# Supplementary material for: Giant genome of the vampire squid reveals the derived state of modern octopod karyotypes
Source: iScience. 2025 Oct 23;28(11):113832. doi: 10.1016/j.isci.2025.113832 (PMC12682272; doi:10.1016/j.isci.2025.113832)
Supplement: Data S1. Mixing data statistics for normalized turbulence analysis [file mmc2.zip › Data S1.tsv]

PREFIX	SPA	SPB	Chr	StateA	StateB	Length	Entropy	TurbulenceN	Volatility	sum.states	States
1	Fig2_1.	Vampyroteuthis	Doryteuthis pealeii	ptg001240l_1	Dpe02	Dpe40	15	0.918295834054489	0.530109365592597	0.607142857142857	2	Dpe40-Dpe40-Dpe40-Dpe02-Dpe02-Dpe02-Dpe02-Dpe40-Dpe40-Dpe02-Dpe02-Dpe02-Dpe02-Dpe02-Dpe02
2	Fig2_1.	Vampyroteuthis	Doryteuthis pealeii	ptg002004l_1	Dpe02	Dpe40	16	0.988699408288497	0.511715405867267	0.533333333333333	2	Dpe40-Dpe40-Dpe40-Dpe40-Dpe40-Dpe40-Dpe40-Dpe02-Dpe02-Dpe02-Dpe02-Dpe02-Dpe02-Dpe02-Dpe02-Dpe02
3	Fig2_1.	Vampyroteuthis	Doryteuthis pealeii	ptg000069l_1	Dpe02	Dpe42	26	0.961236604722876	0.27030758105648	0.52	2	Dpe02-Dpe02-Dpe02-Dpe02-Dpe02-Dpe02-Dpe02-Dpe02-Dpe02-Dpe02-Dpe02-Dpe02-Dpe02-Dpe02-Dpe02-Dpe02-Dpe42-Dpe42-Dpe42-Dpe42-Dpe42-Dpe42-Dpe42-Dpe42-Dpe42-Dpe42
4	Fig2_1.	Vampyroteuthis	Doryteuthis pealeii	ptg000441l_1	Dpe41	Dpe30	18	0.964078764808229	0.493069354670315	0.588235294117647	2	Dpe41-Dpe41-Dpe41-Dpe41-Dpe41-Dpe41-Dpe41-Dpe30-Dpe30-Dpe30-Dpe30-Dpe41-Dpe41-Dpe41-Dpe41-Dpe30-Dpe30-Dpe30
5	Fig2_1.	Vampyroteuthis	Doryteuthis pealeii	ptg001071l_1	Dpe41	Dpe30	39	0.98811083652183	0.243178396648518	0.513157894736842	2	Dpe30-Dpe30-Dpe30-Dpe30-Dpe30-Dpe30-Dpe30-Dpe30-Dpe30-Dpe30-Dpe30-Dpe30-Dpe30-Dpe30-Dpe30-Dpe30-Dpe30-Dpe30-Dpe30-Dpe30-Dpe30-Dpe30-Dpe41-Dpe41-Dpe41-Dpe41-Dpe41-Dpe41-Dpe41-Dpe41-Dpe41-Dpe41-Dpe41-Dpe41-Dpe41-Dpe41-Dpe41-Dpe41-Dpe41
6	Fig2_1.	Vampyroteuthis	Doryteuthis pealeii	ptg000464l_1	Dpe41	Dpe30	58	0.957553483714748	0.164813000317026	0.552631578947368	2	Dpe30-Dpe30-Dpe30-Dpe30-Dpe30-Dpe30-Dpe30-Dpe30-Dpe30-Dpe30-Dpe30-Dpe30-Dpe30-Dpe30-Dpe30-Dpe30-Dpe30-Dpe30-Dpe30-Dpe30-Dpe30-Dpe30-Dpe30-Dpe30-Dpe30-Dpe30-Dpe30-Dpe30-Dpe30-Dpe41-Dpe41-Dpe41-Dpe41-Dpe41-Dpe41-Dpe41-Dpe41-Dpe41-Dpe41-Dpe41-Dpe41-Dpe41-Dpe41-Dpe30-Dpe30-Dpe41-Dpe41-Dpe41-Dpe41-Dpe30-Dpe30-Dpe41-Dpe41-Dpe41-Dpe41-Dpe30-Dpe30-Dpe30
7	Fig2_1.	Vampyroteuthis	Doryteuthis pealeii	ptg000087l_1	Dpe23	Dpe29	28	0.905928216042999	0.171186113275003	0.537037037037037	2	Dpe29-Dpe29-Dpe29-Dpe23-Dpe23-Dpe23-Dpe23-Dpe23-Dpe23-Dpe23-Dpe23-Dpe23-Dpe23-Dpe23-Dpe23-Dpe23-Dpe23-Dpe23-Dpe23-Dpe23-Dpe23-Dpe23-Dpe29-Dpe29-Dpe29-Dpe29-Dpe29-Dpe29
8	Fig2_1.	Vampyroteuthis	Doryteuthis pealeii	ptg001150l_1	Dpe23	Dpe29	25	0.970950594454669	0.367092123559728	0.5625	2	Dpe23-Dpe23-Dpe23-Dpe23-Dpe23-Dpe23-Dpe23-Dpe23-Dpe23-Dpe23-Dpe29-Dpe29-Dpe29-Dpe29-Dpe29-Dpe29-Dpe23-Dpe23-Dpe23-Dpe23-Dpe23-Dpe29-Dpe29-Dpe29-Dpe29
9	Fig2_1.	Vampyroteuthis	Doryteuthis pealeii	ptg001623l_1	Dpe23	Dpe29	29	0.893571101654191	0.177109183878951	0.517857142857143	2	Dpe29-Dpe29-Dpe29-Dpe29-Dpe29-Dpe29-Dpe29-Dpe29-Dpe29-Dpe29-Dpe29-Dpe29-Dpe29-Dpe29-Dpe29-Dpe29-Dpe29-Dpe29-Dpe29-Dpe29-Dpe23-Dpe23-Dpe23-Dpe23-Dpe23-Dpe23-Dpe23-Dpe23-Dpe23
10	Fig2_1.	Vampyroteuthis	Doryteuthis pealeii	ptg002521l_1	Dpe32	Dpe36	16	0.896038232534557	0.400078721514559	0.633333333333333	2	Dpe36-Dpe36-Dpe32-Dpe32-Dpe36-Dpe36-Dpe32-Dpe32-Dpe32-Dpe32-Dpe32-Dpe32-Dpe32-Dpe32-Dpe32-Dpe36
11	Fig2_1.	Vampyroteuthis	Doryteuthis pealeii	ptg001256l_1	Dpe32	Dpe36	18	1	0.565499812539047	0.529411764705882	2	Dpe32-Dpe32-Dpe32-Dpe32-Dpe32-Dpe32-Dpe32-Dpe32-Dpe32-Dpe36-Dpe36-Dpe36-Dpe36-Dpe36-Dpe36-Dpe36-Dpe36-Dpe36
12	Fig2_1.	Vampyroteuthis	Doryteuthis pealeii	ptg000191l_1	Dpe32	Dpe36	28	0.905928216042999	0.247852560440082	0.555555555555556	2	Dpe36-Dpe36-Dpe36-Dpe36-Dpe36-Dpe32-Dpe32-Dpe32-Dpe32-Dpe32-Dpe32-Dpe32-Dpe32-Dpe36-Dpe36-Dpe36-Dpe36-Dpe36-Dpe36-Dpe36-Dpe36-Dpe36-Dpe36-Dpe36-Dpe36-Dpe36-Dpe36-Dpe32
13	Fig2_1.	Vampyroteuthis	Doryteuthis pealeii	ptg007929l_1	Dpe32	Dpe36	31	0.999249247995657	0.338207377928445	0.566666666666667	2	Dpe32-Dpe32-Dpe32-Dpe32-Dpe32-Dpe36-Dpe36-Dpe36-Dpe36-Dpe36-Dpe36-Dpe36-Dpe32-Dpe32-Dpe36-Dpe36-Dpe36-Dpe36-Dpe36-Dpe36-Dpe36-Dpe36-Dpe36-Dpe32-Dpe32-Dpe32-Dpe32-Dpe32-Dpe32-Dpe32-Dpe32
14	Fig2_1.	Vampyroteuthis	Doryteuthis pealeii	ptg001542l_1	Dpe45	Dpe05	27	0.999010270880481	0.200646881029264	0.538461538461538	2	Dpe05-Dpe45-Dpe45-Dpe45-Dpe45-Dpe45-Dpe45-Dpe45-Dpe45-Dpe45-Dpe45-Dpe45-Dpe45-Dpe45-Dpe45-Dpe05-Dpe05-Dpe05-Dpe05-Dpe05-Dpe05-Dpe05-Dpe05-Dpe05-Dpe05-Dpe05-Dpe05
15	Fig2_1.	Vampyroteuthis	Doryteuthis pealeii	ptg001279l_1	Dpe45	Dpe05	24	1	0.411585896154014	0.652173913043478	2	Dpe05-Dpe45-Dpe45-Dpe45-Dpe45-Dpe45-Dpe45-Dpe45-Dpe45-Dpe45-Dpe05-Dpe05-Dpe45-Dpe05-Dpe45-Dpe05-Dpe05-Dpe05-Dpe05-Dpe05-Dpe05-Dpe05-Dpe05-Dpe45
16	Fig2_1.	Vampyroteuthis	Doryteuthis pealeii	ptg002867l_1	Dpe45	Dpe05	28	0.966618632548103	0.262774920763071	0.518518518518518	2	Dpe05-Dpe05-Dpe05-Dpe05-Dpe05-Dpe05-Dpe05-Dpe05-Dpe05-Dpe05-Dpe05-Dpe05-Dpe05-Dpe05-Dpe05-Dpe05-Dpe05-Dpe45-Dpe45-Dpe45-Dpe45-Dpe45-Dpe45-Dpe45-Dpe45-Dpe45-Dpe45-Dpe45
17	Fig2_1.	Vampyroteuthis	Doryteuthis pealeii	ptg001391l_1	Dpe39	Dpe27	26	1	0.4022112997383	0.6	2	Dpe27-Dpe27-Dpe27-Dpe39-Dpe39-Dpe39-Dpe27-Dpe27-Dpe39-Dpe39-Dpe39-Dpe39-Dpe39-Dpe39-Dpe39-Dpe27-Dpe27-Dpe27-Dpe27-Dpe27-Dpe27-Dpe27-Dpe27-Dpe39-Dpe39-Dpe39
18	Fig2_1.	Vampyroteuthis	Doryteuthis pealeii	ptg000273l_1	Dpe39	Dpe27	17	0.936667381877562	0.390799916798375	0.625	2	Dpe39-Dpe39-Dpe39-Dpe39-Dpe27-Dpe27-Dpe39-Dpe27-Dpe27-Dpe27-Dpe27-Dpe27-Dpe27-Dpe27-Dpe27-Dpe27-Dpe39
19	Fig2_1.	Vampyroteuthis	Doryteuthis pealeii	ptg001404l_1	Dpe35	Dpe07	20	0.970950594454669	0.364727180041554	0.526315789473684	2	Dpe07-Dpe07-Dpe07-Dpe07-Dpe07-Dpe07-Dpe07-Dpe07-Dpe35-Dpe35-Dpe35-Dpe35-Dpe35-Dpe35-Dpe35-Dpe35-Dpe35-Dpe35-Dpe35-Dpe35
20	Fig2_1.	Vampyroteuthis	Doryteuthis pealeii	ptg001147l_1	Dpe35	Dpe37	18	1	0.396477363397425	0.617647058823529	3	Dpe37-Dpe37-Dpe35-Dpe37-Dpe37-Dpe37-Dpe37-Dpe37-Dpe37-Dpe35-Dpe35-Dpe35-Dpe35-Dpe35-Dpe35-Dpe35-Dpe35-Dpe37
21	Fig2_1.	Vampyroteuthis	Doryteuthis pealeii	ptg001147l_1	Dpe35	Dpe07	18	1	0.565499812539047	0.529411764705882	3	Dpe07-Dpe07-Dpe07-Dpe07-Dpe07-Dpe07-Dpe07-Dpe07-Dpe07-Dpe35-Dpe35-Dpe35-Dpe35-Dpe35-Dpe35-Dpe35-Dpe35-Dpe35
22	Fig2_1.	Vampyroteuthis	Doryteuthis pealeii	ptg001147l_1	Dpe37	Dpe07	18	1	0.565499812539047	0.529411764705882	3	Dpe07-Dpe07-Dpe07-Dpe07-Dpe07-Dpe07-Dpe07-Dpe07-Dpe07-Dpe37-Dpe37-Dpe37-Dpe37-Dpe37-Dpe37-Dpe37-Dpe37-Dpe37
23	Fig2_1.	Vampyroteuthis	Doryteuthis pealeii	ptg001235l_1	Dpe35	Dpe07	14	1	0.438195258759275	0.576923076923077	2	Dpe35-Dpe35-Dpe07-Dpe07-Dpe07-Dpe07-Dpe07-Dpe07-Dpe07-Dpe35-Dpe35-Dpe35-Dpe35-Dpe35
24	Fig2_1.	Vampyroteuthis	Doryteuthis pealeii	ptg001287l_1	Dpe35	Dpe37	15	0.970950594454669	0.591667430083052	0.571428571428571	2	Dpe35-Dpe35-Dpe35-Dpe35-Dpe37-Dpe37-Dpe37-Dpe37-Dpe37-Dpe37-Dpe35-Dpe35-Dpe35-Dpe35-Dpe35
25	Fig2_1.	Vampyroteuthis	Doryteuthis pealeii	ptg000410l_1	Dpe35	Dpe37	18	0.964078764808229	0.46190301457054	0.588235294117647	2	Dpe37-Dpe37-Dpe37-Dpe37-Dpe37-Dpe37-Dpe37-Dpe35-Dpe35-Dpe37-Dpe37-Dpe37-Dpe37-Dpe35-Dpe35-Dpe35-Dpe35-Dpe35
26	Fig2_1.	Vampyroteuthis	Doryteuthis pealeii	ptg000753l_1	Dpe35	Dpe37	19	0.998000883872299	0.284806560880265	0.555555555555556	3	Dpe37-Dpe37-Dpe37-Dpe37-Dpe37-Dpe37-Dpe37-Dpe37-Dpe37-Dpe35-Dpe35-Dpe35-Dpe35-Dpe35-Dpe35-Dpe35-Dpe35-Dpe35-Dpe37
27	Fig2_1.	Vampyroteuthis	Doryteuthis pealeii	ptg000753l_1	Dpe35	Dpe07	31	0.869137580612638	0.193513064201198	0.533333333333333	3	Dpe07-Dpe07-Dpe07-Dpe07-Dpe07-Dpe07-Dpe07-Dpe07-Dpe07-Dpe07-Dpe07-Dpe07-Dpe07-Dpe07-Dpe07-Dpe07-Dpe07-Dpe07-Dpe35-Dpe35-Dpe35-Dpe35-Dpe35-Dpe35-Dpe35-Dpe35-Dpe35-Dpe07-Dpe07-Dpe07-Dpe07
28	Fig2_1.	Vampyroteuthis	Doryteuthis pealeii	ptg000753l_1	Dpe37	Dpe07	32	0.896038232534557	0.290475005270773	0.564516129032258	3	Dpe07-Dpe07-Dpe07-Dpe07-Dpe07-Dpe07-Dpe07-Dpe07-Dpe07-Dpe07-Dpe07-Dpe37-Dpe37-Dpe37-Dpe37-Dpe37-Dpe37-Dpe37-Dpe37-Dpe37-Dpe07-Dpe07-Dpe07-Dpe07-Dpe07-Dpe07-Dpe07-Dpe37-Dpe07-Dpe07-Dpe07-Dpe07
29	Fig2_1.	Vampyroteuthis	Doryteuthis pealeii	ptg000105l_1	Dpe35	Dpe07	17	0.997502546369115	0.555907896356992	0.53125	2	Dpe35-Dpe35-Dpe35-Dpe35-Dpe35-Dpe35-Dpe35-Dpe35-Dpe07-Dpe07-Dpe07-Dpe07-Dpe07-Dpe07-Dpe07-Dpe07-Dpe07
30	Fig2_1.	Vampyroteuthis	Doryteuthis pealeii	ptg001101l_1	Dpe24	Dpe34	18	0.852405178649479	0.332400186004322	0.617647058823529	2	Dpe24-Dpe34-Dpe34-Dpe34-Dpe34-Dpe24-Dpe34-Dpe24-Dpe24-Dpe24-Dpe24-Dpe24-Dpe24-Dpe24-Dpe24-Dpe24-Dpe24-Dpe24
31	Fig2_1.	Vampyroteuthis	Doryteuthis pealeii	ptg000115l_1	Dpe01	Dpe24	18	0.918295834054489	0.297990367727318	0.529411764705882	2	Dpe01-Dpe01-Dpe01-Dpe01-Dpe01-Dpe01-Dpe24-Dpe24-Dpe24-Dpe24-Dpe24-Dpe24-Dpe24-Dpe24-Dpe24-Dpe24-Dpe24-Dpe24
32	Fig2_1.	Vampyroteuthis	Doryteuthis pealeii	ptg001566l_1	Dpe24	Dpe34	20	0.992774453987808	0.460473628725755	0.526315789473684	2	Dpe34-Dpe34-Dpe34-Dpe34-Dpe34-Dpe34-Dpe34-Dpe34-Dpe34-Dpe34-Dpe34-Dpe24-Dpe24-Dpe24-Dpe24-Dpe24-Dpe24-Dpe24-Dpe24-Dpe24
33	Fig2_1.	Vampyroteuthis	Doryteuthis pealeii	ptg003401l_1	Dpe20	Dpe26	25	0.942683189255492	0.378343255283443	0.583333333333333	2	Dpe20-Dpe20-Dpe20-Dpe20-Dpe20-Dpe20-Dpe20-Dpe26-Dpe26-Dpe26-Dpe26-Dpe26-Dpe26-Dpe26-Dpe26-Dpe20-Dpe20-Dpe20-Dpe20-Dpe20-Dpe26-Dpe20-Dpe20-Dpe20-Dpe20
34	Fig2_1.	Vampyroteuthis	Doryteuthis pealeii	ptg002084l_1	Dpe20	Dpe26	15	0.996791631981637	0.530109365592597	0.607142857142857	2	Dpe20-Dpe20-Dpe20-Dpe26-Dpe26-Dpe20-Dpe20-Dpe20-Dpe20-Dpe26-Dpe26-Dpe26-Dpe26-Dpe26-Dpe26
35	Fig2_1.	Vampyroteuthis	Doryteuthis pealeii	ptg000737l_1	Dpe20	Dpe26	15	0.970950594454669	0.458080841800176	0.535714285714286	2	Dpe26-Dpe26-Dpe26-Dpe26-Dpe26-Dpe26-Dpe26-Dpe26-Dpe26-Dpe20-Dpe20-Dpe20-Dpe20-Dpe20-Dpe20
36	Fig2_1.	Vampyroteuthis	Doryteuthis pealeii	ptg000743l_1	Dpe38	Dpe14	19	0.949452015387949	0.330741639637156	0.527777777777778	2	Dpe14-Dpe14-Dpe14-Dpe14-Dpe14-Dpe14-Dpe14-Dpe38-Dpe38-Dpe38-Dpe38-Dpe38-Dpe38-Dpe38-Dpe38-Dpe38-Dpe38-Dpe38-Dpe38
37	Fig2_1.	Vampyroteuthis	Doryteuthis pealeii	ptg001463l_1	Dpe38	Dpe14	14	0.863120568566631	0.389671703139523	0.576923076923077	2	Dpe14-Dpe14-Dpe14-Dpe14-Dpe14-Dpe14-Dpe14-Dpe14-Dpe38-Dpe38-Dpe38-Dpe38-Dpe14-Dpe14
38	Fig2_1.	Vampyroteuthis	Doryteuthis pealeii	ptg000393l_1	Dpe38	Dpe14	15	0.918295834054489	0.346076961617359	0.535714285714286	3	Dpe14-Dpe14-Dpe14-Dpe14-Dpe14-Dpe14-Dpe14-Dpe14-Dpe14-Dpe14-Dpe38-Dpe38-Dpe38-Dpe38-Dpe38
39	Fig2_1.	Vampyroteuthis	Doryteuthis pealeii	ptg000393l_1	Dpe38	Dpe19	12	0.979868756651153	0.659055592523299	0.681818181818182	3	Dpe19-Dpe19-Dpe19-Dpe19-Dpe38-Dpe38-Dpe19-Dpe38-Dpe38-Dpe38-Dpe19-Dpe19
40	Fig2_1.	Vampyroteuthis	Doryteuthis pealeii	ptg000393l_1	Dpe14	Dpe19	17	0.977417817528172	0.438324179991412	0.53125	3	Dpe14-Dpe14-Dpe14-Dpe14-Dpe14-Dpe14-Dpe14-Dpe14-Dpe14-Dpe14-Dpe19-Dpe19-Dpe19-Dpe19-Dpe19-Dpe19-Dpe19
41	Fig2_1.	Vampyroteuthis	Doryteuthis pealeii	ptg000459l_1	Dpe14	Dpe19	18	0.964078764808229	0.378518734739067	0.529411764705882	2	Dpe19-Dpe19-Dpe19-Dpe19-Dpe19-Dpe19-Dpe19-Dpe14-Dpe14-Dpe14-Dpe14-Dpe14-Dpe14-Dpe14-Dpe14-Dpe14-Dpe14-Dpe14
42	Fig2_1.	Vampyroteuthis	Doryteuthis pealeii	ptg000873l_1	Dpe38	Dpe19	31	0.770629069363941	0.117894881039125	0.516666666666667	2	Dpe38-Dpe38-Dpe38-Dpe38-Dpe38-Dpe38-Dpe38-Dpe19-Dpe19-Dpe19-Dpe19-Dpe19-Dpe19-Dpe19-Dpe19-Dpe19-Dpe19-Dpe19-Dpe19-Dpe19-Dpe19-Dpe19-Dpe19-Dpe19-Dpe19-Dpe19-Dpe19-Dpe19-Dpe19-Dpe19-Dpe19
43	Fig2_1.	Vampyroteuthis	Doryteuthis pealeii	ptg000129l_1	Dpe17	Dpe28	20	0.992774453987808	0.314466066365702	0.578947368421053	2	Dpe17-Dpe17-Dpe17-Dpe17-Dpe17-Dpe17-Dpe17-Dpe28-Dpe28-Dpe28-Dpe28-Dpe28-Dpe28-Dpe28-Dpe28-Dpe28-Dpe28-Dpe17-Dpe17-Dpe28
44	Fig2_1.	Vampyroteuthis	Doryteuthis pealeii	ptg003143l_1	Dpe17	Dpe28	14	0.985228136034252	0.353088439887223	0.576923076923077	2	Dpe17-Dpe28-Dpe28-Dpe28-Dpe28-Dpe28-Dpe28-Dpe28-Dpe28-Dpe17-Dpe17-Dpe17-Dpe17-Dpe17
45	Fig2_1.	Vampyroteuthis	Doryteuthis pealeii	ptg001574l_1	Dpe06	Dpe12	26	0.982858689712706	0.273467665957604	0.56	2	Dpe12-Dpe12-Dpe12-Dpe12-Dpe12-Dpe12-Dpe12-Dpe12-Dpe12-Dpe12-Dpe06-Dpe06-Dpe06-Dpe06-Dpe06-Dpe06-Dpe06-Dpe06-Dpe06-Dpe06-Dpe06-Dpe12-Dpe06-Dpe06-Dpe06-Dpe06
46	Fig2_1.	Vampyroteuthis	Doryteuthis pealeii	ptg000271l_1	Dpe41	Dpe15	105	0.951762675634831	0.513398520157961	0.725961538461538	2	Dpe15-Dpe15-Dpe15-Dpe15-Dpe15-Dpe41-Dpe15-Dpe15-Dpe41-Dpe41-Dpe41-Dpe15-Dpe15-Dpe41-Dpe41-Dpe15-Dpe15-Dpe41-Dpe41-Dpe15-Dpe15-Dpe41-Dpe41-Dpe15-Dpe15-Dpe15-Dpe15-Dpe15-Dpe15-Dpe15-Dpe15-Dpe15-Dpe15-Dpe41-Dpe41-Dpe15-Dpe15-Dpe15-Dpe15-Dpe15-Dpe41-Dpe15-Dpe15-Dpe15-Dpe15-Dpe41-Dpe15-Dpe41-Dpe15-Dpe15-Dpe15-Dpe15-Dpe41-Dpe41-Dpe41-Dpe15-Dpe41-Dpe15-Dpe15-Dpe15-Dpe41-Dpe15-Dpe41-Dpe15-Dpe41-Dpe15-Dpe…
47	Fig2_1.	Vampyroteuthis	Doryteuthis pealeii	ptg000585l_1	Dpe41	Dpe15	25	0.904381457724494	0.577704190336318	0.708333333333333	2	Dpe15-Dpe15-Dpe15-Dpe15-Dpe41-Dpe41-Dpe15-Dpe15-Dpe41-Dpe41-Dpe15-Dpe15-Dpe15-Dpe41-Dpe15-Dpe15-Dpe15-Dpe15-Dpe15-Dpe15-Dpe41-Dpe41-Dpe15-Dpe41-Dpe15
48	Fig2_1.	Vampyroteuthis	Doryteuthis pealeii	ptg000525l_1	Dpe46	Dpe21	19	0.981940786864098	0.336339311982775	0.583333333333333	2	Dpe46-Dpe46-Dpe46-Dpe46-Dpe46-Dpe46-Dpe46-Dpe46-Dpe46-Dpe21-Dpe21-Dpe21-Dpe21-Dpe21-Dpe21-Dpe21-Dpe46-Dpe46-Dpe21
49	Fig2_1.	Vampyroteuthis	Doryteuthis pealeii	ptg000924l_1	Dpe09	Dpe11	35	0.994693795361306	0.305267059175093	0.514705882352941	2	Dpe09-Dpe09-Dpe09-Dpe09-Dpe09-Dpe09-Dpe09-Dpe09-Dpe09-Dpe09-Dpe09-Dpe09-Dpe09-Dpe09-Dpe09-Dpe09-Dpe11-Dpe11-Dpe11-Dpe11-Dpe11-Dpe11-Dpe11-Dpe11-Dpe11-Dpe11-Dpe11-Dpe11-Dpe11-Dpe11-Dpe11-Dpe11-Dpe11-Dpe11-Dpe11
50	Fig2_1.	Vampyroteuthis	Doryteuthis pealeii	Dpe02	ptg001240l_1	ptg000621l_1	29	0.929363626013719	0.38001296277122	0.607142857142857	9	ptg000621l_1-ptg000621l_1-ptg001240l_1-ptg000621l_1-ptg000621l_1-ptg000621l_1-ptg000621l_1-ptg000621l_1-ptg000621l_1-ptg000621l_1-ptg000621l_1-ptg000621l_1-ptg001240l_1-ptg001240l_1-ptg001240l_1-ptg000621l_1-ptg000621l_1-ptg000621l_1-ptg000621l_1-ptg000621l_1-ptg000621l_1-ptg001240l_1-ptg001240l_1-ptg001240l_1-ptg001240l_1-ptg001240l_1-ptg001240l_1-ptg000621l_1-ptg000621l_1
51	Fig2_1.	Vampyroteuthis	Doryteuthis pealeii	Dpe02	ptg001240l_1	ptg002317l_1	26	0.961236604722876	0.357193927227174	0.58	9	ptg002317l_1-ptg002317l_1-ptg002317l_1-ptg002317l_1-ptg002317l_1-ptg002317l_1-ptg002317l_1-ptg002317l_1-ptg002317l_1-ptg002317l_1-ptg001240l_1-ptg001240l_1-ptg001240l_1-ptg001240l_1-ptg002317l_1-ptg002317l_1-ptg002317l_1-ptg002317l_1-ptg001240l_1-ptg001240l_1-ptg001240l_1-ptg001240l_1-ptg001240l_1-ptg001240l_1-ptg002317l_1-ptg002317l_1
52	Fig2_1.	Vampyroteuthis	Doryteuthis pealeii	Dpe02	ptg001240l_1	ptg000651l_1	25	0.970950594454669	0.369307431464103	0.583333333333333	9	ptg000651l_1-ptg000651l_1-ptg000651l_1-ptg000651l_1-ptg000651l_1-ptg000651l_1-ptg000651l_1-ptg000651l_1-ptg000651l_1-ptg001240l_1-ptg001240l_1-ptg001240l_1-ptg001240l_1-ptg000651l_1-ptg000651l_1-ptg000651l_1-ptg000651l_1-ptg000651l_1-ptg001240l_1-ptg001240l_1-ptg001240l_1-ptg001240l_1-ptg001240l_1-ptg001240l_1-ptg000651l_1
53	Fig2_1.	Vampyroteuthis	Doryteuthis pealeii	Dpe02	ptg001240l_1	ptg002004l_1	19	0.998000883872299	0.502676983690998	0.583333333333333	9	ptg002004l_1-ptg002004l_1-ptg002004l_1-ptg001240l_1-ptg001240l_1-ptg001240l_1-ptg001240l_1-ptg002004l_1-ptg002004l_1-ptg002004l_1-ptg002004l_1-ptg002004l_1-ptg002004l_1-ptg001240l_1-ptg001240l_1-ptg001240l_1-ptg001240l_1-ptg001240l_1-ptg001240l_1
54	Fig2_1.	Vampyroteuthis	Doryteuthis pealeii	Dpe02	ptg001240l_1	ptg000147l_1	28	0.940285958670631	0.359914896311811	0.574074074074074	9	ptg000147l_1-ptg000147l_1-ptg000147l_1-ptg000147l_1-ptg000147l_1-ptg001240l_1-ptg001240l_1-ptg001240l_1-ptg001240l_1-ptg000147l_1-ptg000147l_1-ptg000147l_1-ptg000147l_1-ptg000147l_1-ptg000147l_1-ptg000147l_1-ptg000147l_1-ptg000147l_1-ptg000147l_1-ptg001240l_1-ptg001240l_1-ptg001240l_1-ptg001240l_1-ptg001240l_1-ptg001240l_1-ptg000147l_1-ptg000147l_1-ptg000147l_1
55	Fig2_1.	Vampyroteuthis	Doryteuthis pealeii	Dpe02	ptg001240l_1	ptg000069l_1	26	0.961236604722876	0.23839351185968	0.56	9	ptg001240l_1-ptg001240l_1-ptg001240l_1-ptg001240l_1-ptg000069l_1-ptg000069l_1-ptg000069l_1-ptg000069l_1-ptg000069l_1-ptg000069l_1-ptg000069l_1-ptg000069l_1-ptg000069l_1-ptg000069l_1-ptg000069l_1-ptg000069l_1-ptg000069l_1-ptg000069l_1-ptg000069l_1-ptg001240l_1-ptg001240l_1-ptg001240l_1-ptg001240l_1-ptg001240l_1-ptg001240l_1-ptg000069l_1
56	Fig2_1.	Vampyroteuthis	Doryteuthis pealeii	Dpe02	ptg001240l_1	ptg002218l_1	25	0.970950594454669	0.321666991132299	0.583333333333333	9	ptg002218l_1-ptg002218l_1-ptg002218l_1-ptg002218l_1-ptg002218l_1-ptg001240l_1-ptg002218l_1-ptg002218l_1-ptg002218l_1-ptg002218l_1-ptg002218l_1-ptg002218l_1-ptg002218l_1-ptg002218l_1-ptg002218l_1-ptg001240l_1-ptg001240l_1-ptg001240l_1-ptg001240l_1-ptg001240l_1-ptg001240l_1-ptg001240l_1-ptg001240l_1-ptg001240l_1-ptg002218l_1
57	Fig2_1.	Vampyroteuthis	Doryteuthis pealeii	Dpe02	ptg001240l_1	ptg002391l_1	26	0.961236604722876	0.348015764724279	0.6	9	ptg002391l_1-ptg002391l_1-ptg002391l_1-ptg001240l_1-ptg002391l_1-ptg002391l_1-ptg001240l_1-ptg001240l_1-ptg001240l_1-ptg002391l_1-ptg002391l_1-ptg002391l_1-ptg002391l_1-ptg002391l_1-ptg002391l_1-ptg002391l_1-ptg002391l_1-ptg002391l_1-ptg002391l_1-ptg002391l_1-ptg001240l_1-ptg001240l_1-ptg001240l_1-ptg001240l_1-ptg001240l_1-ptg001240l_1
58	Fig2_1.	Vampyroteuthis	Doryteuthis pealeii	Dpe02	ptg000621l_1	ptg002317l_1	35	0.994693795361306	0.311012697703238	0.588235294117647	9	ptg002317l_1-ptg002317l_1-ptg002317l_1-ptg002317l_1-ptg002317l_1-ptg002317l_1-ptg002317l_1-ptg002317l_1-ptg002317l_1-ptg002317l_1-ptg000621l_1-ptg000621l_1-ptg000621l_1-ptg000621l_1-ptg000621l_1-ptg000621l_1-ptg000621l_1-ptg000621l_1-ptg000621l_1-ptg000621l_1-ptg000621l_1-ptg002317l_1-ptg002317l_1-ptg000621l_1-ptg000621l_1-ptg000621l_1-ptg002317l_1-ptg002317l_1-ptg000621l_1-ptg000621l_1-ptg000621…
59	Fig2_1.	Vampyroteuthis	Doryteuthis pealeii	Dpe02	ptg000621l_1	ptg000651l_1	34	0.989992791557519	0.465856627163276	0.666666666666667	9	ptg000651l_1-ptg000651l_1-ptg000651l_1-ptg000651l_1-ptg000651l_1-ptg000621l_1-ptg000621l_1-ptg000651l_1-ptg000651l_1-ptg000651l_1-ptg000651l_1-ptg000621l_1-ptg000621l_1-ptg000621l_1-ptg000621l_1-ptg000621l_1-ptg000621l_1-ptg000621l_1-ptg000621l_1-ptg000621l_1-ptg000651l_1-ptg000651l_1-ptg000621l_1-ptg000621l_1-ptg000621l_1-ptg000651l_1-ptg000621l_1-ptg000621l_1-ptg000651l_1-ptg000651l_1-ptg000621…
60	Fig2_1.	Vampyroteuthis	Doryteuthis pealeii	Dpe02	ptg000621l_1	ptg002004l_1	28	0.905928216042999	0.390600917554308	0.611111111111111	9	ptg000621l_1-ptg000621l_1-ptg002004l_1-ptg002004l_1-ptg002004l_1-ptg000621l_1-ptg000621l_1-ptg000621l_1-ptg000621l_1-ptg000621l_1-ptg000621l_1-ptg000621l_1-ptg000621l_1-ptg000621l_1-ptg002004l_1-ptg000621l_1-ptg000621l_1-ptg000621l_1-ptg000621l_1-ptg000621l_1-ptg000621l_1-ptg002004l_1-ptg002004l_1-ptg002004l_1-ptg002004l_1-ptg002004l_1-ptg000621l_1-ptg000621l_1
61	Fig2_1.	Vampyroteuthis	Doryteuthis pealeii	Dpe02	ptg000621l_1	ptg000147l_1	37	0.999473020185984	0.429421420450337	0.638888888888889	9	ptg000147l_1-ptg000147l_1-ptg000621l_1-ptg000621l_1-ptg000147l_1-ptg000147l_1-ptg000147l_1-ptg000621l_1-ptg000621l_1-ptg000621l_1-ptg000621l_1-ptg000621l_1-ptg000621l_1-ptg000621l_1-ptg000621l_1-ptg000621l_1-ptg000147l_1-ptg000147l_1-ptg000621l_1-ptg000621l_1-ptg000621l_1-ptg000621l_1-ptg000147l_1-ptg000147l_1-ptg000147l_1-ptg000147l_1-ptg000147l_1-ptg000621l_1-ptg000147l_1-ptg000147l_1-ptg000147…
62	Fig2_1.	Vampyroteuthis	Doryteuthis pealeii	Dpe02	ptg000621l_1	ptg000069l_1	35	0.994693795361306	0.297088847709745	0.602941176470588	9	ptg000621l_1-ptg000621l_1-ptg000621l_1-ptg000621l_1-ptg000621l_1-ptg000621l_1-ptg000621l_1-ptg000621l_1-ptg000621l_1-ptg000621l_1-ptg000621l_1-ptg000621l_1-ptg000621l_1-ptg000621l_1-ptg000621l_1-ptg000069l_1-ptg000621l_1-ptg000069l_1-ptg000069l_1-ptg000069l_1-ptg000069l_1-ptg000069l_1-ptg000069l_1-ptg000069l_1-ptg000069l_1-ptg000069l_1-ptg000621l_1-ptg000069l_1-ptg000069l_1-ptg000069l_1-ptg000069…
63	Fig2_1.	Vampyroteuthis	Doryteuthis pealeii	Dpe02	ptg000621l_1	ptg002218l_1	34	0.989992791557519	0.327438155919386	0.590909090909091	9	ptg002218l_1-ptg002218l_1-ptg002218l_1-ptg002218l_1-ptg002218l_1-ptg000621l_1-ptg000621l_1-ptg002218l_1-ptg002218l_1-ptg002218l_1-ptg002218l_1-ptg002218l_1-ptg002218l_1-ptg002218l_1-ptg002218l_1-ptg000621l_1-ptg000621l_1-ptg000621l_1-ptg000621l_1-ptg000621l_1-ptg000621l_1-ptg000621l_1-ptg000621l_1-ptg000621l_1-ptg002218l_1-ptg000621l_1-ptg000621l_1-ptg000621l_1-ptg000621l_1-ptg000621l_1-ptg000621…
64	Fig2_1.	Vampyroteuthis	Doryteuthis pealeii	Dpe02	ptg000621l_1	ptg002391l_1	35	0.994693795361306	0.380398647118946	0.602941176470588	9	ptg002391l_1-ptg002391l_1-ptg002391l_1-ptg000621l_1-ptg000621l_1-ptg002391l_1-ptg002391l_1-ptg000621l_1-ptg000621l_1-ptg000621l_1-ptg000621l_1-ptg000621l_1-ptg000621l_1-ptg000621l_1-ptg000621l_1-ptg000621l_1-ptg002391l_1-ptg002391l_1-ptg002391l_1-ptg002391l_1-ptg002391l_1-ptg002391l_1-ptg000621l_1-ptg000621l_1-ptg000621l_1-ptg002391l_1-ptg002391l_1-ptg002391l_1-ptg002391l_1-ptg002391l_1-ptg000621…
65	Fig2_1.	Vampyroteuthis	Doryteuthis pealeii	Dpe02	ptg002317l_1	ptg000651l_1	31	0.999249247995657	0.465180904990337	0.65	9	ptg000651l_1-ptg000651l_1-ptg000651l_1-ptg000651l_1-ptg002317l_1-ptg002317l_1-ptg000651l_1-ptg002317l_1-ptg002317l_1-ptg002317l_1-ptg002317l_1-ptg002317l_1-ptg002317l_1-ptg002317l_1-ptg002317l_1-ptg000651l_1-ptg000651l_1-ptg000651l_1-ptg000651l_1-ptg002317l_1-ptg002317l_1-ptg000651l_1-ptg000651l_1-ptg002317l_1-ptg002317l_1-ptg000651l_1-ptg000651l_1-ptg000651l_1-ptg000651l_1-ptg002317l_1-ptg002317…
66	Fig2_1.	Vampyroteuthis	Doryteuthis pealeii	Dpe02	ptg002317l_1	ptg002004l_1	25	0.942683189255492	0.365131566197778	0.583333333333333	9	ptg002317l_1-ptg002317l_1-ptg002317l_1-ptg002317l_1-ptg002317l_1-ptg002317l_1-ptg002317l_1-ptg002317l_1-ptg002317l_1-ptg002317l_1-ptg002004l_1-ptg002004l_1-ptg002004l_1-ptg002004l_1-ptg002317l_1-ptg002317l_1-ptg002317l_1-ptg002317l_1-ptg002004l_1-ptg002004l_1-ptg002004l_1-ptg002004l_1-ptg002004l_1-ptg002317l_1-ptg002317l_1
67	Fig2_1.	Vampyroteuthis	Doryteuthis pealeii	Dpe02	ptg002317l_1	ptg000147l_1	34	0.997502546369115	0.332106324756104	0.590909090909091	9	ptg000147l_1-ptg000147l_1-ptg002317l_1-ptg002317l_1-ptg002317l_1-ptg002317l_1-ptg002317l_1-ptg002317l_1-ptg002317l_1-ptg002317l_1-ptg002317l_1-ptg002317l_1-ptg000147l_1-ptg000147l_1-ptg000147l_1-ptg000147l_1-ptg000147l_1-ptg002317l_1-ptg002317l_1-ptg002317l_1-ptg002317l_1-ptg000147l_1-ptg000147l_1-ptg000147l_1-ptg000147l_1-ptg000147l_1-ptg000147l_1-ptg000147l_1-ptg000147l_1-ptg000147l_1-ptg002317…
68	Fig2_1.	Vampyroteuthis	Doryteuthis pealeii	Dpe02	ptg002317l_1	ptg000069l_1	32	1	0.196565638638953	0.548387096774194	9	ptg002317l_1-ptg002317l_1-ptg002317l_1-ptg002317l_1-ptg002317l_1-ptg002317l_1-ptg002317l_1-ptg002317l_1-ptg002317l_1-ptg002317l_1-ptg002317l_1-ptg002317l_1-ptg002317l_1-ptg002317l_1-ptg000069l_1-ptg000069l_1-ptg000069l_1-ptg000069l_1-ptg000069l_1-ptg000069l_1-ptg000069l_1-ptg000069l_1-ptg000069l_1-ptg000069l_1-ptg000069l_1-ptg000069l_1-ptg000069l_1-ptg000069l_1-ptg000069l_1-ptg002317l_1-ptg002317…
69	Fig2_1.	Vampyroteuthis	Doryteuthis pealeii	Dpe02	ptg002317l_1	ptg002218l_1	31	0.999249247995657	0.308346922392264	0.566666666666667	9	ptg002218l_1-ptg002218l_1-ptg002218l_1-ptg002218l_1-ptg002218l_1-ptg002317l_1-ptg002317l_1-ptg002317l_1-ptg002317l_1-ptg002317l_1-ptg002317l_1-ptg002317l_1-ptg002317l_1-ptg002317l_1-ptg002317l_1-ptg002218l_1-ptg002218l_1-ptg002218l_1-ptg002218l_1-ptg002218l_1-ptg002218l_1-ptg002218l_1-ptg002218l_1-ptg002218l_1-ptg002317l_1-ptg002317l_1-ptg002317l_1-ptg002317l_1-ptg002317l_1-ptg002317l_1-ptg002218…
70	Fig2_1.	Vampyroteuthis	Doryteuthis pealeii	Dpe02	ptg002317l_1	ptg002391l_1	32	1	0.380125869907775	0.612903225806452	9	ptg002391l_1-ptg002391l_1-ptg002391l_1-ptg002317l_1-ptg002317l_1-ptg002317l_1-ptg002317l_1-ptg002317l_1-ptg002317l_1-ptg002317l_1-ptg002317l_1-ptg002317l_1-ptg002317l_1-ptg002391l_1-ptg002391l_1-ptg002317l_1-ptg002317l_1-ptg002391l_1-ptg002391l_1-ptg002391l_1-ptg002391l_1-ptg002391l_1-ptg002391l_1-ptg002317l_1-ptg002317l_1-ptg002391l_1-ptg002391l_1-ptg002391l_1-ptg002391l_1-ptg002391l_1-ptg002317…
71	Fig2_1.	Vampyroteuthis	Doryteuthis pealeii	Dpe02	ptg000651l_1	ptg002004l_1	24	0.954434002924965	0.470754500872185	0.630434782608696	9	ptg000651l_1-ptg000651l_1-ptg000651l_1-ptg000651l_1-ptg000651l_1-ptg000651l_1-ptg002004l_1-ptg000651l_1-ptg000651l_1-ptg000651l_1-ptg002004l_1-ptg002004l_1-ptg002004l_1-ptg000651l_1-ptg000651l_1-ptg000651l_1-ptg000651l_1-ptg000651l_1-ptg002004l_1-ptg002004l_1-ptg002004l_1-ptg002004l_1-ptg002004l_1-ptg000651l_1
72	Fig2_1.	Vampyroteuthis	Doryteuthis pealeii	Dpe02	ptg000651l_1	ptg000147l_1	33	0.994030211476957	0.527018052107748	0.671875	9	ptg000651l_1-ptg000651l_1-ptg000651l_1-ptg000651l_1-ptg000147l_1-ptg000147l_1-ptg000651l_1-ptg000651l_1-ptg000147l_1-ptg000147l_1-ptg000147l_1-ptg000651l_1-ptg000651l_1-ptg000651l_1-ptg000147l_1-ptg000147l_1-ptg000651l_1-ptg000651l_1-ptg000651l_1-ptg000147l_1-ptg000147l_1-ptg000147l_1-ptg000147l_1-ptg000147l_1-ptg000147l_1-ptg000651l_1-ptg000651l_1-ptg000147l_1-ptg000147l_1-ptg000651l_1-ptg000147…
73	Fig2_1.	Vampyroteuthis	Doryteuthis pealeii	Dpe02	ptg000651l_1	ptg000069l_1	31	0.999249247995657	0.273654419399739	0.583333333333333	9	ptg000651l_1-ptg000651l_1-ptg000651l_1-ptg000651l_1-ptg000651l_1-ptg000651l_1-ptg000651l_1-ptg000651l_1-ptg000651l_1-ptg000651l_1-ptg000651l_1-ptg000651l_1-ptg000069l_1-ptg000069l_1-ptg000069l_1-ptg000651l_1-ptg000651l_1-ptg000069l_1-ptg000069l_1-ptg000069l_1-ptg000069l_1-ptg000069l_1-ptg000069l_1-ptg000069l_1-ptg000069l_1-ptg000069l_1-ptg000069l_1-ptg000069l_1-ptg000069l_1-ptg000651l_1-ptg000069…
74	Fig2_1.	Vampyroteuthis	Doryteuthis pealeii	Dpe02	ptg000651l_1	ptg002218l_1	30	1	0.322297547047548	0.568965517241379	9	ptg002218l_1-ptg002218l_1-ptg002218l_1-ptg002218l_1-ptg002218l_1-ptg000651l_1-ptg000651l_1-ptg000651l_1-ptg000651l_1-ptg000651l_1-ptg000651l_1-ptg000651l_1-ptg000651l_1-ptg000651l_1-ptg002218l_1-ptg002218l_1-ptg002218l_1-ptg002218l_1-ptg002218l_1-ptg002218l_1-ptg002218l_1-ptg002218l_1-ptg002218l_1-ptg000651l_1-ptg000651l_1-ptg000651l_1-ptg000651l_1-ptg000651l_1-ptg000651l_1-ptg002218l_1
75	Fig2_1.	Vampyroteuthis	Doryteuthis pealeii	Dpe02	ptg000651l_1	ptg002391l_1	31	0.999249247995657	0.314724452440864	0.583333333333333	9	ptg002391l_1-ptg002391l_1-ptg002391l_1-ptg000651l_1-ptg000651l_1-ptg000651l_1-ptg000651l_1-ptg000651l_1-ptg000651l_1-ptg000651l_1-ptg000651l_1-ptg000651l_1-ptg002391l_1-ptg002391l_1-ptg000651l_1-ptg000651l_1-ptg002391l_1-ptg002391l_1-ptg002391l_1-ptg002391l_1-ptg002391l_1-ptg002391l_1-ptg002391l_1-ptg002391l_1-ptg002391l_1-ptg002391l_1-ptg002391l_1-ptg000651l_1-ptg000651l_1-ptg000651l_1-ptg000651…
76	Fig2_1.	Vampyroteuthis	Doryteuthis pealeii	Dpe02	ptg002004l_1	ptg000147l_1	27	0.918295834054489	0.422619736490981	0.615384615384615	9	ptg000147l_1-ptg000147l_1-ptg000147l_1-ptg000147l_1-ptg000147l_1-ptg002004l_1-ptg002004l_1-ptg002004l_1-ptg000147l_1-ptg000147l_1-ptg002004l_1-ptg000147l_1-ptg000147l_1-ptg000147l_1-ptg000147l_1-ptg000147l_1-ptg000147l_1-ptg000147l_1-ptg000147l_1-ptg002004l_1-ptg002004l_1-ptg002004l_1-ptg002004l_1-ptg002004l_1-ptg000147l_1-ptg000147l_1-ptg000147l_1
77	Fig2_1.	Vampyroteuthis	Doryteuthis pealeii	Dpe02	ptg002004l_1	ptg000069l_1	25	0.942683189255492	0.239009087317025	0.5625	9	ptg002004l_1-ptg002004l_1-ptg002004l_1-ptg002004l_1-ptg000069l_1-ptg000069l_1-ptg000069l_1-ptg000069l_1-ptg000069l_1-ptg000069l_1-ptg000069l_1-ptg000069l_1-ptg000069l_1-ptg000069l_1-ptg000069l_1-ptg000069l_1-ptg000069l_1-ptg000069l_1-ptg000069l_1-ptg002004l_1-ptg002004l_1-ptg002004l_1-ptg002004l_1-ptg002004l_1-ptg000069l_1
78	Fig2_1.	Vampyroteuthis	Doryteuthis pealeii	Dpe02	ptg002004l_1	ptg002218l_1	24	0.954434002924965	0.369956001089177	0.58695652173913	9	ptg002218l_1-ptg002218l_1-ptg002218l_1-ptg002218l_1-ptg002218l_1-ptg002004l_1-ptg002004l_1-ptg002004l_1-ptg002218l_1-ptg002218l_1-ptg002218l_1-ptg002218l_1-ptg002218l_1-ptg002218l_1-ptg002218l_1-ptg002218l_1-ptg002218l_1-ptg002004l_1-ptg002004l_1-ptg002004l_1-ptg002004l_1-ptg002004l_1-ptg002004l_1-ptg002218l_1
79	Fig2_1.	Vampyroteuthis	Doryteuthis pealeii	Dpe02	ptg002004l_1	ptg002391l_1	25	0.942683189255492	0.356489091152634	0.604166666666667	9	ptg002391l_1-ptg002391l_1-ptg002391l_1-ptg002004l_1-ptg002004l_1-ptg002004l_1-ptg002391l_1-ptg002391l_1-ptg002004l_1-ptg002391l_1-ptg002391l_1-ptg002391l_1-ptg002391l_1-ptg002391l_1-ptg002391l_1-ptg002391l_1-ptg002391l_1-ptg002391l_1-ptg002391l_1-ptg002391l_1-ptg002004l_1-ptg002004l_1-ptg002004l_1-ptg002004l_1-ptg002004l_1
80	Fig2_1.	Vampyroteuthis	Doryteuthis pealeii	Dpe02	ptg000147l_1	ptg000069l_1	34	0.997502546369115	0.440764875164442	0.651515151515151	9	ptg000147l_1-ptg000147l_1-ptg000147l_1-ptg000147l_1-ptg000147l_1-ptg000147l_1-ptg000147l_1-ptg000069l_1-ptg000147l_1-ptg000147l_1-ptg000147l_1-ptg000147l_1-ptg000147l_1-ptg000069l_1-ptg000069l_1-ptg000147l_1-ptg000069l_1-ptg000069l_1-ptg000069l_1-ptg000069l_1-ptg000069l_1-ptg000069l_1-ptg000069l_1-ptg000147l_1-ptg000147l_1-ptg000069l_1-ptg000069l_1-ptg000069l_1-ptg000069l_1-ptg000069l_1-ptg000147…
81	Fig2_1.	Vampyroteuthis	Doryteuthis pealeii	Dpe02	ptg000147l_1	ptg002218l_1	33	0.994030211476957	0.269951273441072	0.5625	9	ptg002218l_1-ptg002218l_1-ptg002218l_1-ptg002218l_1-ptg002218l_1-ptg000147l_1-ptg000147l_1-ptg000147l_1-ptg000147l_1-ptg000147l_1-ptg002218l_1-ptg002218l_1-ptg002218l_1-ptg002218l_1-ptg002218l_1-ptg002218l_1-ptg002218l_1-ptg002218l_1-ptg002218l_1-ptg000147l_1-ptg000147l_1-ptg000147l_1-ptg000147l_1-ptg000147l_1-ptg000147l_1-ptg000147l_1-ptg000147l_1-ptg000147l_1-ptg000147l_1-ptg000147l_1-ptg000147…
82	Fig2_1.	Vampyroteuthis	Doryteuthis pealeii	Dpe02	ptg000147l_1	ptg002391l_1	34	0.997502546369115	0.289228943245819	0.575757575757576	9	ptg002391l_1-ptg002391l_1-ptg002391l_1-ptg000147l_1-ptg000147l_1-ptg000147l_1-ptg000147l_1-ptg000147l_1-ptg002391l_1-ptg002391l_1-ptg000147l_1-ptg000147l_1-ptg002391l_1-ptg002391l_1-ptg002391l_1-ptg002391l_1-ptg002391l_1-ptg002391l_1-ptg002391l_1-ptg002391l_1-ptg002391l_1-ptg002391l_1-ptg002391l_1-ptg000147l_1-ptg000147l_1-ptg000147l_1-ptg000147l_1-ptg000147l_1-ptg000147l_1-ptg000147l_1-ptg000147…
83	Fig2_1.	Vampyroteuthis	Doryteuthis pealeii	Dpe02	ptg000069l_1	ptg002218l_1	31	0.999249247995657	0.175413474851198	0.533333333333333	9	ptg002218l_1-ptg002218l_1-ptg002218l_1-ptg002218l_1-ptg002218l_1-ptg002218l_1-ptg002218l_1-ptg002218l_1-ptg002218l_1-ptg002218l_1-ptg002218l_1-ptg002218l_1-ptg002218l_1-ptg002218l_1-ptg000069l_1-ptg000069l_1-ptg000069l_1-ptg000069l_1-ptg000069l_1-ptg000069l_1-ptg000069l_1-ptg000069l_1-ptg000069l_1-ptg000069l_1-ptg000069l_1-ptg000069l_1-ptg000069l_1-ptg000069l_1-ptg000069l_1-ptg000069l_1-ptg002218…
84	Fig2_1.	Vampyroteuthis	Doryteuthis pealeii	Dpe02	ptg000069l_1	ptg002391l_1	32	1	0.398427006548415	0.516129032258065	9	ptg002391l_1-ptg002391l_1-ptg002391l_1-ptg002391l_1-ptg002391l_1-ptg002391l_1-ptg002391l_1-ptg002391l_1-ptg002391l_1-ptg002391l_1-ptg002391l_1-ptg002391l_1-ptg002391l_1-ptg002391l_1-ptg002391l_1-ptg002391l_1-ptg000069l_1-ptg000069l_1-ptg000069l_1-ptg000069l_1-ptg000069l_1-ptg000069l_1-ptg000069l_1-ptg000069l_1-ptg000069l_1-ptg000069l_1-ptg000069l_1-ptg000069l_1-ptg000069l_1-ptg000069l_1-ptg000069…
85	Fig2_1.	Vampyroteuthis	Doryteuthis pealeii	Dpe02	ptg002218l_1	ptg002391l_1	31	0.999249247995657	0.333774851224657	0.6	9	ptg002218l_1-ptg002218l_1-ptg002218l_1-ptg002218l_1-ptg002218l_1-ptg002391l_1-ptg002391l_1-ptg002391l_1-ptg002218l_1-ptg002218l_1-ptg002218l_1-ptg002218l_1-ptg002218l_1-ptg002218l_1-ptg002218l_1-ptg002218l_1-ptg002391l_1-ptg002391l_1-ptg002218l_1-ptg002391l_1-ptg002391l_1-ptg002391l_1-ptg002391l_1-ptg002391l_1-ptg002391l_1-ptg002391l_1-ptg002391l_1-ptg002391l_1-ptg002391l_1-ptg002391l_1-ptg002218…
86	Fig2_1.	Vampyroteuthis	Doryteuthis pealeii	Dpe16	ptg001439l_1	ptg000745l_1	35	0.985228136034252	0.352969008267033	0.602941176470588	4	ptg001439l_1-ptg001439l_1-ptg000745l_1-ptg000745l_1-ptg000745l_1-ptg001439l_1-ptg001439l_1-ptg001439l_1-ptg000745l_1-ptg000745l_1-ptg000745l_1-ptg000745l_1-ptg000745l_1-ptg000745l_1-ptg000745l_1-ptg000745l_1-ptg000745l_1-ptg000745l_1-ptg000745l_1-ptg001439l_1-ptg001439l_1-ptg001439l_1-ptg001439l_1-ptg001439l_1-ptg001439l_1-ptg001439l_1-ptg000745l_1-ptg000745l_1-ptg000745l_1-ptg000745l_1-ptg001439…
87	Fig2_1.	Vampyroteuthis	Doryteuthis pealeii	Dpe16	ptg001439l_1	ptg000494l_1	36	0.979868756651153	0.34240889001937	0.614285714285714	4	ptg000494l_1-ptg001439l_1-ptg001439l_1-ptg000494l_1-ptg001439l_1-ptg001439l_1-ptg001439l_1-ptg000494l_1-ptg000494l_1-ptg000494l_1-ptg000494l_1-ptg000494l_1-ptg000494l_1-ptg000494l_1-ptg000494l_1-ptg000494l_1-ptg000494l_1-ptg000494l_1-ptg000494l_1-ptg000494l_1-ptg001439l_1-ptg001439l_1-ptg001439l_1-ptg001439l_1-ptg001439l_1-ptg001439l_1-ptg000494l_1-ptg000494l_1-ptg000494l_1-ptg000494l_1-ptg000494…
88	Fig2_1.	Vampyroteuthis	Doryteuthis pealeii	Dpe16	ptg001439l_1	ptg000206l_1	45	0.918295834054489	0.321147189749788	0.613636363636364	4	ptg000206l_1-ptg000206l_1-ptg000206l_1-ptg000206l_1-ptg000206l_1-ptg001439l_1-ptg001439l_1-ptg001439l_1-ptg001439l_1-ptg001439l_1-ptg000206l_1-ptg000206l_1-ptg000206l_1-ptg000206l_1-ptg000206l_1-ptg000206l_1-ptg000206l_1-ptg000206l_1-ptg000206l_1-ptg000206l_1-ptg000206l_1-ptg000206l_1-ptg000206l_1-ptg000206l_1-ptg000206l_1-ptg000206l_1-ptg001439l_1-ptg000206l_1-ptg001439l_1-ptg001439l_1-ptg001439…
89	Fig2_1.	Vampyroteuthis	Doryteuthis pealeii	Dpe16	ptg000745l_1	ptg000494l_1	41	0.999570839347322	0.341355717256686	0.6125	4	ptg000494l_1-ptg000494l_1-ptg000745l_1-ptg000745l_1-ptg000745l_1-ptg000745l_1-ptg000494l_1-ptg000745l_1-ptg000494l_1-ptg000494l_1-ptg000494l_1-ptg000494l_1-ptg000494l_1-ptg000494l_1-ptg000745l_1-ptg000745l_1-ptg000745l_1-ptg000745l_1-ptg000745l_1-ptg000745l_1-ptg000745l_1-ptg000745l_1-ptg000745l_1-ptg000494l_1-ptg000494l_1-ptg000494l_1-ptg000494l_1-ptg000494l_1-ptg000494l_1-ptg000494l_1-ptg000494…
90	Fig2_1.	Vampyroteuthis	Doryteuthis pealeii	Dpe16	ptg000745l_1	ptg000206l_1	50	0.970950594454669	0.440546054264758	0.663265306122449	4	ptg000206l_1-ptg000206l_1-ptg000206l_1-ptg000206l_1-ptg000206l_1-ptg000745l_1-ptg000745l_1-ptg000745l_1-ptg000206l_1-ptg000206l_1-ptg000745l_1-ptg000206l_1-ptg000206l_1-ptg000206l_1-ptg000206l_1-ptg000206l_1-ptg000206l_1-ptg000206l_1-ptg000206l_1-ptg000745l_1-ptg000206l_1-ptg000745l_1-ptg000745l_1-ptg000745l_1-ptg000206l_1-ptg000745l_1-ptg000745l_1-ptg000745l_1-ptg000206l_1-ptg000745l_1-ptg000745…
91	Fig2_1.	Vampyroteuthis	Doryteuthis pealeii	Dpe16	ptg000494l_1	ptg000206l_1	51	0.977417817528172	0.397110481600756	0.64	4	ptg000206l_1-ptg000206l_1-ptg000206l_1-ptg000206l_1-ptg000206l_1-ptg000494l_1-ptg000494l_1-ptg000206l_1-ptg000206l_1-ptg000494l_1-ptg000206l_1-ptg000206l_1-ptg000206l_1-ptg000206l_1-ptg000206l_1-ptg000206l_1-ptg000206l_1-ptg000206l_1-ptg000206l_1-ptg000494l_1-ptg000494l_1-ptg000494l_1-ptg000494l_1-ptg000494l_1-ptg000494l_1-ptg000206l_1-ptg000206l_1-ptg000206l_1-ptg000494l_1-ptg000494l_1-ptg000494…
92	Fig2_1.	Vampyroteuthis	Doryteuthis pealeii	Dpe41	ptg000441l_1	ptg000099l_1	27	0.975119064940866	0.323141253034821	0.557692307692308	6	ptg000099l_1-ptg000099l_1-ptg000099l_1-ptg000099l_1-ptg000099l_1-ptg000099l_1-ptg000099l_1-ptg000441l_1-ptg000441l_1-ptg000441l_1-ptg000441l_1-ptg000441l_1-ptg000441l_1-ptg000441l_1-ptg000441l_1-ptg000441l_1-ptg000099l_1-ptg000099l_1-ptg000099l_1-ptg000099l_1-ptg000099l_1-ptg000099l_1-ptg000099l_1-ptg000099l_1-ptg000099l_1-ptg000441l_1-ptg000441l_1
93	Fig2_1.	Vampyroteuthis	Doryteuthis pealeii	Dpe41	ptg000441l_1	ptg001071l_1	28	0.966618632548103	0.189386594329571	0.537037037037037	6	ptg000441l_1-ptg000441l_1-ptg000441l_1-ptg000441l_1-ptg000441l_1-ptg000441l_1-ptg000441l_1-ptg000441l_1-ptg000441l_1-ptg001071l_1-ptg001071l_1-ptg001071l_1-ptg001071l_1-ptg001071l_1-ptg001071l_1-ptg001071l_1-ptg001071l_1-ptg001071l_1-ptg001071l_1-ptg001071l_1-ptg001071l_1-ptg001071l_1-ptg001071l_1-ptg001071l_1-ptg001071l_1-ptg001071l_1-ptg000441l_1-ptg000441l_1
94	Fig2_1.	Vampyroteuthis	Doryteuthis pealeii	Dpe41	ptg000441l_1	ptg000464l_1	33	0.918295834054489	0.240381542920675	0.578125	6	ptg000464l_1-ptg000464l_1-ptg000441l_1-ptg000464l_1-ptg000464l_1-ptg000441l_1-ptg000441l_1-ptg000441l_1-ptg000441l_1-ptg000441l_1-ptg000441l_1-ptg000441l_1-ptg000441l_1-ptg000464l_1-ptg000464l_1-ptg000464l_1-ptg000464l_1-ptg000464l_1-ptg000464l_1-ptg000464l_1-ptg000464l_1-ptg000464l_1-ptg000464l_1-ptg000464l_1-ptg000464l_1-ptg000464l_1-ptg000464l_1-ptg000464l_1-ptg000464l_1-ptg000464l_1-ptg000464…
95	Fig2_1.	Vampyroteuthis	Doryteuthis pealeii	Dpe41	ptg000441l_1	ptg000271l_1	50	0.760167502961966	0.108541221183315	0.530612244897959	6	ptg000441l_1-ptg000441l_1-ptg000441l_1-ptg000441l_1-ptg000441l_1-ptg000441l_1-ptg000441l_1-ptg000441l_1-ptg000441l_1-ptg000271l_1-ptg000271l_1-ptg000271l_1-ptg000271l_1-ptg000441l_1-ptg000441l_1-ptg000271l_1-ptg000271l_1-ptg000271l_1-ptg000271l_1-ptg000271l_1-ptg000271l_1-ptg000271l_1-ptg000271l_1-ptg000271l_1-ptg000271l_1-ptg000271l_1-ptg000271l_1-ptg000271l_1-ptg000271l_1-ptg000271l_1-ptg000271…
96	Fig2_1.	Vampyroteuthis	Doryteuthis pealeii	Dpe41	ptg000441l_1	ptg000585l_1	19	0.981940786864098	0.361598534220854	0.583333333333333	6	ptg000441l_1-ptg000441l_1-ptg000441l_1-ptg000441l_1-ptg000441l_1-ptg000441l_1-ptg000441l_1-ptg000441l_1-ptg000441l_1-ptg000585l_1-ptg000585l_1-ptg000441l_1-ptg000441l_1-ptg000585l_1-ptg000585l_1-ptg000585l_1-ptg000585l_1-ptg000585l_1-ptg000585l_1
97	Fig2_1.	Vampyroteuthis	Doryteuthis pealeii	Dpe41	ptg000099l_1	ptg001071l_1	33	0.999337504168885	0.226032925729758	0.53125	6	ptg000099l_1-ptg000099l_1-ptg000099l_1-ptg000099l_1-ptg000099l_1-ptg000099l_1-ptg000099l_1-ptg001071l_1-ptg001071l_1-ptg001071l_1-ptg001071l_1-ptg001071l_1-ptg001071l_1-ptg001071l_1-ptg001071l_1-ptg001071l_1-ptg001071l_1-ptg001071l_1-ptg001071l_1-ptg001071l_1-ptg001071l_1-ptg001071l_1-ptg001071l_1-ptg001071l_1-ptg000099l_1-ptg000099l_1-ptg000099l_1-ptg000099l_1-ptg000099l_1-ptg000099l_1-ptg000099…
98	Fig2_1.	Vampyroteuthis	Doryteuthis pealeii	Dpe41	ptg000099l_1	ptg000464l_1	38	0.981940786864098	0.232816631223813	0.567567567567568	6	ptg000099l_1-ptg000099l_1-ptg000099l_1-ptg000099l_1-ptg000464l_1-ptg000464l_1-ptg000099l_1-ptg000099l_1-ptg000099l_1-ptg000464l_1-ptg000464l_1-ptg000099l_1-ptg000099l_1-ptg000099l_1-ptg000099l_1-ptg000099l_1-ptg000099l_1-ptg000099l_1-ptg000099l_1-ptg000099l_1-ptg000464l_1-ptg000464l_1-ptg000464l_1-ptg000464l_1-ptg000464l_1-ptg000464l_1-ptg000464l_1-ptg000464l_1-ptg000464l_1-ptg000464l_1-ptg000464…
99	Fig2_1.	Vampyroteuthis	Doryteuthis pealeii	Dpe41	ptg000099l_1	ptg000271l_1	55	0.869892685604156	0.0892244099617971	0.509259259259259	6	ptg000099l_1-ptg000099l_1-ptg000099l_1-ptg000099l_1-ptg000099l_1-ptg000099l_1-ptg000099l_1-ptg000099l_1-ptg000099l_1-ptg000099l_1-ptg000099l_1-ptg000099l_1-ptg000099l_1-ptg000099l_1-ptg000099l_1-ptg000099l_1-ptg000271l_1-ptg000271l_1-ptg000271l_1-ptg000271l_1-ptg000271l_1-ptg000271l_1-ptg000271l_1-ptg000271l_1-ptg000271l_1-ptg000271l_1-ptg000271l_1-ptg000271l_1-ptg000271l_1-ptg000271l_1-ptg000271…
100	Fig2_1.	Vampyroteuthis	Doryteuthis pealeii	Dpe41	ptg000099l_1	ptg000585l_1	24	0.918295834054489	0.231752074491479	0.521739130434783	6	ptg000099l_1-ptg000099l_1-ptg000099l_1-ptg000099l_1-ptg000099l_1-ptg000099l_1-ptg000099l_1-ptg000099l_1-ptg000099l_1-ptg000099l_1-ptg000099l_1-ptg000099l_1-ptg000099l_1-ptg000099l_1-ptg000099l_1-ptg000099l_1-ptg000585l_1-ptg000585l_1-ptg000585l_1-ptg000585l_1-ptg000585l_1-ptg000585l_1-ptg000585l_1-ptg000585l_1
101	Fig2_1.	Vampyroteuthis	Doryteuthis pealeii	Dpe41	ptg001071l_1	ptg000464l_1	39	0.98811083652183	0.170442099473378	0.526315789473684	6	ptg000464l_1-ptg000464l_1-ptg000464l_1-ptg000464l_1-ptg001071l_1-ptg001071l_1-ptg001071l_1-ptg001071l_1-ptg001071l_1-ptg001071l_1-ptg001071l_1-ptg001071l_1-ptg001071l_1-ptg001071l_1-ptg001071l_1-ptg001071l_1-ptg001071l_1-ptg001071l_1-ptg001071l_1-ptg001071l_1-ptg001071l_1-ptg000464l_1-ptg000464l_1-ptg000464l_1-ptg000464l_1-ptg000464l_1-ptg000464l_1-ptg000464l_1-ptg000464l_1-ptg000464l_1-ptg000464…
102	Fig2_1.	Vampyroteuthis	Doryteuthis pealeii	Dpe41	ptg001071l_1	ptg000271l_1	56	0.885612871398971	0.0922958532437997	0.509090909090909	6	ptg001071l_1-ptg001071l_1-ptg001071l_1-ptg001071l_1-ptg001071l_1-ptg001071l_1-ptg001071l_1-ptg001071l_1-ptg001071l_1-ptg001071l_1-ptg001071l_1-ptg001071l_1-ptg001071l_1-ptg001071l_1-ptg001071l_1-ptg001071l_1-ptg001071l_1-ptg000271l_1-ptg000271l_1-ptg000271l_1-ptg000271l_1-ptg000271l_1-ptg000271l_1-ptg000271l_1-ptg000271l_1-ptg000271l_1-ptg000271l_1-ptg000271l_1-ptg000271l_1-ptg000271l_1-ptg000271…
103	Fig2_1.	Vampyroteuthis	Doryteuthis pealeii	Dpe41	ptg001071l_1	ptg000585l_1	25	0.904381457724494	0.21117270323022	0.520833333333333	6	ptg001071l_1-ptg001071l_1-ptg001071l_1-ptg001071l_1-ptg001071l_1-ptg001071l_1-ptg001071l_1-ptg001071l_1-ptg001071l_1-ptg001071l_1-ptg001071l_1-ptg001071l_1-ptg001071l_1-ptg001071l_1-ptg001071l_1-ptg001071l_1-ptg001071l_1-ptg000585l_1-ptg000585l_1-ptg000585l_1-ptg000585l_1-ptg000585l_1-ptg000585l_1-ptg000585l_1-ptg000585l_1
104	Fig2_1.	Vampyroteuthis	Doryteuthis pealeii	Dpe41	ptg000464l_1	ptg000271l_1	61	0.943226154847342	0.10816489261789	0.508333333333333	6	ptg000464l_1-ptg000464l_1-ptg000464l_1-ptg000464l_1-ptg000464l_1-ptg000464l_1-ptg000464l_1-ptg000464l_1-ptg000464l_1-ptg000464l_1-ptg000464l_1-ptg000464l_1-ptg000464l_1-ptg000464l_1-ptg000464l_1-ptg000464l_1-ptg000464l_1-ptg000464l_1-ptg000464l_1-ptg000464l_1-ptg000464l_1-ptg000464l_1-ptg000271l_1-ptg000271l_1-ptg000271l_1-ptg000271l_1-ptg000271l_1-ptg000271l_1-ptg000271l_1-ptg000271l_1-ptg000271…
105	Fig2_1.	Vampyroteuthis	Doryteuthis pealeii	Dpe41	ptg000464l_1	ptg000585l_1	30	0.836640741941167	0.143534288235053	0.517241379310345	6	ptg000464l_1-ptg000464l_1-ptg000464l_1-ptg000464l_1-ptg000464l_1-ptg000464l_1-ptg000464l_1-ptg000464l_1-ptg000464l_1-ptg000464l_1-ptg000464l_1-ptg000464l_1-ptg000464l_1-ptg000464l_1-ptg000464l_1-ptg000464l_1-ptg000464l_1-ptg000464l_1-ptg000464l_1-ptg000464l_1-ptg000464l_1-ptg000464l_1-ptg000585l_1-ptg000585l_1-ptg000585l_1-ptg000585l_1-ptg000585l_1-ptg000585l_1-ptg000585l_1-ptg000585l_1
106	Fig2_1.	Vampyroteuthis	Doryteuthis pealeii	Dpe41	ptg000271l_1	ptg000585l_1	47	0.658191265813219	0.341833836530987	0.630434782608696	6	ptg000271l_1-ptg000585l_1-ptg000585l_1-ptg000271l_1-ptg000271l_1-ptg000271l_1-ptg000271l_1-ptg000271l_1-ptg000271l_1-ptg000271l_1-ptg000271l_1-ptg000271l_1-ptg000271l_1-ptg000271l_1-ptg000585l_1-ptg000271l_1-ptg000271l_1-ptg000271l_1-ptg000585l_1-ptg000271l_1-ptg000585l_1-ptg000271l_1-ptg000271l_1-ptg000271l_1-ptg000271l_1-ptg000271l_1-ptg000271l_1-ptg000271l_1-ptg000271l_1-ptg000271l_1-ptg000271…
107	Fig2_1.	Vampyroteuthis	Doryteuthis pealeii	Dpe30	ptg000441l_1	ptg001071l_1	29	0.797326510147442	0.237304549801307	0.553571428571429	7	ptg000441l_1-ptg000441l_1-ptg000441l_1-ptg000441l_1-ptg000441l_1-ptg000441l_1-ptg001071l_1-ptg001071l_1-ptg001071l_1-ptg001071l_1-ptg001071l_1-ptg001071l_1-ptg001071l_1-ptg001071l_1-ptg001071l_1-ptg001071l_1-ptg001071l_1-ptg001071l_1-ptg001071l_1-ptg001071l_1-ptg001071l_1-ptg000441l_1-ptg001071l_1-ptg001071l_1-ptg001071l_1-ptg001071l_1-ptg001071l_1-ptg001071l_1-ptg001071l_1
108	Fig2_1.	Vampyroteuthis	Doryteuthis pealeii	Dpe30	ptg000441l_1	ptg000464l_1	43	0.640944184787529	0.1679792981421	0.547619047619048	7	ptg000464l_1-ptg000464l_1-ptg000464l_1-ptg000464l_1-ptg000464l_1-ptg000464l_1-ptg000464l_1-ptg000441l_1-ptg000441l_1-ptg000441l_1-ptg000441l_1-ptg000441l_1-ptg000441l_1-ptg000464l_1-ptg000464l_1-ptg000464l_1-ptg000464l_1-ptg000464l_1-ptg000464l_1-ptg000464l_1-ptg000464l_1-ptg000464l_1-ptg000464l_1-ptg000464l_1-ptg000464l_1-ptg000464l_1-ptg000464l_1-ptg000464l_1-ptg000464l_1-ptg000464l_1-ptg000464…
109	Fig2_1.	Vampyroteuthis	Doryteuthis pealeii	Dpe30	ptg000441l_1	ptg000060l_1	23	0.88654089282209	0.197111121021566	0.545454545454545	7	ptg000441l_1-ptg000441l_1-ptg000441l_1-ptg000060l_1-ptg000060l_1-ptg000060l_1-ptg000060l_1-ptg000060l_1-ptg000060l_1-ptg000060l_1-ptg000060l_1-ptg000060l_1-ptg000060l_1-ptg000060l_1-ptg000060l_1-ptg000060l_1-ptg000060l_1-ptg000060l_1-ptg000060l_1-ptg000441l_1-ptg000441l_1-ptg000441l_1-ptg000441l_1
110	Fig2_1.	Vampyroteuthis	Doryteuthis pealeii	Dpe30	ptg000441l_1	ptg000622l_1	21	0.918295834054489	0.392948329747123	0.625	7	ptg000622l_1-ptg000622l_1-ptg000622l_1-ptg000622l_1-ptg000622l_1-ptg000622l_1-ptg000622l_1-ptg000622l_1-ptg000622l_1-ptg000622l_1-ptg000441l_1-ptg000441l_1-ptg000441l_1-ptg000622l_1-ptg000441l_1-ptg000441l_1-ptg000441l_1-ptg000622l_1-ptg000622l_1-ptg000622l_1-ptg000441l_1
111	Fig2_1.	Vampyroteuthis	Doryteuthis pealeii	Dpe30	ptg000441l_1	ptg000178l_1	21	0.918295834054489	0.521504800432988	0.65	7	ptg000178l_1-ptg000178l_1-ptg000178l_1-ptg000178l_1-ptg000441l_1-ptg000441l_1-ptg000441l_1-ptg000178l_1-ptg000441l_1-ptg000441l_1-ptg000441l_1-ptg000178l_1-ptg000178l_1-ptg000178l_1-ptg000178l_1-ptg000178l_1-ptg000178l_1-ptg000441l_1-ptg000178l_1-ptg000178l_1-ptg000178l_1
112	Fig2_1.	Vampyroteuthis	Doryteuthis pealeii	Dpe30	ptg000441l_1	ptg000194l_1	25	0.855450810560131	0.37786768973055	0.604166666666667	7	ptg000194l_1-ptg000194l_1-ptg000194l_1-ptg000194l_1-ptg000194l_1-ptg000194l_1-ptg000441l_1-ptg000441l_1-ptg000441l_1-ptg000441l_1-ptg000441l_1-ptg000194l_1-ptg000194l_1-ptg000194l_1-ptg000441l_1-ptg000194l_1-ptg000194l_1-ptg000194l_1-ptg000194l_1-ptg000194l_1-ptg000194l_1-ptg000194l_1-ptg000194l_1-ptg000194l_1-ptg000441l_1
113	Fig2_1.	Vampyroteuthis	Doryteuthis pealeii	Dpe30	ptg001071l_1	ptg000464l_1	58	0.957553483714748	0.334534200873932	0.614035087719298	7	ptg000464l_1-ptg000464l_1-ptg000464l_1-ptg000464l_1-ptg000464l_1-ptg000464l_1-ptg000464l_1-ptg000464l_1-ptg001071l_1-ptg000464l_1-ptg001071l_1-ptg000464l_1-ptg000464l_1-ptg001071l_1-ptg001071l_1-ptg000464l_1-ptg000464l_1-ptg000464l_1-ptg000464l_1-ptg000464l_1-ptg000464l_1-ptg000464l_1-ptg001071l_1-ptg000464l_1-ptg000464l_1-ptg000464l_1-ptg000464l_1-ptg000464l_1-ptg000464l_1-ptg000464l_1-ptg001071…
114	Fig2_1.	Vampyroteuthis	Doryteuthis pealeii	Dpe30	ptg001071l_1	ptg000060l_1	38	0.981940786864098	0.22896164897775	0.513513513513513	7	ptg000060l_1-ptg000060l_1-ptg000060l_1-ptg000060l_1-ptg000060l_1-ptg000060l_1-ptg000060l_1-ptg000060l_1-ptg000060l_1-ptg000060l_1-ptg000060l_1-ptg000060l_1-ptg000060l_1-ptg000060l_1-ptg000060l_1-ptg000060l_1-ptg001071l_1-ptg001071l_1-ptg001071l_1-ptg001071l_1-ptg001071l_1-ptg001071l_1-ptg001071l_1-ptg001071l_1-ptg001071l_1-ptg001071l_1-ptg001071l_1-ptg001071l_1-ptg001071l_1-ptg001071l_1-ptg001071…
115	Fig2_1.	Vampyroteuthis	Doryteuthis pealeii	Dpe30	ptg001071l_1	ptg000622l_1	36	0.964078764808229	0.209646165859425	0.542857142857143	7	ptg000622l_1-ptg000622l_1-ptg000622l_1-ptg000622l_1-ptg000622l_1-ptg000622l_1-ptg000622l_1-ptg000622l_1-ptg000622l_1-ptg000622l_1-ptg000622l_1-ptg001071l_1-ptg001071l_1-ptg001071l_1-ptg001071l_1-ptg001071l_1-ptg000622l_1-ptg000622l_1-ptg000622l_1-ptg001071l_1-ptg001071l_1-ptg001071l_1-ptg001071l_1-ptg001071l_1-ptg001071l_1-ptg001071l_1-ptg001071l_1-ptg001071l_1-ptg001071l_1-ptg001071l_1-ptg001071…
116	Fig2_1.	Vampyroteuthis	Doryteuthis pealeii	Dpe30	ptg001071l_1	ptg000178l_1	36	0.964078764808229	0.411908453559393	0.628571428571429	7	ptg000178l_1-ptg000178l_1-ptg000178l_1-ptg000178l_1-ptg000178l_1-ptg001071l_1-ptg001071l_1-ptg000178l_1-ptg000178l_1-ptg001071l_1-ptg001071l_1-ptg001071l_1-ptg001071l_1-ptg000178l_1-ptg000178l_1-ptg000178l_1-ptg001071l_1-ptg001071l_1-ptg001071l_1-ptg001071l_1-ptg001071l_1-ptg001071l_1-ptg001071l_1-ptg001071l_1-ptg001071l_1-ptg000178l_1-ptg001071l_1-ptg001071l_1-ptg001071l_1-ptg001071l_1-ptg001071…
117	Fig2_1.	Vampyroteuthis	Doryteuthis pealeii	Dpe30	ptg001071l_1	ptg000194l_1	40	0.992774453987808	0.318516463011202	0.58974358974359	7	ptg000194l_1-ptg000194l_1-ptg000194l_1-ptg000194l_1-ptg000194l_1-ptg000194l_1-ptg000194l_1-ptg000194l_1-ptg000194l_1-ptg001071l_1-ptg001071l_1-ptg000194l_1-ptg000194l_1-ptg001071l_1-ptg001071l_1-ptg001071l_1-ptg000194l_1-ptg001071l_1-ptg001071l_1-ptg001071l_1-ptg001071l_1-ptg001071l_1-ptg001071l_1-ptg001071l_1-ptg001071l_1-ptg000194l_1-ptg000194l_1-ptg000194l_1-ptg000194l_1-ptg000194l_1-ptg000194…
118	Fig2_1.	Vampyroteuthis	Doryteuthis pealeii	Dpe30	ptg000464l_1	ptg000060l_1	52	0.890491640219491	0.124985146865538	0.519607843137255	7	ptg000464l_1-ptg000464l_1-ptg000464l_1-ptg000464l_1-ptg000464l_1-ptg000464l_1-ptg000464l_1-ptg000060l_1-ptg000060l_1-ptg000060l_1-ptg000060l_1-ptg000060l_1-ptg000060l_1-ptg000060l_1-ptg000060l_1-ptg000060l_1-ptg000060l_1-ptg000060l_1-ptg000060l_1-ptg000060l_1-ptg000060l_1-ptg000060l_1-ptg000060l_1-ptg000464l_1-ptg000464l_1-ptg000464l_1-ptg000464l_1-ptg000464l_1-ptg000464l_1-ptg000464l_1-ptg000464…
119	Fig2_1.	Vampyroteuthis	Doryteuthis pealeii	Dpe30	ptg000464l_1	ptg000622l_1	50	0.855450810560131	0.235812482812103	0.571428571428571	7	ptg000622l_1-ptg000622l_1-ptg000622l_1-ptg000622l_1-ptg000622l_1-ptg000464l_1-ptg000464l_1-ptg000464l_1-ptg000464l_1-ptg000464l_1-ptg000464l_1-ptg000622l_1-ptg000622l_1-ptg000622l_1-ptg000622l_1-ptg000622l_1-ptg000464l_1-ptg000622l_1-ptg000464l_1-ptg000464l_1-ptg000464l_1-ptg000464l_1-ptg000464l_1-ptg000464l_1-ptg000464l_1-ptg000464l_1-ptg000464l_1-ptg000464l_1-ptg000464l_1-ptg000464l_1-ptg000464…
120	Fig2_1.	Vampyroteuthis	Doryteuthis pealeii	Dpe30	ptg000464l_1	ptg000178l_1	50	0.855450810560131	0.325664735403677	0.612244897959184	7	ptg000178l_1-ptg000178l_1-ptg000178l_1-ptg000178l_1-ptg000464l_1-ptg000464l_1-ptg000464l_1-ptg000464l_1-ptg000464l_1-ptg000464l_1-ptg000464l_1-ptg000178l_1-ptg000464l_1-ptg000464l_1-ptg000464l_1-ptg000464l_1-ptg000178l_1-ptg000178l_1-ptg000464l_1-ptg000464l_1-ptg000464l_1-ptg000464l_1-ptg000464l_1-ptg000464l_1-ptg000464l_1-ptg000464l_1-ptg000464l_1-ptg000464l_1-ptg000464l_1-ptg000464l_1-ptg000464…
121	Fig2_1.	Vampyroteuthis	Doryteuthis pealeii	Dpe30	ptg000464l_1	ptg000194l_1	54	0.918295834054489	0.2505094023528	0.566037735849057	7	ptg000194l_1-ptg000194l_1-ptg000194l_1-ptg000194l_1-ptg000194l_1-ptg000194l_1-ptg000464l_1-ptg000464l_1-ptg000464l_1-ptg000464l_1-ptg000464l_1-ptg000464l_1-ptg000464l_1-ptg000194l_1-ptg000194l_1-ptg000194l_1-ptg000464l_1-ptg000464l_1-ptg000464l_1-ptg000464l_1-ptg000194l_1-ptg000194l_1-ptg000464l_1-ptg000464l_1-ptg000464l_1-ptg000464l_1-ptg000464l_1-ptg000464l_1-ptg000464l_1-ptg000464l_1-ptg000464…
122	Fig2_1.	Vampyroteuthis	Doryteuthis pealeii	Dpe30	ptg000060l_1	ptg000622l_1	30	0.996791631981637	0.296511398637123	0.568965517241379	7	ptg000622l_1-ptg000622l_1-ptg000622l_1-ptg000622l_1-ptg000622l_1-ptg000622l_1-ptg000622l_1-ptg000622l_1-ptg000622l_1-ptg000622l_1-ptg000060l_1-ptg000060l_1-ptg000060l_1-ptg000060l_1-ptg000060l_1-ptg000060l_1-ptg000622l_1-ptg000060l_1-ptg000060l_1-ptg000060l_1-ptg000060l_1-ptg000060l_1-ptg000060l_1-ptg000060l_1-ptg000060l_1-ptg000060l_1-ptg000060l_1-ptg000622l_1-ptg000622l_1-ptg000622l_1
123	Fig2_1.	Vampyroteuthis	Doryteuthis pealeii	Dpe30	ptg000060l_1	ptg000178l_1	30	0.996791631981637	0.309384492738311	0.568965517241379	7	ptg000178l_1-ptg000178l_1-ptg000178l_1-ptg000178l_1-ptg000060l_1-ptg000060l_1-ptg000060l_1-ptg000060l_1-ptg000060l_1-ptg000060l_1-ptg000178l_1-ptg000060l_1-ptg000060l_1-ptg000060l_1-ptg000060l_1-ptg000060l_1-ptg000060l_1-ptg000060l_1-ptg000060l_1-ptg000060l_1-ptg000060l_1-ptg000178l_1-ptg000178l_1-ptg000178l_1-ptg000178l_1-ptg000178l_1-ptg000178l_1-ptg000178l_1-ptg000178l_1-ptg000178l_1
124	Fig2_1.	Vampyroteuthis	Doryteuthis pealeii	Dpe30	ptg000060l_1	ptg000194l_1	34	0.997502546369115	0.229175105907133	0.53030303030303	7	ptg000194l_1-ptg000194l_1-ptg000194l_1-ptg000194l_1-ptg000194l_1-ptg000194l_1-ptg000060l_1-ptg000060l_1-ptg000060l_1-ptg000060l_1-ptg000060l_1-ptg000060l_1-ptg000060l_1-ptg000060l_1-ptg000060l_1-ptg000060l_1-ptg000060l_1-ptg000060l_1-ptg000060l_1-ptg000060l_1-ptg000060l_1-ptg000060l_1-ptg000194l_1-ptg000194l_1-ptg000194l_1-ptg000194l_1-ptg000194l_1-ptg000194l_1-ptg000194l_1-ptg000194l_1-ptg000194…
125	Fig2_1.	Vampyroteuthis	Doryteuthis pealeii	Dpe30	ptg000622l_1	ptg000178l_1	28	1	0.428666271868432	0.611111111111111	7	ptg000178l_1-ptg000622l_1-ptg000622l_1-ptg000622l_1-ptg000622l_1-ptg000622l_1-ptg000178l_1-ptg000178l_1-ptg000178l_1-ptg000622l_1-ptg000622l_1-ptg000622l_1-ptg000622l_1-ptg000622l_1-ptg000622l_1-ptg000178l_1-ptg000178l_1-ptg000178l_1-ptg000622l_1-ptg000622l_1-ptg000622l_1-ptg000178l_1-ptg000178l_1-ptg000178l_1-ptg000178l_1-ptg000178l_1-ptg000178l_1-ptg000178l_1
126	Fig2_1.	Vampyroteuthis	Doryteuthis pealeii	Dpe30	ptg000622l_1	ptg000194l_1	32	0.988699408288497	0.356853408919828	0.580645161290323	7	ptg000622l_1-ptg000622l_1-ptg000194l_1-ptg000194l_1-ptg000194l_1-ptg000194l_1-ptg000194l_1-ptg000194l_1-ptg000622l_1-ptg000622l_1-ptg000622l_1-ptg000622l_1-ptg000622l_1-ptg000622l_1-ptg000622l_1-ptg000622l_1-ptg000622l_1-ptg000194l_1-ptg000194l_1-ptg000194l_1-ptg000194l_1-ptg000194l_1-ptg000622l_1-ptg000622l_1-ptg000622l_1-ptg000194l_1-ptg000194l_1-ptg000194l_1-ptg000194l_1-ptg000194l_1-ptg000194…
127	Fig2_1.	Vampyroteuthis	Doryteuthis pealeii	Dpe30	ptg000178l_1	ptg000194l_1	32	0.988699408288497	0.441369700291359	0.629032258064516	7	ptg000178l_1-ptg000194l_1-ptg000194l_1-ptg000194l_1-ptg000194l_1-ptg000194l_1-ptg000194l_1-ptg000178l_1-ptg000178l_1-ptg000178l_1-ptg000178l_1-ptg000194l_1-ptg000194l_1-ptg000194l_1-ptg000194l_1-ptg000194l_1-ptg000178l_1-ptg000178l_1-ptg000194l_1-ptg000178l_1-ptg000178l_1-ptg000178l_1-ptg000194l_1-ptg000194l_1-ptg000194l_1-ptg000194l_1-ptg000194l_1-ptg000194l_1-ptg000178l_1-ptg000178l_1-ptg000178…
128	Fig2_1.	Vampyroteuthis	Doryteuthis pealeii	Dpe40	ptg001240l_1	ptg002004l_1	12	0.979868756651153	0.690937397581757	0.636363636363636	3	ptg001240l_1-ptg001240l_1-ptg002004l_1-ptg002004l_1-ptg002004l_1-ptg001240l_1-ptg001240l_1-ptg001240l_1-ptg002004l_1-ptg002004l_1-ptg002004l_1-ptg002004l_1
129	Fig2_1.	Vampyroteuthis	Doryteuthis pealeii	Dpe40	ptg001240l_1	ptg000536l_1	23	0.755375412561429	0.265312721722187	0.590909090909091	3	ptg000536l_1-ptg000536l_1-ptg001240l_1-ptg001240l_1-ptg000536l_1-ptg001240l_1-ptg001240l_1-ptg001240l_1-ptg000536l_1-ptg000536l_1-ptg000536l_1-ptg000536l_1-ptg000536l_1-ptg000536l_1-ptg000536l_1-ptg000536l_1-ptg000536l_1-ptg000536l_1-ptg000536l_1-ptg000536l_1-ptg000536l_1-ptg000536l_1-ptg000536l_1
130	Fig2_1.	Vampyroteuthis	Doryteuthis pealeii	Dpe40	ptg002004l_1	ptg000536l_1	25	0.855450810560131	0.357358524902742	0.583333333333333	3	ptg000536l_1-ptg000536l_1-ptg002004l_1-ptg002004l_1-ptg002004l_1-ptg000536l_1-ptg000536l_1-ptg000536l_1-ptg000536l_1-ptg000536l_1-ptg000536l_1-ptg000536l_1-ptg000536l_1-ptg000536l_1-ptg000536l_1-ptg002004l_1-ptg002004l_1-ptg002004l_1-ptg002004l_1-ptg000536l_1-ptg000536l_1-ptg000536l_1-ptg000536l_1-ptg000536l_1-ptg000536l_1
131	Fig2_1.	Vampyroteuthis	Doryteuthis pealeii	Dpe23	ptg000087l_1	ptg001599l_1	38	1	0.172449660809491	0.527027027027027	6	ptg001599l_1-ptg001599l_1-ptg001599l_1-ptg001599l_1-ptg001599l_1-ptg001599l_1-ptg001599l_1-ptg001599l_1-ptg001599l_1-ptg001599l_1-ptg001599l_1-ptg001599l_1-ptg001599l_1-ptg001599l_1-ptg001599l_1-ptg000087l_1-ptg000087l_1-ptg000087l_1-ptg000087l_1-ptg000087l_1-ptg000087l_1-ptg000087l_1-ptg000087l_1-ptg000087l_1-ptg000087l_1-ptg000087l_1-ptg000087l_1-ptg000087l_1-ptg000087l_1-ptg000087l_1-ptg000087…
132	Fig2_1.	Vampyroteuthis	Doryteuthis pealeii	Dpe23	ptg000087l_1	ptg001150l_1	34	0.989992791557519	0.192324546176304	0.545454545454545	6	ptg001150l_1-ptg001150l_1-ptg001150l_1-ptg001150l_1-ptg001150l_1-ptg001150l_1-ptg001150l_1-ptg001150l_1-ptg001150l_1-ptg001150l_1-ptg001150l_1-ptg000087l_1-ptg001150l_1-ptg001150l_1-ptg001150l_1-ptg001150l_1-ptg000087l_1-ptg000087l_1-ptg000087l_1-ptg000087l_1-ptg000087l_1-ptg000087l_1-ptg000087l_1-ptg000087l_1-ptg000087l_1-ptg000087l_1-ptg000087l_1-ptg000087l_1-ptg000087l_1-ptg000087l_1-ptg000087…
133	Fig2_1.	Vampyroteuthis	Doryteuthis pealeii	Dpe23	ptg000087l_1	ptg001531l_1	47	0.973385435229956	0.246673957295558	0.543478260869565	6	ptg001531l_1-ptg001531l_1-ptg001531l_1-ptg001531l_1-ptg001531l_1-ptg001531l_1-ptg001531l_1-ptg001531l_1-ptg001531l_1-ptg001531l_1-ptg001531l_1-ptg001531l_1-ptg001531l_1-ptg000087l_1-ptg000087l_1-ptg000087l_1-ptg000087l_1-ptg000087l_1-ptg000087l_1-ptg000087l_1-ptg000087l_1-ptg001531l_1-ptg001531l_1-ptg001531l_1-ptg001531l_1-ptg000087l_1-ptg000087l_1-ptg000087l_1-ptg000087l_1-ptg000087l_1-ptg000087…
134	Fig2_1.	Vampyroteuthis	Doryteuthis pealeii	Dpe23	ptg000087l_1	ptg002545l_1	29	0.929363626013719	0.178029799653982	0.535714285714286	6	ptg002545l_1-ptg002545l_1-ptg002545l_1-ptg002545l_1-ptg002545l_1-ptg000087l_1-ptg000087l_1-ptg000087l_1-ptg000087l_1-ptg000087l_1-ptg000087l_1-ptg000087l_1-ptg000087l_1-ptg000087l_1-ptg000087l_1-ptg000087l_1-ptg000087l_1-ptg000087l_1-ptg000087l_1-ptg000087l_1-ptg000087l_1-ptg000087l_1-ptg000087l_1-ptg000087l_1-ptg002545l_1-ptg002545l_1-ptg002545l_1-ptg002545l_1-ptg002545l_1
135	Fig2_1.	Vampyroteuthis	Doryteuthis pealeii	Dpe23	ptg000087l_1	ptg001623l_1	28	0.905928216042999	0.315343902238229	0.574074074074074	6	ptg001623l_1-ptg001623l_1-ptg001623l_1-ptg001623l_1-ptg000087l_1-ptg000087l_1-ptg000087l_1-ptg000087l_1-ptg000087l_1-ptg000087l_1-ptg000087l_1-ptg000087l_1-ptg000087l_1-ptg001623l_1-ptg000087l_1-ptg000087l_1-ptg000087l_1-ptg000087l_1-ptg000087l_1-ptg000087l_1-ptg000087l_1-ptg000087l_1-ptg000087l_1-ptg000087l_1-ptg001623l_1-ptg001623l_1-ptg001623l_1-ptg001623l_1
136	Fig2_1.	Vampyroteuthis	Doryteuthis pealeii	Dpe23	ptg001599l_1	ptg001150l_1	34	0.989992791557519	0.475142292309023	0.651515151515151	6	ptg001599l_1-ptg001599l_1-ptg001599l_1-ptg001599l_1-ptg001150l_1-ptg001150l_1-ptg001599l_1-ptg001150l_1-ptg001599l_1-ptg001599l_1-ptg001599l_1-ptg001150l_1-ptg001150l_1-ptg001150l_1-ptg001150l_1-ptg001150l_1-ptg001599l_1-ptg001599l_1-ptg001599l_1-ptg001599l_1-ptg001599l_1-ptg001599l_1-ptg001150l_1-ptg001150l_1-ptg001150l_1-ptg001599l_1-ptg001150l_1-ptg001150l_1-ptg001150l_1-ptg001150l_1-ptg001599…
137	Fig2_1.	Vampyroteuthis	Doryteuthis pealeii	Dpe23	ptg001599l_1	ptg001531l_1	47	0.973385435229956	0.195957862417642	0.543478260869565	6	ptg001599l_1-ptg001599l_1-ptg001599l_1-ptg001599l_1-ptg001599l_1-ptg001599l_1-ptg001599l_1-ptg001599l_1-ptg001599l_1-ptg001599l_1-ptg001599l_1-ptg001599l_1-ptg001599l_1-ptg001599l_1-ptg001531l_1-ptg001531l_1-ptg001531l_1-ptg001531l_1-ptg001531l_1-ptg001531l_1-ptg001531l_1-ptg001531l_1-ptg001531l_1-ptg001531l_1-ptg001531l_1-ptg001531l_1-ptg001531l_1-ptg001599l_1-ptg001531l_1-ptg001531l_1-ptg001531…
138	Fig2_1.	Vampyroteuthis	Doryteuthis pealeii	Dpe23	ptg001599l_1	ptg002545l_1	29	0.929363626013719	0.368415072421052	0.571428571428571	6	ptg001599l_1-ptg001599l_1-ptg001599l_1-ptg001599l_1-ptg001599l_1-ptg002545l_1-ptg002545l_1-ptg002545l_1-ptg002545l_1-ptg002545l_1-ptg001599l_1-ptg001599l_1-ptg001599l_1-ptg001599l_1-ptg001599l_1-ptg001599l_1-ptg001599l_1-ptg001599l_1-ptg001599l_1-ptg001599l_1-ptg002545l_1-ptg002545l_1-ptg002545l_1-ptg002545l_1-ptg002545l_1-ptg001599l_1-ptg001599l_1-ptg001599l_1-ptg001599l_1
139	Fig2_1.	Vampyroteuthis	Doryteuthis pealeii	Dpe23	ptg001599l_1	ptg001623l_1	28	0.905928216042999	0.396227537688249	0.611111111111111	6	ptg001599l_1-ptg001599l_1-ptg001599l_1-ptg001599l_1-ptg001599l_1-ptg001599l_1-ptg001599l_1-ptg001599l_1-ptg001599l_1-ptg001623l_1-ptg001623l_1-ptg001599l_1-ptg001599l_1-ptg001599l_1-ptg001599l_1-ptg001599l_1-ptg001623l_1-ptg001623l_1-ptg001599l_1-ptg001623l_1-ptg001623l_1-ptg001623l_1-ptg001623l_1-ptg001623l_1-ptg001599l_1-ptg001599l_1-ptg001599l_1-ptg001599l_1
140	Fig2_1.	Vampyroteuthis	Doryteuthis pealeii	Dpe23	ptg001150l_1	ptg001531l_1	43	0.933025295359291	0.249943456733638	0.55952380952381	6	ptg001150l_1-ptg001150l_1-ptg001150l_1-ptg001150l_1-ptg001150l_1-ptg001150l_1-ptg001150l_1-ptg001150l_1-ptg001531l_1-ptg001531l_1-ptg001531l_1-ptg001531l_1-ptg001531l_1-ptg001531l_1-ptg001531l_1-ptg001531l_1-ptg001531l_1-ptg001150l_1-ptg001150l_1-ptg001150l_1-ptg001531l_1-ptg001531l_1-ptg001531l_1-ptg001531l_1-ptg001150l_1-ptg001150l_1-ptg001150l_1-ptg001150l_1-ptg001531l_1-ptg001531l_1-ptg001531…
141	Fig2_1.	Vampyroteuthis	Doryteuthis pealeii	Dpe23	ptg001150l_1	ptg002545l_1	25	0.970950594454669	0.307132001459633	0.5625	6	ptg001150l_1-ptg001150l_1-ptg001150l_1-ptg002545l_1-ptg002545l_1-ptg002545l_1-ptg002545l_1-ptg002545l_1-ptg001150l_1-ptg001150l_1-ptg001150l_1-ptg001150l_1-ptg001150l_1-ptg001150l_1-ptg001150l_1-ptg001150l_1-ptg001150l_1-ptg001150l_1-ptg001150l_1-ptg001150l_1-ptg002545l_1-ptg002545l_1-ptg002545l_1-ptg002545l_1-ptg002545l_1
142	Fig2_1.	Vampyroteuthis	Doryteuthis pealeii	Dpe23	ptg001150l_1	ptg001623l_1	24	0.954434002924965	0.423644559755148	0.565217391304348	6	ptg001150l_1-ptg001150l_1-ptg001150l_1-ptg001150l_1-ptg001150l_1-ptg001150l_1-ptg001150l_1-ptg001150l_1-ptg001623l_1-ptg001623l_1-ptg001623l_1-ptg001623l_1-ptg001150l_1-ptg001150l_1-ptg001150l_1-ptg001150l_1-ptg001150l_1-ptg001150l_1-ptg001150l_1-ptg001623l_1-ptg001623l_1-ptg001623l_1-ptg001623l_1-ptg001623l_1
143	Fig2_1.	Vampyroteuthis	Doryteuthis pealeii	Dpe23	ptg001531l_1	ptg002545l_1	38	0.831474388009729	0.215374698804009	0.540540540540541	6	ptg002545l_1-ptg002545l_1-ptg002545l_1-ptg002545l_1-ptg002545l_1-ptg001531l_1-ptg001531l_1-ptg001531l_1-ptg001531l_1-ptg001531l_1-ptg001531l_1-ptg001531l_1-ptg001531l_1-ptg001531l_1-ptg001531l_1-ptg001531l_1-ptg001531l_1-ptg001531l_1-ptg001531l_1-ptg001531l_1-ptg001531l_1-ptg001531l_1-ptg002545l_1-ptg002545l_1-ptg002545l_1-ptg002545l_1-ptg002545l_1-ptg001531l_1-ptg001531l_1-ptg001531l_1-ptg001531…
144	Fig2_1.	Vampyroteuthis	Doryteuthis pealeii	Dpe23	ptg001531l_1	ptg001623l_1	37	0.800392208045336	0.212770474716779	0.541666666666667	6	ptg001623l_1-ptg001623l_1-ptg001623l_1-ptg001623l_1-ptg001531l_1-ptg001531l_1-ptg001531l_1-ptg001531l_1-ptg001531l_1-ptg001531l_1-ptg001531l_1-ptg001531l_1-ptg001531l_1-ptg001531l_1-ptg001531l_1-ptg001531l_1-ptg001531l_1-ptg001531l_1-ptg001531l_1-ptg001531l_1-ptg001531l_1-ptg001623l_1-ptg001623l_1-ptg001623l_1-ptg001623l_1-ptg001623l_1-ptg001531l_1-ptg001531l_1-ptg001531l_1-ptg001531l_1-ptg001531…
145	Fig2_1.	Vampyroteuthis	Doryteuthis pealeii	Dpe23	ptg002545l_1	ptg001623l_1	19	0.998000883872299	0.592542174760096	0.583333333333333	6	ptg002545l_1-ptg002545l_1-ptg002545l_1-ptg002545l_1-ptg002545l_1-ptg001623l_1-ptg001623l_1-ptg001623l_1-ptg001623l_1-ptg001623l_1-ptg002545l_1-ptg002545l_1-ptg002545l_1-ptg002545l_1-ptg002545l_1-ptg001623l_1-ptg001623l_1-ptg001623l_1-ptg001623l_1
146	Fig2_1.	Vampyroteuthis	Doryteuthis pealeii	Dpe29	ptg000087l_1	ptg001150l_1	19	0.998000883872299	0.382993908048841	0.611111111111111	6	ptg000087l_1-ptg001150l_1-ptg000087l_1-ptg000087l_1-ptg000087l_1-ptg000087l_1-ptg000087l_1-ptg001150l_1-ptg001150l_1-ptg001150l_1-ptg001150l_1-ptg001150l_1-ptg001150l_1-ptg001150l_1-ptg001150l_1-ptg001150l_1-ptg000087l_1-ptg000087l_1-ptg000087l_1
147	Fig2_1.	Vampyroteuthis	Doryteuthis pealeii	Dpe29	ptg000087l_1	ptg003842l_1	50	0.68007704572828	0.236164752369417	0.571428571428571	6	ptg000087l_1-ptg003842l_1-ptg003842l_1-ptg003842l_1-ptg003842l_1-ptg003842l_1-ptg003842l_1-ptg003842l_1-ptg003842l_1-ptg003842l_1-ptg003842l_1-ptg003842l_1-ptg003842l_1-ptg000087l_1-ptg000087l_1-ptg003842l_1-ptg003842l_1-ptg003842l_1-ptg003842l_1-ptg003842l_1-ptg003842l_1-ptg003842l_1-ptg003842l_1-ptg003842l_1-ptg003842l_1-ptg003842l_1-ptg003842l_1-ptg003842l_1-ptg003842l_1-ptg003842l_1-ptg000087…
148	Fig2_1.	Vampyroteuthis	Doryteuthis pealeii	Dpe29	ptg000087l_1	ptg001007l_1	50	0.68007704572828	0.201857766973172	0.561224489795918	6	ptg000087l_1-ptg001007l_1-ptg001007l_1-ptg001007l_1-ptg001007l_1-ptg001007l_1-ptg001007l_1-ptg001007l_1-ptg001007l_1-ptg001007l_1-ptg000087l_1-ptg000087l_1-ptg001007l_1-ptg001007l_1-ptg001007l_1-ptg001007l_1-ptg001007l_1-ptg001007l_1-ptg001007l_1-ptg001007l_1-ptg001007l_1-ptg001007l_1-ptg000087l_1-ptg000087l_1-ptg000087l_1-ptg001007l_1-ptg001007l_1-ptg001007l_1-ptg001007l_1-ptg001007l_1-ptg001007…
149	Fig2_1.	Vampyroteuthis	Doryteuthis pealeii	Dpe29	ptg000087l_1	ptg002237l_1	28	0.905928216042999	0.395786226475938	0.592592592592593	6	ptg000087l_1-ptg002237l_1-ptg002237l_1-ptg002237l_1-ptg002237l_1-ptg002237l_1-ptg002237l_1-ptg002237l_1-ptg000087l_1-ptg000087l_1-ptg000087l_1-ptg000087l_1-ptg000087l_1-ptg002237l_1-ptg002237l_1-ptg002237l_1-ptg002237l_1-ptg002237l_1-ptg002237l_1-ptg002237l_1-ptg000087l_1-ptg000087l_1-ptg000087l_1-ptg002237l_1-ptg002237l_1-ptg002237l_1-ptg002237l_1-ptg002237l_1
150	Fig2_1.	Vampyroteuthis	Doryteuthis pealeii	Dpe29	ptg000087l_1	ptg001623l_1	29	0.893571101654191	0.250193516344845	0.571428571428571	6	ptg000087l_1-ptg001623l_1-ptg001623l_1-ptg001623l_1-ptg001623l_1-ptg001623l_1-ptg001623l_1-ptg001623l_1-ptg001623l_1-ptg001623l_1-ptg001623l_1-ptg001623l_1-ptg001623l_1-ptg001623l_1-ptg001623l_1-ptg001623l_1-ptg001623l_1-ptg000087l_1-ptg000087l_1-ptg000087l_1-ptg000087l_1-ptg000087l_1-ptg001623l_1-ptg001623l_1-ptg001623l_1-ptg001623l_1-ptg000087l_1-ptg000087l_1-ptg000087l_1
151	Fig2_1.	Vampyroteuthis	Doryteuthis pealeii	Dpe29	ptg001150l_1	ptg003842l_1	51	0.714015280437867	0.145979193389975	0.54	6	ptg003842l_1-ptg003842l_1-ptg003842l_1-ptg003842l_1-ptg003842l_1-ptg003842l_1-ptg003842l_1-ptg003842l_1-ptg003842l_1-ptg003842l_1-ptg003842l_1-ptg001150l_1-ptg003842l_1-ptg003842l_1-ptg003842l_1-ptg003842l_1-ptg003842l_1-ptg003842l_1-ptg003842l_1-ptg003842l_1-ptg003842l_1-ptg003842l_1-ptg003842l_1-ptg003842l_1-ptg003842l_1-ptg003842l_1-ptg003842l_1-ptg003842l_1-ptg003842l_1-ptg003842l_1-ptg003842…
152	Fig2_1.	Vampyroteuthis	Doryteuthis pealeii	Dpe29	ptg001150l_1	ptg001007l_1	51	0.714015280437867	0.105267727810456	0.53	6	ptg001007l_1-ptg001007l_1-ptg001007l_1-ptg001007l_1-ptg001007l_1-ptg001150l_1-ptg001007l_1-ptg001007l_1-ptg001007l_1-ptg001007l_1-ptg001007l_1-ptg001007l_1-ptg001007l_1-ptg001007l_1-ptg001007l_1-ptg001007l_1-ptg001007l_1-ptg001007l_1-ptg001007l_1-ptg001007l_1-ptg001007l_1-ptg001007l_1-ptg001007l_1-ptg001007l_1-ptg001007l_1-ptg001007l_1-ptg001007l_1-ptg001007l_1-ptg001007l_1-ptg001007l_1-ptg001007…
153	Fig2_1.	Vampyroteuthis	Doryteuthis pealeii	Dpe29	ptg001150l_1	ptg002237l_1	29	0.929363626013719	0.326476890849399	0.571428571428571	6	ptg002237l_1-ptg002237l_1-ptg002237l_1-ptg002237l_1-ptg002237l_1-ptg001150l_1-ptg002237l_1-ptg002237l_1-ptg002237l_1-ptg002237l_1-ptg002237l_1-ptg002237l_1-ptg002237l_1-ptg002237l_1-ptg002237l_1-ptg001150l_1-ptg001150l_1-ptg001150l_1-ptg001150l_1-ptg001150l_1-ptg001150l_1-ptg001150l_1-ptg001150l_1-ptg001150l_1-ptg002237l_1-ptg002237l_1-ptg002237l_1-ptg002237l_1-ptg002237l_1
154	Fig2_1.	Vampyroteuthis	Doryteuthis pealeii	Dpe29	ptg001150l_1	ptg001623l_1	30	0.918295834054489	0.218172223618244	0.551724137931034	6	ptg001623l_1-ptg001623l_1-ptg001623l_1-ptg001623l_1-ptg001623l_1-ptg001623l_1-ptg001623l_1-ptg001623l_1-ptg001623l_1-ptg001623l_1-ptg001623l_1-ptg001623l_1-ptg001623l_1-ptg001623l_1-ptg001623l_1-ptg001623l_1-ptg001150l_1-ptg001623l_1-ptg001623l_1-ptg001623l_1-ptg001623l_1-ptg001150l_1-ptg001150l_1-ptg001150l_1-ptg001150l_1-ptg001150l_1-ptg001150l_1-ptg001150l_1-ptg001150l_1-ptg001150l_1
155	Fig2_1.	Vampyroteuthis	Doryteuthis pealeii	Dpe29	ptg003842l_1	ptg001007l_1	82	1	0.307653170931219	0.617283950617284	6	ptg001007l_1-ptg003842l_1-ptg003842l_1-ptg001007l_1-ptg001007l_1-ptg001007l_1-ptg001007l_1-ptg003842l_1-ptg003842l_1-ptg003842l_1-ptg003842l_1-ptg003842l_1-ptg003842l_1-ptg003842l_1-ptg003842l_1-ptg003842l_1-ptg003842l_1-ptg001007l_1-ptg001007l_1-ptg001007l_1-ptg001007l_1-ptg003842l_1-ptg003842l_1-ptg003842l_1-ptg003842l_1-ptg003842l_1-ptg003842l_1-ptg003842l_1-ptg003842l_1-ptg001007l_1-ptg003842…
156	Fig2_1.	Vampyroteuthis	Doryteuthis pealeii	Dpe29	ptg003842l_1	ptg002237l_1	60	0.900719679862359	0.308680899450757	0.61864406779661	6	ptg002237l_1-ptg003842l_1-ptg003842l_1-ptg002237l_1-ptg002237l_1-ptg002237l_1-ptg002237l_1-ptg003842l_1-ptg003842l_1-ptg003842l_1-ptg003842l_1-ptg003842l_1-ptg003842l_1-ptg003842l_1-ptg003842l_1-ptg003842l_1-ptg003842l_1-ptg002237l_1-ptg002237l_1-ptg003842l_1-ptg003842l_1-ptg003842l_1-ptg003842l_1-ptg003842l_1-ptg003842l_1-ptg003842l_1-ptg003842l_1-ptg003842l_1-ptg003842l_1-ptg003842l_1-ptg003842…
157	Fig2_1.	Vampyroteuthis	Doryteuthis pealeii	Dpe29	ptg003842l_1	ptg001623l_1	61	0.912734155807334	0.13035429881637	0.541666666666667	6	ptg001623l_1-ptg001623l_1-ptg001623l_1-ptg001623l_1-ptg001623l_1-ptg001623l_1-ptg001623l_1-ptg001623l_1-ptg001623l_1-ptg001623l_1-ptg003842l_1-ptg003842l_1-ptg001623l_1-ptg001623l_1-ptg001623l_1-ptg001623l_1-ptg001623l_1-ptg001623l_1-ptg003842l_1-ptg003842l_1-ptg003842l_1-ptg003842l_1-ptg003842l_1-ptg003842l_1-ptg003842l_1-ptg003842l_1-ptg003842l_1-ptg003842l_1-ptg003842l_1-ptg003842l_1-ptg003842…
158	Fig2_1.	Vampyroteuthis	Doryteuthis pealeii	Dpe29	ptg001007l_1	ptg002237l_1	60	0.900719679862359	0.25760867326672	0.593220338983051	6	ptg001007l_1-ptg002237l_1-ptg001007l_1-ptg001007l_1-ptg002237l_1-ptg002237l_1-ptg002237l_1-ptg002237l_1-ptg001007l_1-ptg001007l_1-ptg001007l_1-ptg002237l_1-ptg002237l_1-ptg001007l_1-ptg001007l_1-ptg001007l_1-ptg001007l_1-ptg001007l_1-ptg001007l_1-ptg001007l_1-ptg001007l_1-ptg001007l_1-ptg001007l_1-ptg001007l_1-ptg001007l_1-ptg001007l_1-ptg001007l_1-ptg001007l_1-ptg001007l_1-ptg001007l_1-ptg001007…
159	Fig2_1.	Vampyroteuthis	Doryteuthis pealeii	Dpe29	ptg001007l_1	ptg001623l_1	61	0.912734155807334	0.127768631109403	0.541666666666667	6	ptg001007l_1-ptg001623l_1-ptg001623l_1-ptg001623l_1-ptg001623l_1-ptg001623l_1-ptg001623l_1-ptg001623l_1-ptg001623l_1-ptg001623l_1-ptg001623l_1-ptg001007l_1-ptg001007l_1-ptg001623l_1-ptg001623l_1-ptg001623l_1-ptg001623l_1-ptg001623l_1-ptg001623l_1-ptg001007l_1-ptg001007l_1-ptg001007l_1-ptg001007l_1-ptg001007l_1-ptg001007l_1-ptg001007l_1-ptg001007l_1-ptg001007l_1-ptg001007l_1-ptg001007l_1-ptg001007…
160	Fig2_1.	Vampyroteuthis	Doryteuthis pealeii	Dpe29	ptg002237l_1	ptg001623l_1	39	0.999525689293649	0.334910147839894	0.592105263157895	6	ptg001623l_1-ptg001623l_1-ptg001623l_1-ptg001623l_1-ptg001623l_1-ptg001623l_1-ptg001623l_1-ptg001623l_1-ptg002237l_1-ptg001623l_1-ptg001623l_1-ptg001623l_1-ptg001623l_1-ptg001623l_1-ptg001623l_1-ptg001623l_1-ptg002237l_1-ptg002237l_1-ptg002237l_1-ptg002237l_1-ptg001623l_1-ptg002237l_1-ptg002237l_1-ptg002237l_1-ptg002237l_1-ptg002237l_1-ptg002237l_1-ptg002237l_1-ptg002237l_1-ptg002237l_1-ptg001623…
161	Fig2_1.	Vampyroteuthis	Doryteuthis pealeii	Dpe25	ptg000444l_1	ptg000516l_1	35	0.898058793450166	0.267463785795406	0.573529411764706	2	ptg000444l_1-ptg000444l_1-ptg000444l_1-ptg000444l_1-ptg000444l_1-ptg000444l_1-ptg000444l_1-ptg000444l_1-ptg000444l_1-ptg000444l_1-ptg000444l_1-ptg000444l_1-ptg000444l_1-ptg000444l_1-ptg000444l_1-ptg000516l_1-ptg000516l_1-ptg000516l_1-ptg000516l_1-ptg000516l_1-ptg000444l_1-ptg000444l_1-ptg000444l_1-ptg000444l_1-ptg000444l_1-ptg000444l_1-ptg000444l_1-ptg000516l_1-ptg000516l_1-ptg000516l_1-ptg000516…
162	Fig2_1.	Vampyroteuthis	Doryteuthis pealeii	Dpe08	ptg001902l_1	ptg000881l_1	53	0.999743186071085	0.358330107928912	0.634615384615385	3	ptg000881l_1-ptg001902l_1-ptg001902l_1-ptg000881l_1-ptg000881l_1-ptg000881l_1-ptg001902l_1-ptg001902l_1-ptg001902l_1-ptg000881l_1-ptg000881l_1-ptg000881l_1-ptg001902l_1-ptg000881l_1-ptg000881l_1-ptg000881l_1-ptg000881l_1-ptg000881l_1-ptg000881l_1-ptg000881l_1-ptg000881l_1-ptg000881l_1-ptg001902l_1-ptg001902l_1-ptg001902l_1-ptg001902l_1-ptg001902l_1-ptg001902l_1-ptg001902l_1-ptg001902l_1-ptg001902…
163	Fig2_1.	Vampyroteuthis	Doryteuthis pealeii	Dpe08	ptg001902l_1	ptg000760l_1	42	0.940285958670631	0.363085663389892	0.634146341463415	3	ptg001902l_1-ptg001902l_1-ptg000760l_1-ptg000760l_1-ptg000760l_1-ptg001902l_1-ptg001902l_1-ptg001902l_1-ptg001902l_1-ptg001902l_1-ptg001902l_1-ptg001902l_1-ptg001902l_1-ptg001902l_1-ptg001902l_1-ptg001902l_1-ptg001902l_1-ptg001902l_1-ptg001902l_1-ptg001902l_1-ptg000760l_1-ptg001902l_1-ptg001902l_1-ptg001902l_1-ptg000760l_1-ptg000760l_1-ptg000760l_1-ptg000760l_1-ptg001902l_1-ptg001902l_1-ptg001902…
164	Fig2_1.	Vampyroteuthis	Doryteuthis pealeii	Dpe08	ptg000881l_1	ptg000760l_1	41	0.947435136184031	0.366821910125382	0.6375	3	ptg000881l_1-ptg000760l_1-ptg000760l_1-ptg000760l_1-ptg000881l_1-ptg000881l_1-ptg000881l_1-ptg000881l_1-ptg000881l_1-ptg000881l_1-ptg000881l_1-ptg000881l_1-ptg000881l_1-ptg000881l_1-ptg000881l_1-ptg000881l_1-ptg000881l_1-ptg000881l_1-ptg000881l_1-ptg000760l_1-ptg000881l_1-ptg000760l_1-ptg000760l_1-ptg000760l_1-ptg000881l_1-ptg000881l_1-ptg000760l_1-ptg000760l_1-ptg000881l_1-ptg000881l_1-ptg000760…
165	Fig2_1.	Vampyroteuthis	Doryteuthis pealeii	Dpe09	ptg001737l_1	ptg000724l_1	57	0.831474388009729	0.192703925029168	0.544642857142857	5	ptg001737l_1-ptg001737l_1-ptg001737l_1-ptg001737l_1-ptg001737l_1-ptg001737l_1-ptg001737l_1-ptg001737l_1-ptg001737l_1-ptg001737l_1-ptg001737l_1-ptg001737l_1-ptg001737l_1-ptg001737l_1-ptg000724l_1-ptg000724l_1-ptg000724l_1-ptg001737l_1-ptg001737l_1-ptg001737l_1-ptg001737l_1-ptg001737l_1-ptg001737l_1-ptg001737l_1-ptg001737l_1-ptg001737l_1-ptg001737l_1-ptg001737l_1-ptg001737l_1-ptg001737l_1-ptg001737…
166	Fig2_1.	Vampyroteuthis	Doryteuthis pealeii	Dpe09	ptg001737l_1	ptg000569l_1	64	0.928362072394868	0.287841554429103	0.603174603174603	5	ptg001737l_1-ptg001737l_1-ptg001737l_1-ptg001737l_1-ptg001737l_1-ptg001737l_1-ptg001737l_1-ptg001737l_1-ptg001737l_1-ptg001737l_1-ptg001737l_1-ptg001737l_1-ptg001737l_1-ptg001737l_1-ptg000569l_1-ptg000569l_1-ptg000569l_1-ptg000569l_1-ptg000569l_1-ptg001737l_1-ptg001737l_1-ptg000569l_1-ptg001737l_1-ptg001737l_1-ptg001737l_1-ptg001737l_1-ptg001737l_1-ptg001737l_1-ptg001737l_1-ptg001737l_1-ptg001737…
167	Fig2_1.	Vampyroteuthis	Doryteuthis pealeii	Dpe09	ptg001737l_1	ptg000414l_1	56	0.811278124459133	0.259217146148595	0.581818181818182	5	ptg001737l_1-ptg001737l_1-ptg001737l_1-ptg001737l_1-ptg001737l_1-ptg001737l_1-ptg001737l_1-ptg001737l_1-ptg001737l_1-ptg001737l_1-ptg000414l_1-ptg000414l_1-ptg000414l_1-ptg001737l_1-ptg001737l_1-ptg001737l_1-ptg001737l_1-ptg000414l_1-ptg001737l_1-ptg001737l_1-ptg000414l_1-ptg000414l_1-ptg001737l_1-ptg001737l_1-ptg001737l_1-ptg001737l_1-ptg001737l_1-ptg001737l_1-ptg001737l_1-ptg001737l_1-ptg001737…
168	Fig2_1.	Vampyroteuthis	Doryteuthis pealeii	Dpe09	ptg001737l_1	ptg000924l_1	58	0.849751137253297	0.359343211936643	0.640350877192982	5	ptg000924l_1-ptg001737l_1-ptg001737l_1-ptg001737l_1-ptg001737l_1-ptg001737l_1-ptg001737l_1-ptg001737l_1-ptg001737l_1-ptg001737l_1-ptg001737l_1-ptg000924l_1-ptg000924l_1-ptg000924l_1-ptg001737l_1-ptg001737l_1-ptg001737l_1-ptg001737l_1-ptg000924l_1-ptg001737l_1-ptg001737l_1-ptg000924l_1-ptg000924l_1-ptg000924l_1-ptg001737l_1-ptg001737l_1-ptg001737l_1-ptg001737l_1-ptg001737l_1-ptg001737l_1-ptg001737…
169	Fig2_1.	Vampyroteuthis	Doryteuthis pealeii	Dpe09	ptg000724l_1	ptg000569l_1	37	0.974024864435752	0.287186869582434	0.583333333333333	5	ptg000569l_1-ptg000569l_1-ptg000569l_1-ptg000569l_1-ptg000569l_1-ptg000724l_1-ptg000724l_1-ptg000724l_1-ptg000569l_1-ptg000724l_1-ptg000724l_1-ptg000569l_1-ptg000569l_1-ptg000569l_1-ptg000569l_1-ptg000569l_1-ptg000569l_1-ptg000569l_1-ptg000569l_1-ptg000569l_1-ptg000569l_1-ptg000569l_1-ptg000569l_1-ptg000569l_1-ptg000724l_1-ptg000724l_1-ptg000724l_1-ptg000724l_1-ptg000724l_1-ptg000724l_1-ptg000724…
170	Fig2_1.	Vampyroteuthis	Doryteuthis pealeii	Dpe09	ptg000724l_1	ptg000414l_1	29	0.999142103991909	0.387889009635568	0.607142857142857	5	ptg000414l_1-ptg000414l_1-ptg000414l_1-ptg000414l_1-ptg000724l_1-ptg000724l_1-ptg000724l_1-ptg000414l_1-ptg000414l_1-ptg000724l_1-ptg000724l_1-ptg000414l_1-ptg000414l_1-ptg000414l_1-ptg000414l_1-ptg000724l_1-ptg000724l_1-ptg000724l_1-ptg000724l_1-ptg000724l_1-ptg000724l_1-ptg000724l_1-ptg000724l_1-ptg000724l_1-ptg000724l_1-ptg000414l_1-ptg000414l_1-ptg000414l_1-ptg000414l_1
171	Fig2_1.	Vampyroteuthis	Doryteuthis pealeii	Dpe09	ptg000724l_1	ptg000924l_1	31	0.999249247995657	0.359400516376012	0.6	5	ptg000924l_1-ptg000924l_1-ptg000924l_1-ptg000924l_1-ptg000724l_1-ptg000724l_1-ptg000724l_1-ptg000924l_1-ptg000924l_1-ptg000924l_1-ptg000924l_1-ptg000724l_1-ptg000724l_1-ptg000924l_1-ptg000924l_1-ptg000924l_1-ptg000924l_1-ptg000924l_1-ptg000924l_1-ptg000924l_1-ptg000724l_1-ptg000724l_1-ptg000724l_1-ptg000724l_1-ptg000724l_1-ptg000724l_1-ptg000724l_1-ptg000724l_1-ptg000724l_1-ptg000724l_1-ptg000924…
172	Fig2_1.	Vampyroteuthis	Doryteuthis pealeii	Dpe09	ptg000569l_1	ptg000414l_1	36	0.964078764808229	0.439329633777307	0.671428571428571	5	ptg000414l_1-ptg000414l_1-ptg000414l_1-ptg000414l_1-ptg000569l_1-ptg000569l_1-ptg000569l_1-ptg000569l_1-ptg000569l_1-ptg000414l_1-ptg000414l_1-ptg000569l_1-ptg000569l_1-ptg000414l_1-ptg000569l_1-ptg000414l_1-ptg000569l_1-ptg000414l_1-ptg000414l_1-ptg000569l_1-ptg000569l_1-ptg000569l_1-ptg000569l_1-ptg000569l_1-ptg000569l_1-ptg000569l_1-ptg000569l_1-ptg000569l_1-ptg000569l_1-ptg000569l_1-ptg000569…
173	Fig2_1.	Vampyroteuthis	Doryteuthis pealeii	Dpe09	ptg000569l_1	ptg000924l_1	38	0.981940786864098	0.508992837767908	0.675675675675676	5	ptg000924l_1-ptg000924l_1-ptg000924l_1-ptg000924l_1-ptg000569l_1-ptg000569l_1-ptg000569l_1-ptg000569l_1-ptg000569l_1-ptg000924l_1-ptg000924l_1-ptg000569l_1-ptg000924l_1-ptg000924l_1-ptg000569l_1-ptg000569l_1-ptg000569l_1-ptg000924l_1-ptg000924l_1-ptg000924l_1-ptg000569l_1-ptg000569l_1-ptg000569l_1-ptg000924l_1-ptg000569l_1-ptg000569l_1-ptg000569l_1-ptg000569l_1-ptg000924l_1-ptg000924l_1-ptg000924…
174	Fig2_1.	Vampyroteuthis	Doryteuthis pealeii	Dpe09	ptg000414l_1	ptg000924l_1	30	0.996791631981637	0.613176151374709	0.724137931034483	5	ptg000924l_1-ptg000414l_1-ptg000414l_1-ptg000414l_1-ptg000924l_1-ptg000924l_1-ptg000924l_1-ptg000414l_1-ptg000924l_1-ptg000414l_1-ptg000414l_1-ptg000924l_1-ptg000924l_1-ptg000924l_1-ptg000414l_1-ptg000414l_1-ptg000414l_1-ptg000924l_1-ptg000924l_1-ptg000924l_1-ptg000414l_1-ptg000924l_1-ptg000924l_1-ptg000924l_1-ptg000924l_1-ptg000414l_1-ptg000414l_1-ptg000414l_1-ptg000924l_1-ptg000414l_1
175	Fig2_1.	Vampyroteuthis	Doryteuthis pealeii	Dpe32	ptg002521l_1	ptg001256l_1	20	0.992774453987808	0.314466066365702	0.578947368421053	6	ptg002521l_1-ptg001256l_1-ptg001256l_1-ptg002521l_1-ptg002521l_1-ptg002521l_1-ptg002521l_1-ptg002521l_1-ptg002521l_1-ptg002521l_1-ptg002521l_1-ptg002521l_1-ptg002521l_1-ptg001256l_1-ptg001256l_1-ptg001256l_1-ptg001256l_1-ptg001256l_1-ptg001256l_1-ptg001256l_1
176	Fig2_1.	Vampyroteuthis	Doryteuthis pealeii	Dpe32	ptg002521l_1	ptg001580l_1	31	0.938315352233407	0.50872540757618	0.666666666666667	6	ptg002521l_1-ptg001580l_1-ptg001580l_1-ptg001580l_1-ptg001580l_1-ptg002521l_1-ptg001580l_1-ptg001580l_1-ptg001580l_1-ptg001580l_1-ptg002521l_1-ptg002521l_1-ptg002521l_1-ptg002521l_1-ptg001580l_1-ptg001580l_1-ptg001580l_1-ptg001580l_1-ptg001580l_1-ptg002521l_1-ptg002521l_1-ptg001580l_1-ptg001580l_1-ptg001580l_1-ptg001580l_1-ptg001580l_1-ptg002521l_1-ptg002521l_1-ptg001580l_1-ptg001580l_1-ptg002521…
177	Fig2_1.	Vampyroteuthis	Doryteuthis pealeii	Dpe32	ptg002521l_1	ptg000255l_1	30	0.948078243593905	0.272369731200392	0.551724137931034	6	ptg000255l_1-ptg000255l_1-ptg000255l_1-ptg000255l_1-ptg000255l_1-ptg000255l_1-ptg000255l_1-ptg000255l_1-ptg000255l_1-ptg000255l_1-ptg002521l_1-ptg002521l_1-ptg002521l_1-ptg002521l_1-ptg002521l_1-ptg002521l_1-ptg002521l_1-ptg002521l_1-ptg002521l_1-ptg002521l_1-ptg000255l_1-ptg000255l_1-ptg000255l_1-ptg000255l_1-ptg000255l_1-ptg000255l_1-ptg000255l_1-ptg000255l_1-ptg000255l_1-ptg002521l_1
178	Fig2_1.	Vampyroteuthis	Doryteuthis pealeii	Dpe32	ptg002521l_1	ptg000191l_1	20	0.992774453987808	0.314466066365702	0.578947368421053	6	ptg000191l_1-ptg000191l_1-ptg000191l_1-ptg000191l_1-ptg000191l_1-ptg000191l_1-ptg000191l_1-ptg002521l_1-ptg002521l_1-ptg002521l_1-ptg002521l_1-ptg002521l_1-ptg002521l_1-ptg002521l_1-ptg002521l_1-ptg002521l_1-ptg002521l_1-ptg000191l_1-ptg000191l_1-ptg002521l_1
179	Fig2_1.	Vampyroteuthis	Doryteuthis pealeii	Dpe32	ptg002521l_1	ptg007929l_1	26	0.982858689712706	0.359784267547936	0.6	6	ptg007929l_1-ptg007929l_1-ptg002521l_1-ptg002521l_1-ptg002521l_1-ptg002521l_1-ptg002521l_1-ptg002521l_1-ptg002521l_1-ptg002521l_1-ptg007929l_1-ptg007929l_1-ptg007929l_1-ptg007929l_1-ptg002521l_1-ptg002521l_1-ptg007929l_1-ptg007929l_1-ptg007929l_1-ptg007929l_1-ptg007929l_1-ptg007929l_1-ptg007929l_1-ptg007929l_1-ptg007929l_1-ptg002521l_1
180	Fig2_1.	Vampyroteuthis	Doryteuthis pealeii	Dpe32	ptg001256l_1	ptg001580l_1	29	0.893571101654191	0.158373598316477	0.535714285714286	6	ptg001256l_1-ptg001256l_1-ptg001580l_1-ptg001580l_1-ptg001580l_1-ptg001580l_1-ptg001580l_1-ptg001580l_1-ptg001580l_1-ptg001580l_1-ptg001580l_1-ptg001580l_1-ptg001580l_1-ptg001580l_1-ptg001580l_1-ptg001580l_1-ptg001580l_1-ptg001580l_1-ptg001580l_1-ptg001580l_1-ptg001580l_1-ptg001580l_1-ptg001256l_1-ptg001256l_1-ptg001256l_1-ptg001256l_1-ptg001256l_1-ptg001256l_1-ptg001256l_1
181	Fig2_1.	Vampyroteuthis	Doryteuthis pealeii	Dpe32	ptg001256l_1	ptg000255l_1	28	0.905928216042999	0.307885585184303	0.555555555555556	6	ptg000255l_1-ptg000255l_1-ptg000255l_1-ptg000255l_1-ptg000255l_1-ptg000255l_1-ptg000255l_1-ptg000255l_1-ptg000255l_1-ptg000255l_1-ptg001256l_1-ptg001256l_1-ptg000255l_1-ptg000255l_1-ptg000255l_1-ptg000255l_1-ptg000255l_1-ptg000255l_1-ptg000255l_1-ptg000255l_1-ptg000255l_1-ptg001256l_1-ptg001256l_1-ptg001256l_1-ptg001256l_1-ptg001256l_1-ptg001256l_1-ptg001256l_1
182	Fig2_1.	Vampyroteuthis	Doryteuthis pealeii	Dpe32	ptg001256l_1	ptg000191l_1	18	1	0.399854445885899	0.588235294117647	6	ptg000191l_1-ptg000191l_1-ptg000191l_1-ptg000191l_1-ptg000191l_1-ptg000191l_1-ptg000191l_1-ptg001256l_1-ptg001256l_1-ptg000191l_1-ptg000191l_1-ptg001256l_1-ptg001256l_1-ptg001256l_1-ptg001256l_1-ptg001256l_1-ptg001256l_1-ptg001256l_1
183	Fig2_1.	Vampyroteuthis	Doryteuthis pealeii	Dpe32	ptg001256l_1	ptg007929l_1	24	0.954434002924965	0.265722509897969	0.565217391304348	6	ptg007929l_1-ptg007929l_1-ptg001256l_1-ptg001256l_1-ptg007929l_1-ptg007929l_1-ptg007929l_1-ptg007929l_1-ptg007929l_1-ptg007929l_1-ptg007929l_1-ptg007929l_1-ptg007929l_1-ptg007929l_1-ptg007929l_1-ptg007929l_1-ptg007929l_1-ptg001256l_1-ptg001256l_1-ptg001256l_1-ptg001256l_1-ptg001256l_1-ptg001256l_1-ptg001256l_1
184	Fig2_1.	Vampyroteuthis	Doryteuthis pealeii	Dpe32	ptg001580l_1	ptg000255l_1	39	0.999525689293649	0.196333593378552	0.526315789473684	6	ptg000255l_1-ptg000255l_1-ptg000255l_1-ptg000255l_1-ptg000255l_1-ptg000255l_1-ptg000255l_1-ptg000255l_1-ptg000255l_1-ptg000255l_1-ptg001580l_1-ptg001580l_1-ptg001580l_1-ptg001580l_1-ptg001580l_1-ptg001580l_1-ptg001580l_1-ptg001580l_1-ptg001580l_1-ptg001580l_1-ptg001580l_1-ptg001580l_1-ptg001580l_1-ptg001580l_1-ptg001580l_1-ptg001580l_1-ptg001580l_1-ptg001580l_1-ptg001580l_1-ptg001580l_1-ptg000255…
185	Fig2_1.	Vampyroteuthis	Doryteuthis pealeii	Dpe32	ptg001580l_1	ptg000191l_1	29	0.893571101654191	0.200488272606553	0.553571428571429	6	ptg000191l_1-ptg000191l_1-ptg000191l_1-ptg000191l_1-ptg000191l_1-ptg000191l_1-ptg000191l_1-ptg001580l_1-ptg001580l_1-ptg001580l_1-ptg001580l_1-ptg001580l_1-ptg001580l_1-ptg001580l_1-ptg001580l_1-ptg001580l_1-ptg001580l_1-ptg001580l_1-ptg001580l_1-ptg001580l_1-ptg001580l_1-ptg001580l_1-ptg001580l_1-ptg001580l_1-ptg001580l_1-ptg000191l_1-ptg000191l_1-ptg001580l_1-ptg001580l_1
186	Fig2_1.	Vampyroteuthis	Doryteuthis pealeii	Dpe32	ptg001580l_1	ptg007929l_1	35	0.985228136034252	0.217236712962612	0.558823529411765	6	ptg007929l_1-ptg007929l_1-ptg001580l_1-ptg001580l_1-ptg001580l_1-ptg001580l_1-ptg001580l_1-ptg001580l_1-ptg001580l_1-ptg001580l_1-ptg001580l_1-ptg001580l_1-ptg001580l_1-ptg001580l_1-ptg001580l_1-ptg001580l_1-ptg001580l_1-ptg001580l_1-ptg001580l_1-ptg001580l_1-ptg007929l_1-ptg007929l_1-ptg007929l_1-ptg007929l_1-ptg001580l_1-ptg001580l_1-ptg007929l_1-ptg007929l_1-ptg007929l_1-ptg007929l_1-ptg007929…
187	Fig2_1.	Vampyroteuthis	Doryteuthis pealeii	Dpe32	ptg000255l_1	ptg000191l_1	28	0.905928216042999	0.332958593091438	0.555555555555556	6	ptg000191l_1-ptg000191l_1-ptg000191l_1-ptg000191l_1-ptg000191l_1-ptg000255l_1-ptg000255l_1-ptg000255l_1-ptg000255l_1-ptg000255l_1-ptg000255l_1-ptg000255l_1-ptg000255l_1-ptg000255l_1-ptg000255l_1-ptg000191l_1-ptg000191l_1-ptg000191l_1-ptg000191l_1-ptg000255l_1-ptg000255l_1-ptg000255l_1-ptg000255l_1-ptg000255l_1-ptg000255l_1-ptg000255l_1-ptg000255l_1-ptg000255l_1
188	Fig2_1.	Vampyroteuthis	Doryteuthis pealeii	Dpe32	ptg000255l_1	ptg007929l_1	34	0.989992791557519	0.288069064889948	0.560606060606061	6	ptg007929l_1-ptg000255l_1-ptg000255l_1-ptg000255l_1-ptg000255l_1-ptg000255l_1-ptg000255l_1-ptg000255l_1-ptg000255l_1-ptg000255l_1-ptg000255l_1-ptg007929l_1-ptg007929l_1-ptg007929l_1-ptg007929l_1-ptg007929l_1-ptg007929l_1-ptg007929l_1-ptg007929l_1-ptg007929l_1-ptg000255l_1-ptg000255l_1-ptg000255l_1-ptg000255l_1-ptg000255l_1-ptg000255l_1-ptg000255l_1-ptg000255l_1-ptg000255l_1-ptg007929l_1-ptg007929…
189	Fig2_1.	Vampyroteuthis	Doryteuthis pealeii	Dpe32	ptg000191l_1	ptg007929l_1	24	0.954434002924965	0.446859534082276	0.652173913043478	6	ptg000191l_1-ptg007929l_1-ptg000191l_1-ptg000191l_1-ptg000191l_1-ptg000191l_1-ptg007929l_1-ptg000191l_1-ptg000191l_1-ptg007929l_1-ptg007929l_1-ptg007929l_1-ptg007929l_1-ptg000191l_1-ptg000191l_1-ptg007929l_1-ptg007929l_1-ptg007929l_1-ptg007929l_1-ptg007929l_1-ptg007929l_1-ptg007929l_1-ptg007929l_1-ptg007929l_1
190	Fig2_1.	Vampyroteuthis	Doryteuthis pealeii	Dpe36	ptg002521l_1	ptg001256l_1	14	0.940285958670631	0.440329793195789	0.615384615384615	4	ptg001256l_1-ptg001256l_1-ptg002521l_1-ptg002521l_1-ptg002521l_1-ptg002521l_1-ptg001256l_1-ptg001256l_1-ptg001256l_1-ptg001256l_1-ptg001256l_1-ptg001256l_1-ptg001256l_1-ptg002521l_1
191	Fig2_1.	Vampyroteuthis	Doryteuthis pealeii	Dpe36	ptg002521l_1	ptg000191l_1	24	0.738284866143451	0.238202587331481	0.565217391304348	4	ptg000191l_1-ptg000191l_1-ptg000191l_1-ptg000191l_1-ptg002521l_1-ptg002521l_1-ptg002521l_1-ptg002521l_1-ptg000191l_1-ptg000191l_1-ptg000191l_1-ptg000191l_1-ptg000191l_1-ptg000191l_1-ptg000191l_1-ptg000191l_1-ptg000191l_1-ptg000191l_1-ptg000191l_1-ptg000191l_1-ptg000191l_1-ptg000191l_1-ptg000191l_1-ptg002521l_1
192	Fig2_1.	Vampyroteuthis	Doryteuthis pealeii	Dpe36	ptg002521l_1	ptg007929l_1	21	0.791858352567484	0.367407106160232	0.625	4	ptg007929l_1-ptg002521l_1-ptg002521l_1-ptg007929l_1-ptg007929l_1-ptg007929l_1-ptg007929l_1-ptg002521l_1-ptg002521l_1-ptg007929l_1-ptg007929l_1-ptg007929l_1-ptg007929l_1-ptg007929l_1-ptg007929l_1-ptg007929l_1-ptg007929l_1-ptg007929l_1-ptg007929l_1-ptg007929l_1-ptg002521l_1
193	Fig2_1.	Vampyroteuthis	Doryteuthis pealeii	Dpe36	ptg001256l_1	ptg000191l_1	28	0.905928216042999	0.270067457073062	0.574074074074074	4	ptg000191l_1-ptg000191l_1-ptg000191l_1-ptg000191l_1-ptg001256l_1-ptg001256l_1-ptg000191l_1-ptg001256l_1-ptg001256l_1-ptg001256l_1-ptg001256l_1-ptg001256l_1-ptg001256l_1-ptg001256l_1-ptg000191l_1-ptg000191l_1-ptg000191l_1-ptg000191l_1-ptg000191l_1-ptg000191l_1-ptg000191l_1-ptg000191l_1-ptg000191l_1-ptg000191l_1-ptg000191l_1-ptg000191l_1-ptg000191l_1-ptg000191l_1
194	Fig2_1.	Vampyroteuthis	Doryteuthis pealeii	Dpe36	ptg001256l_1	ptg007929l_1	25	0.942683189255492	0.319281117305208	0.583333333333333	4	ptg007929l_1-ptg001256l_1-ptg001256l_1-ptg007929l_1-ptg007929l_1-ptg007929l_1-ptg007929l_1-ptg001256l_1-ptg001256l_1-ptg001256l_1-ptg001256l_1-ptg001256l_1-ptg001256l_1-ptg001256l_1-ptg007929l_1-ptg007929l_1-ptg007929l_1-ptg007929l_1-ptg007929l_1-ptg007929l_1-ptg007929l_1-ptg007929l_1-ptg007929l_1-ptg007929l_1-ptg007929l_1
195	Fig2_1.	Vampyroteuthis	Doryteuthis pealeii	Dpe36	ptg000191l_1	ptg007929l_1	35	0.994693795361306	0.399614724547226	0.647058823529412	4	ptg000191l_1-ptg007929l_1-ptg000191l_1-ptg000191l_1-ptg000191l_1-ptg007929l_1-ptg007929l_1-ptg007929l_1-ptg007929l_1-ptg000191l_1-ptg007929l_1-ptg007929l_1-ptg000191l_1-ptg000191l_1-ptg000191l_1-ptg000191l_1-ptg000191l_1-ptg000191l_1-ptg000191l_1-ptg000191l_1-ptg000191l_1-ptg000191l_1-ptg000191l_1-ptg000191l_1-ptg007929l_1-ptg007929l_1-ptg007929l_1-ptg000191l_1-ptg007929l_1-ptg007929l_1-ptg007929…
196	Fig2_1.	Vampyroteuthis	Doryteuthis pealeii	Dpe01	ptg000048l_1	ptg002945l_1	36	1	0.208909682946659	0.557142857142857	4	ptg002945l_1-ptg002945l_1-ptg002945l_1-ptg002945l_1-ptg002945l_1-ptg002945l_1-ptg002945l_1-ptg002945l_1-ptg002945l_1-ptg002945l_1-ptg002945l_1-ptg002945l_1-ptg002945l_1-ptg002945l_1-ptg002945l_1-ptg000048l_1-ptg000048l_1-ptg000048l_1-ptg002945l_1-ptg000048l_1-ptg000048l_1-ptg000048l_1-ptg000048l_1-ptg000048l_1-ptg000048l_1-ptg000048l_1-ptg000048l_1-ptg000048l_1-ptg000048l_1-ptg000048l_1-ptg000048…
197	Fig2_1.	Vampyroteuthis	Doryteuthis pealeii	Dpe01	ptg000048l_1	ptg000153l_1	34	0.997502546369115	0.340288577573541	0.515151515151515	4	ptg000048l_1-ptg000048l_1-ptg000048l_1-ptg000048l_1-ptg000048l_1-ptg000048l_1-ptg000048l_1-ptg000048l_1-ptg000048l_1-ptg000048l_1-ptg000048l_1-ptg000048l_1-ptg000048l_1-ptg000048l_1-ptg000048l_1-ptg000048l_1-ptg000048l_1-ptg000048l_1-ptg000153l_1-ptg000153l_1-ptg000153l_1-ptg000153l_1-ptg000153l_1-ptg000153l_1-ptg000153l_1-ptg000153l_1-ptg000153l_1-ptg000153l_1-ptg000153l_1-ptg000153l_1-ptg000153…
198	Fig2_1.	Vampyroteuthis	Doryteuthis pealeii	Dpe01	ptg000048l_1	ptg000115l_1	24	0.811278124459133	0.162254493006024	0.543478260869565	4	ptg000115l_1-ptg000048l_1-ptg000048l_1-ptg000048l_1-ptg000048l_1-ptg000048l_1-ptg000048l_1-ptg000048l_1-ptg000048l_1-ptg000048l_1-ptg000048l_1-ptg000048l_1-ptg000048l_1-ptg000048l_1-ptg000048l_1-ptg000048l_1-ptg000048l_1-ptg000048l_1-ptg000048l_1-ptg000115l_1-ptg000115l_1-ptg000115l_1-ptg000115l_1-ptg000115l_1
199	Fig2_1.	Vampyroteuthis	Doryteuthis pealeii	Dpe01	ptg002945l_1	ptg000153l_1	34	0.997502546369115	0.201260099447514	0.545454545454545	4	ptg002945l_1-ptg002945l_1-ptg002945l_1-ptg002945l_1-ptg002945l_1-ptg002945l_1-ptg002945l_1-ptg002945l_1-ptg002945l_1-ptg002945l_1-ptg002945l_1-ptg002945l_1-ptg002945l_1-ptg002945l_1-ptg002945l_1-ptg002945l_1-ptg000153l_1-ptg000153l_1-ptg000153l_1-ptg000153l_1-ptg000153l_1-ptg000153l_1-ptg000153l_1-ptg000153l_1-ptg000153l_1-ptg000153l_1-ptg000153l_1-ptg000153l_1-ptg000153l_1-ptg002945l_1-ptg002945…
200	Fig2_1.	Vampyroteuthis	Doryteuthis pealeii	Dpe01	ptg002945l_1	ptg000115l_1	24	0.811278124459133	0.219679332709786	0.565217391304348	4	ptg000115l_1-ptg002945l_1-ptg002945l_1-ptg002945l_1-ptg002945l_1-ptg002945l_1-ptg002945l_1-ptg002945l_1-ptg002945l_1-ptg002945l_1-ptg002945l_1-ptg002945l_1-ptg002945l_1-ptg002945l_1-ptg002945l_1-ptg002945l_1-ptg002945l_1-ptg000115l_1-ptg000115l_1-ptg000115l_1-ptg000115l_1-ptg000115l_1-ptg002945l_1-ptg002945l_1
201	Fig2_1.	Vampyroteuthis	Doryteuthis pealeii	Dpe01	ptg000153l_1	ptg000115l_1	22	0.845350936622436	0.269191764161579	0.571428571428571	4	ptg000115l_1-ptg000153l_1-ptg000153l_1-ptg000153l_1-ptg000153l_1-ptg000153l_1-ptg000153l_1-ptg000153l_1-ptg000153l_1-ptg000153l_1-ptg000153l_1-ptg000153l_1-ptg000153l_1-ptg000153l_1-ptg000115l_1-ptg000115l_1-ptg000115l_1-ptg000115l_1-ptg000115l_1-ptg000153l_1-ptg000153l_1-ptg000153l_1
202	Fig2_1.	Vampyroteuthis	Doryteuthis pealeii	Dpe45	ptg000632l_1	ptg001542l_1	28	1	0.246609962384388	0.537037037037037	4	ptg000632l_1-ptg000632l_1-ptg000632l_1-ptg000632l_1-ptg001542l_1-ptg001542l_1-ptg001542l_1-ptg001542l_1-ptg001542l_1-ptg001542l_1-ptg001542l_1-ptg001542l_1-ptg001542l_1-ptg001542l_1-ptg001542l_1-ptg001542l_1-ptg001542l_1-ptg001542l_1-ptg000632l_1-ptg000632l_1-ptg000632l_1-ptg000632l_1-ptg000632l_1-ptg000632l_1-ptg000632l_1-ptg000632l_1-ptg000632l_1-ptg000632l_1
203	Fig2_1.	Vampyroteuthis	Doryteuthis pealeii	Dpe45	ptg000632l_1	ptg001279l_1	26	0.995727452084926	0.36963231748896	0.58	4	ptg001279l_1-ptg001279l_1-ptg001279l_1-ptg000632l_1-ptg000632l_1-ptg000632l_1-ptg000632l_1-ptg001279l_1-ptg001279l_1-ptg001279l_1-ptg001279l_1-ptg001279l_1-ptg000632l_1-ptg000632l_1-ptg000632l_1-ptg000632l_1-ptg000632l_1-ptg000632l_1-ptg000632l_1-ptg000632l_1-ptg000632l_1-ptg000632l_1-ptg001279l_1-ptg001279l_1-ptg001279l_1-ptg001279l_1
204	Fig2_1.	Vampyroteuthis	Doryteuthis pealeii	Dpe45	ptg000632l_1	ptg002867l_1	25	0.989587521222056	0.29921127523272	0.541666666666667	4	ptg000632l_1-ptg000632l_1-ptg000632l_1-ptg000632l_1-ptg002867l_1-ptg002867l_1-ptg002867l_1-ptg002867l_1-ptg002867l_1-ptg002867l_1-ptg002867l_1-ptg002867l_1-ptg002867l_1-ptg002867l_1-ptg002867l_1-ptg000632l_1-ptg000632l_1-ptg000632l_1-ptg000632l_1-ptg000632l_1-ptg000632l_1-ptg000632l_1-ptg000632l_1-ptg000632l_1-ptg000632l_1
205	Fig2_1.	Vampyroteuthis	Doryteuthis pealeii	Dpe45	ptg001542l_1	ptg001279l_1	26	0.995727452084926	0.238663417856133	0.54	4	ptg001279l_1-ptg001279l_1-ptg001279l_1-ptg001542l_1-ptg001542l_1-ptg001542l_1-ptg001542l_1-ptg001542l_1-ptg001542l_1-ptg001542l_1-ptg001542l_1-ptg001542l_1-ptg001542l_1-ptg001542l_1-ptg001542l_1-ptg001542l_1-ptg001542l_1-ptg001279l_1-ptg001279l_1-ptg001279l_1-ptg001279l_1-ptg001279l_1-ptg001279l_1-ptg001279l_1-ptg001279l_1-ptg001279l_1
206	Fig2_1.	Vampyroteuthis	Doryteuthis pealeii	Dpe45	ptg001542l_1	ptg002867l_1	25	0.989587521222056	0.367960629637717	0.520833333333333	4	ptg001542l_1-ptg001542l_1-ptg001542l_1-ptg001542l_1-ptg001542l_1-ptg001542l_1-ptg001542l_1-ptg001542l_1-ptg001542l_1-ptg001542l_1-ptg001542l_1-ptg001542l_1-ptg001542l_1-ptg001542l_1-ptg002867l_1-ptg002867l_1-ptg002867l_1-ptg002867l_1-ptg002867l_1-ptg002867l_1-ptg002867l_1-ptg002867l_1-ptg002867l_1-ptg002867l_1-ptg002867l_1
207	Fig2_1.	Vampyroteuthis	Doryteuthis pealeii	Dpe45	ptg001279l_1	ptg002867l_1	23	0.998635964158572	0.359851870011426	0.590909090909091	4	ptg001279l_1-ptg001279l_1-ptg001279l_1-ptg002867l_1-ptg001279l_1-ptg001279l_1-ptg001279l_1-ptg001279l_1-ptg001279l_1-ptg002867l_1-ptg002867l_1-ptg002867l_1-ptg002867l_1-ptg002867l_1-ptg002867l_1-ptg002867l_1-ptg002867l_1-ptg002867l_1-ptg002867l_1-ptg001279l_1-ptg001279l_1-ptg001279l_1-ptg001279l_1
208	Fig2_1.	Vampyroteuthis	Doryteuthis pealeii	Dpe05	ptg001542l_1	ptg001279l_1	25	0.998845535995202	0.272050744847227	0.583333333333333	6	ptg001542l_1-ptg001279l_1-ptg001279l_1-ptg001279l_1-ptg001279l_1-ptg001279l_1-ptg001279l_1-ptg001279l_1-ptg001279l_1-ptg001279l_1-ptg001279l_1-ptg001279l_1-ptg001542l_1-ptg001279l_1-ptg001542l_1-ptg001542l_1-ptg001542l_1-ptg001542l_1-ptg001542l_1-ptg001542l_1-ptg001542l_1-ptg001542l_1-ptg001542l_1-ptg001542l_1-ptg001542l_1
209	Fig2_1.	Vampyroteuthis	Doryteuthis pealeii	Dpe05	ptg001542l_1	ptg000108l_1	36	0.943601631299382	0.325789132773548	0.6	6	ptg000108l_1-ptg001542l_1-ptg000108l_1-ptg000108l_1-ptg000108l_1-ptg000108l_1-ptg000108l_1-ptg000108l_1-ptg001542l_1-ptg001542l_1-ptg001542l_1-ptg001542l_1-ptg001542l_1-ptg001542l_1-ptg001542l_1-ptg000108l_1-ptg000108l_1-ptg000108l_1-ptg000108l_1-ptg001542l_1-ptg001542l_1-ptg001542l_1-ptg001542l_1-ptg000108l_1-ptg000108l_1-ptg000108l_1-ptg000108l_1-ptg000108l_1-ptg000108l_1-ptg000108l_1-ptg000108…
210	Fig2_1.	Vampyroteuthis	Doryteuthis pealeii	Dpe05	ptg001542l_1	ptg000431l_1	57	0.774631986868684	0.247376860660571	0.589285714285714	6	ptg000431l_1-ptg000431l_1-ptg000431l_1-ptg001542l_1-ptg000431l_1-ptg000431l_1-ptg000431l_1-ptg000431l_1-ptg000431l_1-ptg000431l_1-ptg000431l_1-ptg000431l_1-ptg001542l_1-ptg000431l_1-ptg000431l_1-ptg001542l_1-ptg001542l_1-ptg001542l_1-ptg001542l_1-ptg001542l_1-ptg001542l_1-ptg000431l_1-ptg000431l_1-ptg000431l_1-ptg000431l_1-ptg000431l_1-ptg000431l_1-ptg001542l_1-ptg001542l_1-ptg001542l_1-ptg001542…
211	Fig2_1.	Vampyroteuthis	Doryteuthis pealeii	Dpe05	ptg001542l_1	ptg002867l_1	30	0.987137774372186	0.287600692149579	0.551724137931034	6	ptg001542l_1-ptg001542l_1-ptg002867l_1-ptg002867l_1-ptg002867l_1-ptg002867l_1-ptg002867l_1-ptg002867l_1-ptg002867l_1-ptg002867l_1-ptg002867l_1-ptg001542l_1-ptg001542l_1-ptg001542l_1-ptg001542l_1-ptg001542l_1-ptg001542l_1-ptg001542l_1-ptg001542l_1-ptg001542l_1-ptg001542l_1-ptg001542l_1-ptg002867l_1-ptg002867l_1-ptg002867l_1-ptg002867l_1-ptg002867l_1-ptg002867l_1-ptg002867l_1-ptg002867l_1
212	Fig2_1.	Vampyroteuthis	Doryteuthis pealeii	Dpe05	ptg001542l_1	ptg003533l_1	21	0.958711882977132	0.416793529689081	0.6	6	ptg001542l_1-ptg001542l_1-ptg003533l_1-ptg003533l_1-ptg003533l_1-ptg003533l_1-ptg003533l_1-ptg003533l_1-ptg003533l_1-ptg001542l_1-ptg001542l_1-ptg001542l_1-ptg001542l_1-ptg001542l_1-ptg001542l_1-ptg003533l_1-ptg001542l_1-ptg001542l_1-ptg001542l_1-ptg001542l_1-ptg001542l_1
213	Fig2_1.	Vampyroteuthis	Doryteuthis pealeii	Dpe05	ptg001279l_1	ptg000108l_1	35	0.927526588431676	0.238654146766545	0.529411764705882	6	ptg000108l_1-ptg000108l_1-ptg000108l_1-ptg000108l_1-ptg000108l_1-ptg000108l_1-ptg000108l_1-ptg001279l_1-ptg001279l_1-ptg001279l_1-ptg001279l_1-ptg001279l_1-ptg001279l_1-ptg001279l_1-ptg001279l_1-ptg001279l_1-ptg001279l_1-ptg001279l_1-ptg001279l_1-ptg000108l_1-ptg000108l_1-ptg000108l_1-ptg000108l_1-ptg000108l_1-ptg000108l_1-ptg000108l_1-ptg000108l_1-ptg000108l_1-ptg000108l_1-ptg000108l_1-ptg000108…
214	Fig2_1.	Vampyroteuthis	Doryteuthis pealeii	Dpe05	ptg001279l_1	ptg000431l_1	56	0.74959525725948	0.127634659914985	0.536363636363636	6	ptg000431l_1-ptg000431l_1-ptg000431l_1-ptg000431l_1-ptg000431l_1-ptg000431l_1-ptg000431l_1-ptg000431l_1-ptg000431l_1-ptg001279l_1-ptg001279l_1-ptg001279l_1-ptg001279l_1-ptg001279l_1-ptg001279l_1-ptg001279l_1-ptg001279l_1-ptg001279l_1-ptg001279l_1-ptg001279l_1-ptg000431l_1-ptg000431l_1-ptg001279l_1-ptg000431l_1-ptg000431l_1-ptg000431l_1-ptg000431l_1-ptg000431l_1-ptg000431l_1-ptg000431l_1-ptg000431…
215	Fig2_1.	Vampyroteuthis	Doryteuthis pealeii	Dpe05	ptg001279l_1	ptg002867l_1	29	0.978449329268619	0.282211491389389	0.517857142857143	6	ptg001279l_1-ptg001279l_1-ptg001279l_1-ptg001279l_1-ptg001279l_1-ptg001279l_1-ptg001279l_1-ptg001279l_1-ptg001279l_1-ptg001279l_1-ptg001279l_1-ptg001279l_1-ptg002867l_1-ptg002867l_1-ptg002867l_1-ptg002867l_1-ptg002867l_1-ptg002867l_1-ptg002867l_1-ptg002867l_1-ptg002867l_1-ptg002867l_1-ptg002867l_1-ptg002867l_1-ptg002867l_1-ptg002867l_1-ptg002867l_1-ptg002867l_1-ptg002867l_1
216	Fig2_1.	Vampyroteuthis	Doryteuthis pealeii	Dpe05	ptg001279l_1	ptg003533l_1	20	0.970950594454669	0.364727180041554	0.526315789473684	6	ptg001279l_1-ptg001279l_1-ptg001279l_1-ptg001279l_1-ptg001279l_1-ptg001279l_1-ptg001279l_1-ptg001279l_1-ptg001279l_1-ptg001279l_1-ptg001279l_1-ptg001279l_1-ptg003533l_1-ptg003533l_1-ptg003533l_1-ptg003533l_1-ptg003533l_1-ptg003533l_1-ptg003533l_1-ptg003533l_1
217	Fig2_1.	Vampyroteuthis	Doryteuthis pealeii	Dpe05	ptg000108l_1	ptg000431l_1	67	0.927926261959976	0.229621706368443	0.575757575757576	6	ptg000431l_1-ptg000431l_1-ptg000431l_1-ptg000108l_1-ptg000431l_1-ptg000431l_1-ptg000431l_1-ptg000431l_1-ptg000431l_1-ptg000431l_1-ptg000108l_1-ptg000108l_1-ptg000108l_1-ptg000108l_1-ptg000108l_1-ptg000108l_1-ptg000431l_1-ptg000431l_1-ptg000431l_1-ptg000431l_1-ptg000108l_1-ptg000108l_1-ptg000108l_1-ptg000108l_1-ptg000431l_1-ptg000431l_1-ptg000431l_1-ptg000431l_1-ptg000431l_1-ptg000431l_1-ptg000108…
218	Fig2_1.	Vampyroteuthis	Doryteuthis pealeii	Dpe05	ptg000108l_1	ptg002867l_1	40	0.983708262623186	0.244148111003177	0.538461538461538	6	ptg000108l_1-ptg000108l_1-ptg000108l_1-ptg000108l_1-ptg000108l_1-ptg000108l_1-ptg000108l_1-ptg002867l_1-ptg002867l_1-ptg002867l_1-ptg002867l_1-ptg002867l_1-ptg002867l_1-ptg002867l_1-ptg002867l_1-ptg002867l_1-ptg000108l_1-ptg000108l_1-ptg000108l_1-ptg000108l_1-ptg000108l_1-ptg000108l_1-ptg000108l_1-ptg000108l_1-ptg000108l_1-ptg000108l_1-ptg000108l_1-ptg000108l_1-ptg000108l_1-ptg000108l_1-ptg000108…
219	Fig2_1.	Vampyroteuthis	Doryteuthis pealeii	Dpe05	ptg000108l_1	ptg003533l_1	31	0.823811633312317	0.240364444500079	0.533333333333333	6	ptg000108l_1-ptg000108l_1-ptg000108l_1-ptg000108l_1-ptg000108l_1-ptg000108l_1-ptg000108l_1-ptg003533l_1-ptg003533l_1-ptg003533l_1-ptg003533l_1-ptg003533l_1-ptg003533l_1-ptg003533l_1-ptg003533l_1-ptg000108l_1-ptg000108l_1-ptg000108l_1-ptg000108l_1-ptg000108l_1-ptg000108l_1-ptg000108l_1-ptg000108l_1-ptg000108l_1-ptg000108l_1-ptg000108l_1-ptg000108l_1-ptg000108l_1-ptg000108l_1-ptg000108l_1-ptg000108…
220	Fig2_1.	Vampyroteuthis	Doryteuthis pealeii	Dpe05	ptg000431l_1	ptg002867l_1	61	0.853657673279331	0.127559871763525	0.525	6	ptg000431l_1-ptg000431l_1-ptg000431l_1-ptg000431l_1-ptg000431l_1-ptg000431l_1-ptg000431l_1-ptg000431l_1-ptg000431l_1-ptg000431l_1-ptg000431l_1-ptg000431l_1-ptg000431l_1-ptg002867l_1-ptg002867l_1-ptg002867l_1-ptg002867l_1-ptg002867l_1-ptg002867l_1-ptg002867l_1-ptg002867l_1-ptg002867l_1-ptg000431l_1-ptg000431l_1-ptg000431l_1-ptg000431l_1-ptg000431l_1-ptg000431l_1-ptg000431l_1-ptg000431l_1-ptg000431…
221	Fig2_1.	Vampyroteuthis	Doryteuthis pealeii	Dpe05	ptg000431l_1	ptg003533l_1	52	0.619382194678764	0.117890330558966	0.519607843137255	6	ptg000431l_1-ptg000431l_1-ptg000431l_1-ptg000431l_1-ptg000431l_1-ptg000431l_1-ptg000431l_1-ptg000431l_1-ptg000431l_1-ptg000431l_1-ptg000431l_1-ptg000431l_1-ptg000431l_1-ptg003533l_1-ptg003533l_1-ptg003533l_1-ptg003533l_1-ptg003533l_1-ptg003533l_1-ptg003533l_1-ptg003533l_1-ptg000431l_1-ptg000431l_1-ptg000431l_1-ptg000431l_1-ptg000431l_1-ptg000431l_1-ptg000431l_1-ptg000431l_1-ptg000431l_1-ptg000431…
222	Fig2_1.	Vampyroteuthis	Doryteuthis pealeii	Dpe05	ptg002867l_1	ptg003533l_1	25	0.904381457724494	0.321455777099813	0.5625	6	ptg003533l_1-ptg003533l_1-ptg003533l_1-ptg003533l_1-ptg003533l_1-ptg003533l_1-ptg003533l_1-ptg002867l_1-ptg002867l_1-ptg002867l_1-ptg002867l_1-ptg002867l_1-ptg002867l_1-ptg002867l_1-ptg002867l_1-ptg002867l_1-ptg003533l_1-ptg002867l_1-ptg002867l_1-ptg002867l_1-ptg002867l_1-ptg002867l_1-ptg002867l_1-ptg002867l_1-ptg002867l_1
223	Fig2_1.	Vampyroteuthis	Doryteuthis pealeii	Dpe39	ptg000769l_1	ptg001391l_1	44	0.87566339232304	0.326871198591679	0.604651162790698	5	ptg000769l_1-ptg000769l_1-ptg000769l_1-ptg001391l_1-ptg001391l_1-ptg001391l_1-ptg000769l_1-ptg000769l_1-ptg000769l_1-ptg001391l_1-ptg001391l_1-ptg001391l_1-ptg001391l_1-ptg000769l_1-ptg000769l_1-ptg000769l_1-ptg000769l_1-ptg000769l_1-ptg000769l_1-ptg000769l_1-ptg000769l_1-ptg000769l_1-ptg000769l_1-ptg000769l_1-ptg000769l_1-ptg000769l_1-ptg001391l_1-ptg001391l_1-ptg001391l_1-ptg000769l_1-ptg000769…
224	Fig2_1.	Vampyroteuthis	Doryteuthis pealeii	Dpe39	ptg000769l_1	ptg001448l_1	46	0.910878378750037	0.122405958594405	0.511111111111111	5	ptg001448l_1-ptg001448l_1-ptg001448l_1-ptg001448l_1-ptg001448l_1-ptg001448l_1-ptg001448l_1-ptg001448l_1-ptg001448l_1-ptg001448l_1-ptg001448l_1-ptg001448l_1-ptg001448l_1-ptg001448l_1-ptg001448l_1-ptg000769l_1-ptg000769l_1-ptg000769l_1-ptg000769l_1-ptg000769l_1-ptg000769l_1-ptg000769l_1-ptg000769l_1-ptg000769l_1-ptg000769l_1-ptg000769l_1-ptg000769l_1-ptg000769l_1-ptg000769l_1-ptg000769l_1-ptg000769…
225	Fig2_1.	Vampyroteuthis	Doryteuthis pealeii	Dpe39	ptg000769l_1	ptg001074l_1	43	0.854180205152168	0.301718333261013	0.583333333333333	5	ptg001074l_1-ptg000769l_1-ptg000769l_1-ptg000769l_1-ptg000769l_1-ptg000769l_1-ptg000769l_1-ptg000769l_1-ptg001074l_1-ptg001074l_1-ptg001074l_1-ptg000769l_1-ptg000769l_1-ptg000769l_1-ptg000769l_1-ptg000769l_1-ptg000769l_1-ptg000769l_1-ptg000769l_1-ptg000769l_1-ptg000769l_1-ptg000769l_1-ptg000769l_1-ptg001074l_1-ptg001074l_1-ptg001074l_1-ptg001074l_1-ptg001074l_1-ptg000769l_1-ptg000769l_1-ptg000769…
226	Fig2_1.	Vampyroteuthis	Doryteuthis pealeii	Dpe39	ptg000769l_1	ptg000273l_1	37	0.639457132485164	0.174808384691328	0.555555555555556	5	ptg000769l_1-ptg000769l_1-ptg000769l_1-ptg000769l_1-ptg000769l_1-ptg000769l_1-ptg000273l_1-ptg000273l_1-ptg000273l_1-ptg000273l_1-ptg000273l_1-ptg000769l_1-ptg000273l_1-ptg000769l_1-ptg000769l_1-ptg000769l_1-ptg000769l_1-ptg000769l_1-ptg000769l_1-ptg000769l_1-ptg000769l_1-ptg000769l_1-ptg000769l_1-ptg000769l_1-ptg000769l_1-ptg000769l_1-ptg000769l_1-ptg000769l_1-ptg000769l_1-ptg000769l_1-ptg000769…
227	Fig2_1.	Vampyroteuthis	Doryteuthis pealeii	Dpe39	ptg001391l_1	ptg001448l_1	28	0.996316519558962	0.382705913910457	0.518518518518518	5	ptg001448l_1-ptg001448l_1-ptg001448l_1-ptg001448l_1-ptg001448l_1-ptg001448l_1-ptg001448l_1-ptg001448l_1-ptg001448l_1-ptg001448l_1-ptg001448l_1-ptg001448l_1-ptg001448l_1-ptg001448l_1-ptg001448l_1-ptg001391l_1-ptg001391l_1-ptg001391l_1-ptg001391l_1-ptg001391l_1-ptg001391l_1-ptg001391l_1-ptg001391l_1-ptg001391l_1-ptg001391l_1-ptg001391l_1-ptg001391l_1-ptg001391l_1
228	Fig2_1.	Vampyroteuthis	Doryteuthis pealeii	Dpe39	ptg001391l_1	ptg001074l_1	25	0.998845535995202	0.398490634870287	0.604166666666667	5	ptg001074l_1-ptg001391l_1-ptg001391l_1-ptg001391l_1-ptg001391l_1-ptg001391l_1-ptg001391l_1-ptg001391l_1-ptg001074l_1-ptg001074l_1-ptg001074l_1-ptg001074l_1-ptg001074l_1-ptg001074l_1-ptg001074l_1-ptg001074l_1-ptg001391l_1-ptg001391l_1-ptg001391l_1-ptg001074l_1-ptg001074l_1-ptg001074l_1-ptg001391l_1-ptg001391l_1-ptg001391l_1
229	Fig2_1.	Vampyroteuthis	Doryteuthis pealeii	Dpe39	ptg001391l_1	ptg000273l_1	19	0.899743758698263	0.524195739961879	0.611111111111111	5	ptg001391l_1-ptg001391l_1-ptg001391l_1-ptg001391l_1-ptg000273l_1-ptg000273l_1-ptg001391l_1-ptg001391l_1-ptg001391l_1-ptg000273l_1-ptg000273l_1-ptg000273l_1-ptg000273l_1-ptg001391l_1-ptg001391l_1-ptg001391l_1-ptg001391l_1-ptg001391l_1-ptg001391l_1
230	Fig2_1.	Vampyroteuthis	Doryteuthis pealeii	Dpe39	ptg001448l_1	ptg001074l_1	27	0.991076059838222	0.23380340124576	0.557692307692308	5	ptg001448l_1-ptg001448l_1-ptg001074l_1-ptg001448l_1-ptg001448l_1-ptg001448l_1-ptg001448l_1-ptg001448l_1-ptg001448l_1-ptg001448l_1-ptg001448l_1-ptg001448l_1-ptg001448l_1-ptg001448l_1-ptg001448l_1-ptg001448l_1-ptg001074l_1-ptg001074l_1-ptg001074l_1-ptg001074l_1-ptg001074l_1-ptg001074l_1-ptg001074l_1-ptg001074l_1-ptg001074l_1-ptg001074l_1-ptg001074l_1
231	Fig2_1.	Vampyroteuthis	Doryteuthis pealeii	Dpe39	ptg001448l_1	ptg000273l_1	21	0.863120568566631	0.213944017880391	0.525	5	ptg001448l_1-ptg001448l_1-ptg001448l_1-ptg001448l_1-ptg001448l_1-ptg001448l_1-ptg001448l_1-ptg001448l_1-ptg001448l_1-ptg001448l_1-ptg001448l_1-ptg001448l_1-ptg001448l_1-ptg001448l_1-ptg001448l_1-ptg000273l_1-ptg000273l_1-ptg000273l_1-ptg000273l_1-ptg000273l_1-ptg000273l_1
232	Fig2_1.	Vampyroteuthis	Doryteuthis pealeii	Dpe39	ptg001074l_1	ptg000273l_1	18	0.918295834054489	0.412639193275606	0.617647058823529	5	ptg001074l_1-ptg000273l_1-ptg000273l_1-ptg000273l_1-ptg000273l_1-ptg000273l_1-ptg001074l_1-ptg001074l_1-ptg001074l_1-ptg000273l_1-ptg001074l_1-ptg001074l_1-ptg001074l_1-ptg001074l_1-ptg001074l_1-ptg001074l_1-ptg001074l_1-ptg001074l_1
233	Fig2_1.	Vampyroteuthis	Doryteuthis pealeii	Dpe27	ptg001391l_1	ptg000273l_1	24	0.99498482818597	0.472214069303094	0.608695652173913	5	ptg000273l_1-ptg000273l_1-ptg000273l_1-ptg000273l_1-ptg000273l_1-ptg001391l_1-ptg001391l_1-ptg001391l_1-ptg001391l_1-ptg001391l_1-ptg000273l_1-ptg000273l_1-ptg001391l_1-ptg001391l_1-ptg001391l_1-ptg001391l_1-ptg001391l_1-ptg001391l_1-ptg000273l_1-ptg000273l_1-ptg000273l_1-ptg000273l_1-ptg001391l_1-ptg001391l_1
234	Fig2_1.	Vampyroteuthis	Doryteuthis pealeii	Dpe27	ptg001391l_1	ptg002293l_1	37	0.935269139868357	0.308142432015586	0.597222222222222	5	ptg002293l_1-ptg002293l_1-ptg002293l_1-ptg002293l_1-ptg002293l_1-ptg002293l_1-ptg001391l_1-ptg001391l_1-ptg002293l_1-ptg002293l_1-ptg002293l_1-ptg002293l_1-ptg002293l_1-ptg002293l_1-ptg002293l_1-ptg002293l_1-ptg002293l_1-ptg002293l_1-ptg002293l_1-ptg002293l_1-ptg002293l_1-ptg002293l_1-ptg001391l_1-ptg001391l_1-ptg001391l_1-ptg001391l_1-ptg001391l_1-ptg001391l_1-ptg001391l_1-ptg002293l_1-ptg002293…
235	Fig2_1.	Vampyroteuthis	Doryteuthis pealeii	Dpe27	ptg001391l_1	ptg000361l_1	33	0.967294778946895	0.207173642199459	0.5625	5	ptg001391l_1-ptg001391l_1-ptg001391l_1-ptg001391l_1-ptg001391l_1-ptg001391l_1-ptg001391l_1-ptg001391l_1-ptg001391l_1-ptg000361l_1-ptg000361l_1-ptg000361l_1-ptg000361l_1-ptg000361l_1-ptg000361l_1-ptg000361l_1-ptg000361l_1-ptg000361l_1-ptg000361l_1-ptg000361l_1-ptg000361l_1-ptg000361l_1-ptg000361l_1-ptg000361l_1-ptg000361l_1-ptg000361l_1-ptg000361l_1-ptg000361l_1-ptg001391l_1-ptg001391l_1-ptg000361…
236	Fig2_1.	Vampyroteuthis	Doryteuthis pealeii	Dpe27	ptg001391l_1	ptg000332l_1	28	0.996316519558962	0.453154975077186	0.62962962962963	5	ptg000332l_1-ptg000332l_1-ptg000332l_1-ptg001391l_1-ptg001391l_1-ptg000332l_1-ptg000332l_1-ptg000332l_1-ptg000332l_1-ptg001391l_1-ptg001391l_1-ptg001391l_1-ptg001391l_1-ptg001391l_1-ptg001391l_1-ptg001391l_1-ptg000332l_1-ptg000332l_1-ptg000332l_1-ptg000332l_1-ptg000332l_1-ptg000332l_1-ptg001391l_1-ptg001391l_1-ptg000332l_1-ptg000332l_1-ptg001391l_1-ptg001391l_1
237	Fig2_1.	Vampyroteuthis	Doryteuthis pealeii	Dpe27	ptg000273l_1	ptg002293l_1	35	0.898058793450166	0.301062003052514	0.588235294117647	5	ptg002293l_1-ptg002293l_1-ptg002293l_1-ptg002293l_1-ptg002293l_1-ptg002293l_1-ptg000273l_1-ptg000273l_1-ptg000273l_1-ptg000273l_1-ptg000273l_1-ptg002293l_1-ptg002293l_1-ptg002293l_1-ptg002293l_1-ptg002293l_1-ptg002293l_1-ptg002293l_1-ptg002293l_1-ptg002293l_1-ptg002293l_1-ptg002293l_1-ptg002293l_1-ptg002293l_1-ptg002293l_1-ptg000273l_1-ptg000273l_1-ptg002293l_1-ptg002293l_1-ptg000273l_1-ptg000273…
238	Fig2_1.	Vampyroteuthis	Doryteuthis pealeii	Dpe27	ptg000273l_1	ptg000361l_1	31	0.938315352233407	0.191886722782539	0.55	5	ptg000273l_1-ptg000273l_1-ptg000273l_1-ptg000273l_1-ptg000273l_1-ptg000273l_1-ptg000273l_1-ptg000361l_1-ptg000361l_1-ptg000361l_1-ptg000361l_1-ptg000361l_1-ptg000361l_1-ptg000361l_1-ptg000361l_1-ptg000361l_1-ptg000361l_1-ptg000361l_1-ptg000361l_1-ptg000361l_1-ptg000361l_1-ptg000361l_1-ptg000361l_1-ptg000361l_1-ptg000361l_1-ptg000361l_1-ptg000273l_1-ptg000273l_1-ptg000273l_1-ptg000273l_1-ptg000361…
239	Fig2_1.	Vampyroteuthis	Doryteuthis pealeii	Dpe27	ptg000273l_1	ptg000332l_1	26	0.982858689712706	0.484536143995017	0.62	5	ptg000332l_1-ptg000332l_1-ptg000332l_1-ptg000273l_1-ptg000273l_1-ptg000273l_1-ptg000273l_1-ptg000273l_1-ptg000332l_1-ptg000332l_1-ptg000332l_1-ptg000332l_1-ptg000273l_1-ptg000273l_1-ptg000332l_1-ptg000332l_1-ptg000332l_1-ptg000332l_1-ptg000332l_1-ptg000332l_1-ptg000273l_1-ptg000273l_1-ptg000273l_1-ptg000273l_1-ptg000332l_1-ptg000332l_1
240	Fig2_1.	Vampyroteuthis	Doryteuthis pealeii	Dpe27	ptg002293l_1	ptg000361l_1	44	0.994030211476957	0.188976701619046	0.546511627906977	5	ptg002293l_1-ptg002293l_1-ptg002293l_1-ptg002293l_1-ptg002293l_1-ptg002293l_1-ptg002293l_1-ptg002293l_1-ptg002293l_1-ptg002293l_1-ptg002293l_1-ptg002293l_1-ptg002293l_1-ptg002293l_1-ptg002293l_1-ptg002293l_1-ptg002293l_1-ptg002293l_1-ptg002293l_1-ptg002293l_1-ptg000361l_1-ptg000361l_1-ptg000361l_1-ptg000361l_1-ptg000361l_1-ptg000361l_1-ptg000361l_1-ptg000361l_1-ptg000361l_1-ptg000361l_1-ptg002293…
241	Fig2_1.	Vampyroteuthis	Doryteuthis pealeii	Dpe27	ptg002293l_1	ptg000332l_1	39	0.961236604722876	0.308180793380693	0.592105263157895	5	ptg000332l_1-ptg000332l_1-ptg000332l_1-ptg002293l_1-ptg002293l_1-ptg002293l_1-ptg002293l_1-ptg002293l_1-ptg002293l_1-ptg000332l_1-ptg000332l_1-ptg000332l_1-ptg000332l_1-ptg002293l_1-ptg002293l_1-ptg002293l_1-ptg002293l_1-ptg002293l_1-ptg002293l_1-ptg002293l_1-ptg002293l_1-ptg002293l_1-ptg002293l_1-ptg002293l_1-ptg002293l_1-ptg002293l_1-ptg002293l_1-ptg000332l_1-ptg000332l_1-ptg000332l_1-ptg002293…
242	Fig2_1.	Vampyroteuthis	Doryteuthis pealeii	Dpe27	ptg000361l_1	ptg000332l_1	35	0.985228136034252	0.292971834930549	0.558823529411765	5	ptg000332l_1-ptg000332l_1-ptg000332l_1-ptg000332l_1-ptg000332l_1-ptg000332l_1-ptg000332l_1-ptg000332l_1-ptg000361l_1-ptg000361l_1-ptg000361l_1-ptg000361l_1-ptg000361l_1-ptg000361l_1-ptg000361l_1-ptg000361l_1-ptg000361l_1-ptg000361l_1-ptg000332l_1-ptg000332l_1-ptg000332l_1-ptg000332l_1-ptg000332l_1-ptg000361l_1-ptg000361l_1-ptg000361l_1-ptg000361l_1-ptg000361l_1-ptg000361l_1-ptg000361l_1-ptg000361…
243	Fig2_1.	Vampyroteuthis	Doryteuthis pealeii	Dpe31	ptg002864l_1	ptg000266l_1	33	0.999337504168885	0.28050623884037	0.578125	2	ptg000266l_1-ptg000266l_1-ptg000266l_1-ptg000266l_1-ptg000266l_1-ptg000266l_1-ptg000266l_1-ptg000266l_1-ptg000266l_1-ptg002864l_1-ptg002864l_1-ptg002864l_1-ptg002864l_1-ptg002864l_1-ptg002864l_1-ptg002864l_1-ptg002864l_1-ptg002864l_1-ptg002864l_1-ptg002864l_1-ptg002864l_1-ptg002864l_1-ptg000266l_1-ptg000266l_1-ptg002864l_1-ptg000266l_1-ptg000266l_1-ptg000266l_1-ptg000266l_1-ptg000266l_1-ptg000266…
244	Fig2_1.	Vampyroteuthis	Doryteuthis pealeii	Dpe35	ptg001404l_1	ptg000223l_1	37	0.909022156087815	0.152483825713711	0.541666666666667	8	ptg001404l_1-ptg001404l_1-ptg001404l_1-ptg000223l_1-ptg000223l_1-ptg000223l_1-ptg000223l_1-ptg000223l_1-ptg000223l_1-ptg000223l_1-ptg000223l_1-ptg000223l_1-ptg000223l_1-ptg000223l_1-ptg000223l_1-ptg000223l_1-ptg000223l_1-ptg000223l_1-ptg000223l_1-ptg000223l_1-ptg000223l_1-ptg000223l_1-ptg000223l_1-ptg000223l_1-ptg000223l_1-ptg000223l_1-ptg000223l_1-ptg001404l_1-ptg001404l_1-ptg001404l_1-ptg001404…
245	Fig2_1.	Vampyroteuthis	Doryteuthis pealeii	Dpe35	ptg001404l_1	ptg001147l_1	21	0.985228136034252	0.40500571832131	0.6	8	ptg001404l_1-ptg001404l_1-ptg001404l_1-ptg001147l_1-ptg001147l_1-ptg001147l_1-ptg001147l_1-ptg001147l_1-ptg001147l_1-ptg001404l_1-ptg001404l_1-ptg001404l_1-ptg001404l_1-ptg001404l_1-ptg001404l_1-ptg001404l_1-ptg001404l_1-ptg001147l_1-ptg001147l_1-ptg001147l_1-ptg001404l_1
246	Fig2_1.	Vampyroteuthis	Doryteuthis pealeii	Dpe35	ptg001404l_1	ptg001235l_1	19	0.949452015387949	0.397119210483736	0.611111111111111	8	ptg001404l_1-ptg001404l_1-ptg001235l_1-ptg001235l_1-ptg001235l_1-ptg001235l_1-ptg001404l_1-ptg001235l_1-ptg001235l_1-ptg001235l_1-ptg001404l_1-ptg001404l_1-ptg001404l_1-ptg001404l_1-ptg001404l_1-ptg001404l_1-ptg001404l_1-ptg001404l_1-ptg001404l_1
247	Fig2_1.	Vampyroteuthis	Doryteuthis pealeii	Dpe35	ptg001404l_1	ptg001287l_1	21	0.985228136034252	0.328526583220672	0.575	8	ptg001404l_1-ptg001404l_1-ptg001404l_1-ptg001287l_1-ptg001404l_1-ptg001404l_1-ptg001404l_1-ptg001404l_1-ptg001404l_1-ptg001404l_1-ptg001404l_1-ptg001404l_1-ptg001404l_1-ptg001287l_1-ptg001287l_1-ptg001287l_1-ptg001287l_1-ptg001287l_1-ptg001287l_1-ptg001287l_1-ptg001287l_1
248	Fig2_1.	Vampyroteuthis	Doryteuthis pealeii	Dpe35	ptg001404l_1	ptg000410l_1	19	0.949452015387949	0.330741639637156	0.527777777777778	8	ptg001404l_1-ptg001404l_1-ptg001404l_1-ptg001404l_1-ptg001404l_1-ptg001404l_1-ptg001404l_1-ptg001404l_1-ptg001404l_1-ptg001404l_1-ptg001404l_1-ptg001404l_1-ptg000410l_1-ptg000410l_1-ptg000410l_1-ptg000410l_1-ptg000410l_1-ptg000410l_1-ptg000410l_1
249	Fig2_1.	Vampyroteuthis	Doryteuthis pealeii	Dpe35	ptg001404l_1	ptg000753l_1	21	0.985228136034252	0.255123592204635	0.55	8	ptg001404l_1-ptg001404l_1-ptg001404l_1-ptg001404l_1-ptg001404l_1-ptg001404l_1-ptg001404l_1-ptg001404l_1-ptg001404l_1-ptg001404l_1-ptg001404l_1-ptg000753l_1-ptg000753l_1-ptg000753l_1-ptg000753l_1-ptg000753l_1-ptg000753l_1-ptg000753l_1-ptg000753l_1-ptg000753l_1-ptg001404l_1
250	Fig2_1.	Vampyroteuthis	Doryteuthis pealeii	Dpe35	ptg001404l_1	ptg000105l_1	20	0.970950594454669	0.303073017322816	0.552631578947368	8	ptg001404l_1-ptg001404l_1-ptg000105l_1-ptg000105l_1-ptg000105l_1-ptg000105l_1-ptg000105l_1-ptg000105l_1-ptg000105l_1-ptg000105l_1-ptg001404l_1-ptg001404l_1-ptg001404l_1-ptg001404l_1-ptg001404l_1-ptg001404l_1-ptg001404l_1-ptg001404l_1-ptg001404l_1-ptg001404l_1
251	Fig2_1.	Vampyroteuthis	Doryteuthis pealeii	Dpe35	ptg000223l_1	ptg001147l_1	34	0.833764907210665	0.128825366215208	0.53030303030303	8	ptg000223l_1-ptg000223l_1-ptg000223l_1-ptg000223l_1-ptg000223l_1-ptg000223l_1-ptg000223l_1-ptg000223l_1-ptg000223l_1-ptg000223l_1-ptg000223l_1-ptg000223l_1-ptg000223l_1-ptg000223l_1-ptg000223l_1-ptg000223l_1-ptg000223l_1-ptg000223l_1-ptg000223l_1-ptg000223l_1-ptg000223l_1-ptg000223l_1-ptg000223l_1-ptg000223l_1-ptg001147l_1-ptg001147l_1-ptg001147l_1-ptg001147l_1-ptg001147l_1-ptg001147l_1-ptg001147…
252	Fig2_1.	Vampyroteuthis	Doryteuthis pealeii	Dpe35	ptg000223l_1	ptg001235l_1	32	0.757878462538395	0.148823018251338	0.548387096774194	8	ptg001235l_1-ptg001235l_1-ptg001235l_1-ptg001235l_1-ptg001235l_1-ptg001235l_1-ptg000223l_1-ptg000223l_1-ptg000223l_1-ptg000223l_1-ptg000223l_1-ptg000223l_1-ptg000223l_1-ptg000223l_1-ptg000223l_1-ptg000223l_1-ptg000223l_1-ptg000223l_1-ptg000223l_1-ptg000223l_1-ptg000223l_1-ptg000223l_1-ptg000223l_1-ptg000223l_1-ptg000223l_1-ptg000223l_1-ptg000223l_1-ptg000223l_1-ptg000223l_1-ptg000223l_1-ptg001235…
253	Fig2_1.	Vampyroteuthis	Doryteuthis pealeii	Dpe35	ptg000223l_1	ptg001287l_1	34	0.833764907210665	0.264645074635263	0.575757575757576	8	ptg000223l_1-ptg000223l_1-ptg000223l_1-ptg000223l_1-ptg000223l_1-ptg000223l_1-ptg000223l_1-ptg000223l_1-ptg000223l_1-ptg000223l_1-ptg001287l_1-ptg000223l_1-ptg000223l_1-ptg000223l_1-ptg000223l_1-ptg000223l_1-ptg000223l_1-ptg000223l_1-ptg000223l_1-ptg000223l_1-ptg000223l_1-ptg000223l_1-ptg000223l_1-ptg000223l_1-ptg000223l_1-ptg001287l_1-ptg001287l_1-ptg001287l_1-ptg001287l_1-ptg001287l_1-ptg000223…
254	Fig2_1.	Vampyroteuthis	Doryteuthis pealeii	Dpe35	ptg000223l_1	ptg000410l_1	32	0.757878462538395	0.11124231052698	0.516129032258065	8	ptg000223l_1-ptg000223l_1-ptg000223l_1-ptg000223l_1-ptg000223l_1-ptg000223l_1-ptg000223l_1-ptg000223l_1-ptg000223l_1-ptg000223l_1-ptg000223l_1-ptg000223l_1-ptg000223l_1-ptg000223l_1-ptg000223l_1-ptg000223l_1-ptg000223l_1-ptg000223l_1-ptg000223l_1-ptg000223l_1-ptg000223l_1-ptg000223l_1-ptg000223l_1-ptg000223l_1-ptg000223l_1-ptg000410l_1-ptg000410l_1-ptg000410l_1-ptg000410l_1-ptg000410l_1-ptg000410…
255	Fig2_1.	Vampyroteuthis	Doryteuthis pealeii	Dpe35	ptg000223l_1	ptg000753l_1	34	0.833764907210665	0.128825366215208	0.53030303030303	8	ptg000223l_1-ptg000223l_1-ptg000223l_1-ptg000223l_1-ptg000223l_1-ptg000223l_1-ptg000223l_1-ptg000223l_1-ptg000223l_1-ptg000223l_1-ptg000223l_1-ptg000223l_1-ptg000223l_1-ptg000223l_1-ptg000223l_1-ptg000223l_1-ptg000223l_1-ptg000223l_1-ptg000223l_1-ptg000223l_1-ptg000223l_1-ptg000223l_1-ptg000223l_1-ptg000223l_1-ptg000753l_1-ptg000753l_1-ptg000753l_1-ptg000753l_1-ptg000753l_1-ptg000753l_1-ptg000753…
256	Fig2_1.	Vampyroteuthis	Doryteuthis pealeii	Dpe35	ptg000223l_1	ptg000105l_1	33	0.799048521044268	0.119116095064727	0.515625	8	ptg000105l_1-ptg000105l_1-ptg000105l_1-ptg000105l_1-ptg000105l_1-ptg000105l_1-ptg000105l_1-ptg000105l_1-ptg000223l_1-ptg000223l_1-ptg000223l_1-ptg000223l_1-ptg000223l_1-ptg000223l_1-ptg000223l_1-ptg000223l_1-ptg000223l_1-ptg000223l_1-ptg000223l_1-ptg000223l_1-ptg000223l_1-ptg000223l_1-ptg000223l_1-ptg000223l_1-ptg000223l_1-ptg000223l_1-ptg000223l_1-ptg000223l_1-ptg000223l_1-ptg000223l_1-ptg000223…
257	Fig2_1.	Vampyroteuthis	Doryteuthis pealeii	Dpe35	ptg001147l_1	ptg001235l_1	16	0.988699408288497	0.511715405867267	0.533333333333333	8	ptg001235l_1-ptg001235l_1-ptg001235l_1-ptg001235l_1-ptg001235l_1-ptg001235l_1-ptg001235l_1-ptg001147l_1-ptg001147l_1-ptg001147l_1-ptg001147l_1-ptg001147l_1-ptg001147l_1-ptg001147l_1-ptg001147l_1-ptg001147l_1
258	Fig2_1.	Vampyroteuthis	Doryteuthis pealeii	Dpe35	ptg001147l_1	ptg001287l_1	18	1	0.298534018114488	0.558823529411765	8	ptg001287l_1-ptg001147l_1-ptg001147l_1-ptg001147l_1-ptg001147l_1-ptg001147l_1-ptg001147l_1-ptg001147l_1-ptg001147l_1-ptg001147l_1-ptg001287l_1-ptg001287l_1-ptg001287l_1-ptg001287l_1-ptg001287l_1-ptg001287l_1-ptg001287l_1-ptg001287l_1
259	Fig2_1.	Vampyroteuthis	Doryteuthis pealeii	Dpe35	ptg001147l_1	ptg000410l_1	16	0.988699408288497	0.511715405867267	0.533333333333333	8	ptg001147l_1-ptg001147l_1-ptg001147l_1-ptg001147l_1-ptg001147l_1-ptg001147l_1-ptg001147l_1-ptg001147l_1-ptg001147l_1-ptg000410l_1-ptg000410l_1-ptg000410l_1-ptg000410l_1-ptg000410l_1-ptg000410l_1-ptg000410l_1
260	Fig2_1.	Vampyroteuthis	Doryteuthis pealeii	Dpe35	ptg001147l_1	ptg000753l_1	18	1	0.535790838481768	0.588235294117647	8	ptg001147l_1-ptg001147l_1-ptg001147l_1-ptg001147l_1-ptg001147l_1-ptg001147l_1-ptg000753l_1-ptg000753l_1-ptg000753l_1-ptg000753l_1-ptg000753l_1-ptg001147l_1-ptg001147l_1-ptg001147l_1-ptg000753l_1-ptg000753l_1-ptg000753l_1-ptg000753l_1
261	Fig2_1.	Vampyroteuthis	Doryteuthis pealeii	Dpe35	ptg001147l_1	ptg000105l_1	17	0.997502546369115	0.555907896356992	0.53125	8	ptg000105l_1-ptg000105l_1-ptg000105l_1-ptg000105l_1-ptg000105l_1-ptg000105l_1-ptg000105l_1-ptg000105l_1-ptg001147l_1-ptg001147l_1-ptg001147l_1-ptg001147l_1-ptg001147l_1-ptg001147l_1-ptg001147l_1-ptg001147l_1-ptg001147l_1
262	Fig2_1.	Vampyroteuthis	Doryteuthis pealeii	Dpe35	ptg001235l_1	ptg001287l_1	16	0.988699408288497	0.36267076173512	0.6	8	ptg001235l_1-ptg001235l_1-ptg001235l_1-ptg001235l_1-ptg001235l_1-ptg001235l_1-ptg001287l_1-ptg001235l_1-ptg001287l_1-ptg001287l_1-ptg001287l_1-ptg001287l_1-ptg001287l_1-ptg001287l_1-ptg001287l_1-ptg001287l_1
263	Fig2_1.	Vampyroteuthis	Doryteuthis pealeii	Dpe35	ptg001235l_1	ptg000410l_1	14	1	0.644117800606652	0.538461538461538	8	ptg001235l_1-ptg001235l_1-ptg001235l_1-ptg001235l_1-ptg001235l_1-ptg001235l_1-ptg001235l_1-ptg000410l_1-ptg000410l_1-ptg000410l_1-ptg000410l_1-ptg000410l_1-ptg000410l_1-ptg000410l_1
264	Fig2_1.	Vampyroteuthis	Doryteuthis pealeii	Dpe35	ptg001235l_1	ptg000753l_1	16	0.988699408288497	0.511715405867267	0.533333333333333	8	ptg001235l_1-ptg001235l_1-ptg001235l_1-ptg001235l_1-ptg001235l_1-ptg001235l_1-ptg001235l_1-ptg000753l_1-ptg000753l_1-ptg000753l_1-ptg000753l_1-ptg000753l_1-ptg000753l_1-ptg000753l_1-ptg000753l_1-ptg000753l_1
265	Fig2_1.	Vampyroteuthis	Doryteuthis pealeii	Dpe35	ptg001235l_1	ptg000105l_1	15	0.996791631981637	0.591465848236828	0.535714285714286	8	ptg000105l_1-ptg000105l_1-ptg000105l_1-ptg000105l_1-ptg000105l_1-ptg000105l_1-ptg000105l_1-ptg000105l_1-ptg001235l_1-ptg001235l_1-ptg001235l_1-ptg001235l_1-ptg001235l_1-ptg001235l_1-ptg001235l_1
266	Fig2_1.	Vampyroteuthis	Doryteuthis pealeii	Dpe35	ptg001287l_1	ptg000410l_1	16	0.988699408288497	0.463934219174146	0.566666666666667	8	ptg001287l_1-ptg001287l_1-ptg001287l_1-ptg001287l_1-ptg001287l_1-ptg001287l_1-ptg000410l_1-ptg000410l_1-ptg000410l_1-ptg000410l_1-ptg000410l_1-ptg000410l_1-ptg000410l_1-ptg001287l_1-ptg001287l_1-ptg001287l_1
267	Fig2_1.	Vampyroteuthis	Doryteuthis pealeii	Dpe35	ptg001287l_1	ptg000753l_1	18	1	0.298534018114488	0.558823529411765	8	ptg001287l_1-ptg000753l_1-ptg000753l_1-ptg000753l_1-ptg000753l_1-ptg000753l_1-ptg000753l_1-ptg000753l_1-ptg000753l_1-ptg000753l_1-ptg001287l_1-ptg001287l_1-ptg001287l_1-ptg001287l_1-ptg001287l_1-ptg001287l_1-ptg001287l_1-ptg001287l_1
268	Fig2_1.	Vampyroteuthis	Doryteuthis pealeii	Dpe35	ptg001287l_1	ptg000105l_1	17	0.997502546369115	0.555907896356992	0.53125	8	ptg000105l_1-ptg000105l_1-ptg000105l_1-ptg000105l_1-ptg000105l_1-ptg000105l_1-ptg000105l_1-ptg000105l_1-ptg001287l_1-ptg001287l_1-ptg001287l_1-ptg001287l_1-ptg001287l_1-ptg001287l_1-ptg001287l_1-ptg001287l_1-ptg001287l_1
269	Fig2_1.	Vampyroteuthis	Doryteuthis pealeii	Dpe35	ptg000410l_1	ptg000753l_1	16	0.988699408288497	0.511715405867267	0.533333333333333	8	ptg000753l_1-ptg000753l_1-ptg000753l_1-ptg000753l_1-ptg000753l_1-ptg000753l_1-ptg000753l_1-ptg000753l_1-ptg000753l_1-ptg000410l_1-ptg000410l_1-ptg000410l_1-ptg000410l_1-ptg000410l_1-ptg000410l_1-ptg000410l_1
270	Fig2_1.	Vampyroteuthis	Doryteuthis pealeii	Dpe35	ptg000410l_1	ptg000105l_1	15	0.996791631981637	0.591465848236828	0.535714285714286	8	ptg000105l_1-ptg000105l_1-ptg000105l_1-ptg000105l_1-ptg000105l_1-ptg000105l_1-ptg000105l_1-ptg000105l_1-ptg000410l_1-ptg000410l_1-ptg000410l_1-ptg000410l_1-ptg000410l_1-ptg000410l_1-ptg000410l_1
271	Fig2_1.	Vampyroteuthis	Doryteuthis pealeii	Dpe35	ptg000753l_1	ptg000105l_1	17	0.997502546369115	0.555907896356992	0.53125	8	ptg000105l_1-ptg000105l_1-ptg000105l_1-ptg000105l_1-ptg000105l_1-ptg000105l_1-ptg000105l_1-ptg000105l_1-ptg000753l_1-ptg000753l_1-ptg000753l_1-ptg000753l_1-ptg000753l_1-ptg000753l_1-ptg000753l_1-ptg000753l_1-ptg000753l_1
272	Fig2_1.	Vampyroteuthis	Doryteuthis pealeii	Dpe37	ptg001147l_1	ptg001287l_1	15	0.970950594454669	0.606868835024189	0.642857142857143	5	ptg001147l_1-ptg001147l_1-ptg001147l_1-ptg001147l_1-ptg001147l_1-ptg001287l_1-ptg001287l_1-ptg001287l_1-ptg001147l_1-ptg001147l_1-ptg001287l_1-ptg001287l_1-ptg001287l_1-ptg001147l_1-ptg001147l_1
273	Fig2_1.	Vampyroteuthis	Doryteuthis pealeii	Dpe37	ptg001147l_1	ptg000410l_1	20	0.992774453987808	0.460473628725755	0.526315789473684	5	ptg000410l_1-ptg000410l_1-ptg000410l_1-ptg000410l_1-ptg000410l_1-ptg000410l_1-ptg000410l_1-ptg000410l_1-ptg000410l_1-ptg000410l_1-ptg000410l_1-ptg001147l_1-ptg001147l_1-ptg001147l_1-ptg001147l_1-ptg001147l_1-ptg001147l_1-ptg001147l_1-ptg001147l_1-ptg001147l_1
274	Fig2_1.	Vampyroteuthis	Doryteuthis pealeii	Dpe37	ptg001147l_1	ptg000186l_1	20	0.992774453987808	0.509401624496459	0.631578947368421	5	ptg000186l_1-ptg000186l_1-ptg000186l_1-ptg001147l_1-ptg001147l_1-ptg001147l_1-ptg001147l_1-ptg001147l_1-ptg000186l_1-ptg000186l_1-ptg000186l_1-ptg000186l_1-ptg000186l_1-ptg000186l_1-ptg001147l_1-ptg001147l_1-ptg000186l_1-ptg000186l_1-ptg001147l_1-ptg001147l_1
275	Fig2_1.	Vampyroteuthis	Doryteuthis pealeii	Dpe37	ptg001147l_1	ptg000753l_1	19	0.998000883872299	0.60486422887487	0.666666666666667	5	ptg001147l_1-ptg001147l_1-ptg000753l_1-ptg000753l_1-ptg000753l_1-ptg000753l_1-ptg000753l_1-ptg001147l_1-ptg001147l_1-ptg001147l_1-ptg000753l_1-ptg000753l_1-ptg000753l_1-ptg001147l_1-ptg001147l_1-ptg000753l_1-ptg000753l_1-ptg001147l_1-ptg001147l_1
276	Fig2_1.	Vampyroteuthis	Doryteuthis pealeii	Dpe37	ptg001287l_1	ptg000410l_1	17	0.936667381877562	0.339588701161447	0.53125	5	ptg000410l_1-ptg000410l_1-ptg000410l_1-ptg000410l_1-ptg000410l_1-ptg000410l_1-ptg000410l_1-ptg000410l_1-ptg000410l_1-ptg000410l_1-ptg000410l_1-ptg001287l_1-ptg001287l_1-ptg001287l_1-ptg001287l_1-ptg001287l_1-ptg001287l_1
277	Fig2_1.	Vampyroteuthis	Doryteuthis pealeii	Dpe37	ptg001287l_1	ptg000186l_1	17	0.936667381877562	0.54614257540159	0.65625	5	ptg000186l_1-ptg000186l_1-ptg000186l_1-ptg001287l_1-ptg001287l_1-ptg001287l_1-ptg000186l_1-ptg000186l_1-ptg000186l_1-ptg000186l_1-ptg000186l_1-ptg000186l_1-ptg001287l_1-ptg001287l_1-ptg000186l_1-ptg000186l_1-ptg001287l_1
278	Fig2_1.	Vampyroteuthis	Doryteuthis pealeii	Dpe37	ptg001287l_1	ptg000753l_1	16	0.954434002924965	0.597220946214295	0.666666666666667	5	ptg000753l_1-ptg000753l_1-ptg000753l_1-ptg000753l_1-ptg000753l_1-ptg001287l_1-ptg001287l_1-ptg001287l_1-ptg000753l_1-ptg000753l_1-ptg000753l_1-ptg001287l_1-ptg001287l_1-ptg000753l_1-ptg000753l_1-ptg001287l_1
279	Fig2_1.	Vampyroteuthis	Doryteuthis pealeii	Dpe37	ptg000410l_1	ptg000186l_1	22	1	0.301388356226075	0.547619047619048	5	ptg000186l_1-ptg000186l_1-ptg000186l_1-ptg000410l_1-ptg000410l_1-ptg000410l_1-ptg000410l_1-ptg000410l_1-ptg000410l_1-ptg000410l_1-ptg000410l_1-ptg000410l_1-ptg000410l_1-ptg000410l_1-ptg000186l_1-ptg000186l_1-ptg000186l_1-ptg000186l_1-ptg000186l_1-ptg000186l_1-ptg000186l_1-ptg000186l_1
280	Fig2_1.	Vampyroteuthis	Doryteuthis pealeii	Dpe37	ptg000410l_1	ptg000753l_1	21	0.998363672593813	0.495822245755779	0.525	5	ptg000410l_1-ptg000410l_1-ptg000410l_1-ptg000410l_1-ptg000410l_1-ptg000410l_1-ptg000410l_1-ptg000410l_1-ptg000410l_1-ptg000410l_1-ptg000410l_1-ptg000753l_1-ptg000753l_1-ptg000753l_1-ptg000753l_1-ptg000753l_1-ptg000753l_1-ptg000753l_1-ptg000753l_1-ptg000753l_1-ptg000753l_1
281	Fig2_1.	Vampyroteuthis	Doryteuthis pealeii	Dpe37	ptg000186l_1	ptg000753l_1	21	0.998363672593813	0.507225545918654	0.625	5	ptg000186l_1-ptg000186l_1-ptg000186l_1-ptg000753l_1-ptg000753l_1-ptg000753l_1-ptg000753l_1-ptg000753l_1-ptg000186l_1-ptg000186l_1-ptg000186l_1-ptg000186l_1-ptg000186l_1-ptg000186l_1-ptg000753l_1-ptg000753l_1-ptg000753l_1-ptg000186l_1-ptg000186l_1-ptg000753l_1-ptg000753l_1
282	Fig2_1.	Vampyroteuthis	Doryteuthis pealeii	Dpe07	ptg001404l_1	ptg001147l_1	17	0.997502546369115	0.546194758314561	0.625	7	ptg001147l_1-ptg001404l_1-ptg001404l_1-ptg001404l_1-ptg001404l_1-ptg001147l_1-ptg001147l_1-ptg001147l_1-ptg001147l_1-ptg001147l_1-ptg001404l_1-ptg001404l_1-ptg001404l_1-ptg001404l_1-ptg001147l_1-ptg001147l_1-ptg001147l_1
283	Fig2_1.	Vampyroteuthis	Doryteuthis pealeii	Dpe07	ptg001404l_1	ptg001235l_1	15	0.996791631981637	0.667944004649695	0.607142857142857	7	ptg001404l_1-ptg001404l_1-ptg001404l_1-ptg001404l_1-ptg001235l_1-ptg001235l_1-ptg001235l_1-ptg001235l_1-ptg001404l_1-ptg001404l_1-ptg001404l_1-ptg001404l_1-ptg001235l_1-ptg001235l_1-ptg001235l_1
284	Fig2_1.	Vampyroteuthis	Doryteuthis pealeii	Dpe07	ptg001404l_1	ptg000841l_1	26	0.890491640219491	0.323249356197672	0.58	7	ptg000841l_1-ptg000841l_1-ptg000841l_1-ptg001404l_1-ptg001404l_1-ptg001404l_1-ptg001404l_1-ptg000841l_1-ptg000841l_1-ptg000841l_1-ptg000841l_1-ptg000841l_1-ptg000841l_1-ptg000841l_1-ptg000841l_1-ptg000841l_1-ptg000841l_1-ptg000841l_1-ptg000841l_1-ptg001404l_1-ptg001404l_1-ptg001404l_1-ptg001404l_1-ptg000841l_1-ptg000841l_1-ptg000841l_1
285	Fig2_1.	Vampyroteuthis	Doryteuthis pealeii	Dpe07	ptg001404l_1	ptg000753l_1	30	0.836640741941167	0.272369731200392	0.551724137931034	7	ptg001404l_1-ptg001404l_1-ptg001404l_1-ptg001404l_1-ptg000753l_1-ptg000753l_1-ptg000753l_1-ptg000753l_1-ptg000753l_1-ptg000753l_1-ptg000753l_1-ptg000753l_1-ptg000753l_1-ptg000753l_1-ptg000753l_1-ptg000753l_1-ptg000753l_1-ptg001404l_1-ptg001404l_1-ptg001404l_1-ptg001404l_1-ptg000753l_1-ptg000753l_1-ptg000753l_1-ptg000753l_1-ptg000753l_1-ptg000753l_1-ptg000753l_1-ptg000753l_1-ptg000753l_1
286	Fig2_1.	Vampyroteuthis	Doryteuthis pealeii	Dpe07	ptg001404l_1	ptg001227l_1	34	0.787126586201269	0.171889200033754	0.545454545454545	7	ptg001404l_1-ptg001404l_1-ptg001404l_1-ptg001404l_1-ptg001227l_1-ptg001227l_1-ptg001227l_1-ptg001227l_1-ptg001227l_1-ptg001227l_1-ptg001227l_1-ptg001227l_1-ptg001227l_1-ptg001227l_1-ptg001227l_1-ptg001227l_1-ptg001227l_1-ptg001227l_1-ptg001227l_1-ptg001227l_1-ptg001227l_1-ptg001227l_1-ptg001227l_1-ptg001227l_1-ptg001227l_1-ptg001227l_1-ptg001404l_1-ptg001404l_1-ptg001404l_1-ptg001404l_1-ptg001227…
287	Fig2_1.	Vampyroteuthis	Doryteuthis pealeii	Dpe07	ptg001404l_1	ptg000105l_1	17	0.997502546369115	0.389995098018487	0.5625	7	ptg001404l_1-ptg001404l_1-ptg001404l_1-ptg001404l_1-ptg000105l_1-ptg000105l_1-ptg000105l_1-ptg000105l_1-ptg000105l_1-ptg000105l_1-ptg000105l_1-ptg000105l_1-ptg000105l_1-ptg001404l_1-ptg001404l_1-ptg001404l_1-ptg001404l_1
288	Fig2_1.	Vampyroteuthis	Doryteuthis pealeii	Dpe07	ptg001147l_1	ptg001235l_1	16	0.988699408288497	0.649187110042138	0.7	7	ptg001147l_1-ptg001147l_1-ptg001147l_1-ptg001147l_1-ptg001235l_1-ptg001235l_1-ptg001235l_1-ptg001147l_1-ptg001147l_1-ptg001235l_1-ptg001147l_1-ptg001147l_1-ptg001235l_1-ptg001235l_1-ptg001235l_1-ptg001147l_1
289	Fig2_1.	Vampyroteuthis	Doryteuthis pealeii	Dpe07	ptg001147l_1	ptg000841l_1	27	0.918295834054489	0.370869173116654	0.615384615384615	7	ptg000841l_1-ptg000841l_1-ptg000841l_1-ptg001147l_1-ptg001147l_1-ptg001147l_1-ptg001147l_1-ptg001147l_1-ptg000841l_1-ptg001147l_1-ptg000841l_1-ptg000841l_1-ptg000841l_1-ptg000841l_1-ptg000841l_1-ptg000841l_1-ptg000841l_1-ptg000841l_1-ptg000841l_1-ptg000841l_1-ptg000841l_1-ptg001147l_1-ptg001147l_1-ptg001147l_1-ptg000841l_1-ptg000841l_1-ptg000841l_1
290	Fig2_1.	Vampyroteuthis	Doryteuthis pealeii	Dpe07	ptg001147l_1	ptg000753l_1	31	0.869137580612638	0.29493149626621	0.6	7	ptg001147l_1-ptg001147l_1-ptg001147l_1-ptg001147l_1-ptg000753l_1-ptg000753l_1-ptg000753l_1-ptg001147l_1-ptg001147l_1-ptg000753l_1-ptg000753l_1-ptg000753l_1-ptg000753l_1-ptg000753l_1-ptg000753l_1-ptg000753l_1-ptg000753l_1-ptg000753l_1-ptg000753l_1-ptg000753l_1-ptg000753l_1-ptg000753l_1-ptg000753l_1-ptg000753l_1-ptg000753l_1-ptg001147l_1-ptg000753l_1-ptg000753l_1-ptg000753l_1-ptg001147l_1-ptg001147…
291	Fig2_1.	Vampyroteuthis	Doryteuthis pealeii	Dpe07	ptg001147l_1	ptg001227l_1	35	0.822404225954989	0.228694584146954	0.573529411764706	7	ptg001147l_1-ptg001147l_1-ptg001147l_1-ptg001147l_1-ptg001227l_1-ptg001227l_1-ptg001147l_1-ptg001147l_1-ptg001227l_1-ptg001227l_1-ptg001227l_1-ptg001227l_1-ptg001227l_1-ptg001227l_1-ptg001227l_1-ptg001227l_1-ptg001227l_1-ptg001227l_1-ptg001227l_1-ptg001227l_1-ptg001227l_1-ptg001227l_1-ptg001227l_1-ptg001227l_1-ptg001227l_1-ptg001227l_1-ptg001227l_1-ptg001227l_1-ptg001147l_1-ptg001147l_1-ptg001147…
292	Fig2_1.	Vampyroteuthis	Doryteuthis pealeii	Dpe07	ptg001147l_1	ptg000105l_1	18	1	0.533536798819806	0.617647058823529	7	ptg001147l_1-ptg001147l_1-ptg001147l_1-ptg001147l_1-ptg000105l_1-ptg000105l_1-ptg000105l_1-ptg001147l_1-ptg001147l_1-ptg000105l_1-ptg000105l_1-ptg000105l_1-ptg000105l_1-ptg000105l_1-ptg000105l_1-ptg001147l_1-ptg001147l_1-ptg001147l_1
293	Fig2_1.	Vampyroteuthis	Doryteuthis pealeii	Dpe07	ptg001235l_1	ptg000841l_1	25	0.855450810560131	0.384703683196157	0.625	7	ptg000841l_1-ptg000841l_1-ptg000841l_1-ptg001235l_1-ptg001235l_1-ptg001235l_1-ptg000841l_1-ptg001235l_1-ptg000841l_1-ptg000841l_1-ptg000841l_1-ptg000841l_1-ptg000841l_1-ptg000841l_1-ptg000841l_1-ptg000841l_1-ptg000841l_1-ptg000841l_1-ptg000841l_1-ptg001235l_1-ptg001235l_1-ptg001235l_1-ptg000841l_1-ptg000841l_1-ptg000841l_1
294	Fig2_1.	Vampyroteuthis	Doryteuthis pealeii	Dpe07	ptg001235l_1	ptg000753l_1	29	0.797326510147442	0.243203999070483	0.589285714285714	7	ptg000753l_1-ptg000753l_1-ptg001235l_1-ptg000753l_1-ptg001235l_1-ptg001235l_1-ptg001235l_1-ptg000753l_1-ptg000753l_1-ptg000753l_1-ptg000753l_1-ptg000753l_1-ptg000753l_1-ptg000753l_1-ptg000753l_1-ptg000753l_1-ptg000753l_1-ptg000753l_1-ptg000753l_1-ptg000753l_1-ptg000753l_1-ptg000753l_1-ptg000753l_1-ptg000753l_1-ptg000753l_1-ptg000753l_1-ptg001235l_1-ptg001235l_1-ptg001235l_1
295	Fig2_1.	Vampyroteuthis	Doryteuthis pealeii	Dpe07	ptg001235l_1	ptg001227l_1	33	0.745517842810828	0.230541054124259	0.578125	7	ptg001235l_1-ptg001235l_1-ptg001235l_1-ptg001227l_1-ptg001227l_1-ptg001235l_1-ptg001227l_1-ptg001227l_1-ptg001227l_1-ptg001227l_1-ptg001227l_1-ptg001227l_1-ptg001227l_1-ptg001227l_1-ptg001227l_1-ptg001227l_1-ptg001227l_1-ptg001227l_1-ptg001227l_1-ptg001227l_1-ptg001227l_1-ptg001227l_1-ptg001227l_1-ptg001227l_1-ptg001227l_1-ptg001227l_1-ptg001235l_1-ptg001235l_1-ptg001235l_1-ptg001227l_1-ptg001227…
296	Fig2_1.	Vampyroteuthis	Doryteuthis pealeii	Dpe07	ptg001235l_1	ptg000105l_1	16	0.988699408288497	0.529292273368543	0.633333333333333	7	ptg001235l_1-ptg001235l_1-ptg001235l_1-ptg000105l_1-ptg000105l_1-ptg000105l_1-ptg001235l_1-ptg000105l_1-ptg000105l_1-ptg000105l_1-ptg000105l_1-ptg000105l_1-ptg000105l_1-ptg001235l_1-ptg001235l_1-ptg001235l_1
297	Fig2_1.	Vampyroteuthis	Doryteuthis pealeii	Dpe07	ptg000841l_1	ptg000753l_1	40	0.992774453987808	0.274631670264455	0.576923076923077	7	ptg000841l_1-ptg000841l_1-ptg000841l_1-ptg000753l_1-ptg000753l_1-ptg000753l_1-ptg000841l_1-ptg000841l_1-ptg000841l_1-ptg000841l_1-ptg000841l_1-ptg000841l_1-ptg000841l_1-ptg000841l_1-ptg000841l_1-ptg000841l_1-ptg000753l_1-ptg000753l_1-ptg000753l_1-ptg000753l_1-ptg000753l_1-ptg000841l_1-ptg000841l_1-ptg000753l_1-ptg000753l_1-ptg000753l_1-ptg000753l_1-ptg000753l_1-ptg000753l_1-ptg000753l_1-ptg000753…
298	Fig2_1.	Vampyroteuthis	Doryteuthis pealeii	Dpe07	ptg000841l_1	ptg001227l_1	44	0.976020648236615	0.204563647382505	0.558139534883721	7	ptg000841l_1-ptg000841l_1-ptg000841l_1-ptg001227l_1-ptg001227l_1-ptg000841l_1-ptg000841l_1-ptg000841l_1-ptg000841l_1-ptg000841l_1-ptg000841l_1-ptg000841l_1-ptg000841l_1-ptg000841l_1-ptg000841l_1-ptg000841l_1-ptg000841l_1-ptg001227l_1-ptg001227l_1-ptg001227l_1-ptg001227l_1-ptg001227l_1-ptg001227l_1-ptg001227l_1-ptg001227l_1-ptg001227l_1-ptg001227l_1-ptg001227l_1-ptg001227l_1-ptg001227l_1-ptg001227…
299	Fig2_1.	Vampyroteuthis	Doryteuthis pealeii	Dpe07	ptg000841l_1	ptg000105l_1	27	0.918295834054489	0.315467829699055	0.576923076923077	7	ptg000841l_1-ptg000841l_1-ptg000841l_1-ptg000105l_1-ptg000105l_1-ptg000105l_1-ptg000841l_1-ptg000841l_1-ptg000841l_1-ptg000841l_1-ptg000841l_1-ptg000841l_1-ptg000841l_1-ptg000841l_1-ptg000841l_1-ptg000841l_1-ptg000841l_1-ptg000841l_1-ptg000105l_1-ptg000105l_1-ptg000105l_1-ptg000105l_1-ptg000105l_1-ptg000105l_1-ptg000841l_1-ptg000841l_1-ptg000841l_1
300	Fig2_1.	Vampyroteuthis	Doryteuthis pealeii	Dpe07	ptg000753l_1	ptg001227l_1	48	0.99498482818597	0.195046937128714	0.553191489361702	7	ptg000753l_1-ptg000753l_1-ptg000753l_1-ptg001227l_1-ptg001227l_1-ptg000753l_1-ptg000753l_1-ptg000753l_1-ptg000753l_1-ptg000753l_1-ptg001227l_1-ptg001227l_1-ptg001227l_1-ptg001227l_1-ptg001227l_1-ptg001227l_1-ptg001227l_1-ptg001227l_1-ptg001227l_1-ptg001227l_1-ptg001227l_1-ptg001227l_1-ptg001227l_1-ptg001227l_1-ptg001227l_1-ptg001227l_1-ptg001227l_1-ptg001227l_1-ptg001227l_1-ptg001227l_1-ptg000753…
301	Fig2_1.	Vampyroteuthis	Doryteuthis pealeii	Dpe07	ptg000753l_1	ptg000105l_1	31	0.869137580612638	0.277849890017695	0.566666666666667	7	ptg000753l_1-ptg000753l_1-ptg000753l_1-ptg000105l_1-ptg000105l_1-ptg000105l_1-ptg000753l_1-ptg000753l_1-ptg000753l_1-ptg000753l_1-ptg000753l_1-ptg000105l_1-ptg000105l_1-ptg000105l_1-ptg000105l_1-ptg000105l_1-ptg000105l_1-ptg000753l_1-ptg000753l_1-ptg000753l_1-ptg000753l_1-ptg000753l_1-ptg000753l_1-ptg000753l_1-ptg000753l_1-ptg000753l_1-ptg000753l_1-ptg000753l_1-ptg000753l_1-ptg000753l_1-ptg000753…
302	Fig2_1.	Vampyroteuthis	Doryteuthis pealeii	Dpe07	ptg001227l_1	ptg000105l_1	35	0.822404225954989	0.175166170478555	0.558823529411765	7	ptg001227l_1-ptg000105l_1-ptg000105l_1-ptg000105l_1-ptg001227l_1-ptg000105l_1-ptg000105l_1-ptg000105l_1-ptg000105l_1-ptg000105l_1-ptg000105l_1-ptg001227l_1-ptg001227l_1-ptg001227l_1-ptg001227l_1-ptg001227l_1-ptg001227l_1-ptg001227l_1-ptg001227l_1-ptg001227l_1-ptg001227l_1-ptg001227l_1-ptg001227l_1-ptg001227l_1-ptg001227l_1-ptg001227l_1-ptg001227l_1-ptg001227l_1-ptg001227l_1-ptg001227l_1-ptg001227…
303	Fig2_1.	Vampyroteuthis	Doryteuthis pealeii	Dpe24	ptg001101l_1	ptg001694l_1	29	0.992266638719496	0.415607599984659	0.589285714285714	8	ptg001101l_1-ptg001101l_1-ptg001101l_1-ptg001101l_1-ptg001101l_1-ptg001694l_1-ptg001694l_1-ptg001694l_1-ptg001101l_1-ptg001101l_1-ptg001101l_1-ptg001101l_1-ptg001101l_1-ptg001694l_1-ptg001694l_1-ptg001694l_1-ptg001694l_1-ptg001694l_1-ptg001694l_1-ptg001694l_1-ptg001694l_1-ptg001101l_1-ptg001101l_1-ptg001101l_1-ptg001694l_1-ptg001694l_1-ptg001694l_1-ptg001694l_1-ptg001694l_1
304	Fig2_1.	Vampyroteuthis	Doryteuthis pealeii	Dpe24	ptg001101l_1	ptg002225l_1	38	0.926819063964577	0.367553080818396	0.635135135135135	8	ptg001101l_1-ptg002225l_1-ptg001101l_1-ptg001101l_1-ptg001101l_1-ptg001101l_1-ptg001101l_1-ptg001101l_1-ptg001101l_1-ptg002225l_1-ptg001101l_1-ptg001101l_1-ptg002225l_1-ptg002225l_1-ptg002225l_1-ptg002225l_1-ptg002225l_1-ptg002225l_1-ptg002225l_1-ptg002225l_1-ptg002225l_1-ptg002225l_1-ptg002225l_1-ptg002225l_1-ptg001101l_1-ptg002225l_1-ptg002225l_1-ptg002225l_1-ptg002225l_1-ptg002225l_1-ptg002225…
305	Fig2_1.	Vampyroteuthis	Doryteuthis pealeii	Dpe24	ptg001101l_1	ptg000115l_1	25	0.998845535995202	0.347554082199736	0.604166666666667	8	ptg001101l_1-ptg000115l_1-ptg001101l_1-ptg001101l_1-ptg001101l_1-ptg001101l_1-ptg001101l_1-ptg001101l_1-ptg001101l_1-ptg000115l_1-ptg001101l_1-ptg001101l_1-ptg001101l_1-ptg001101l_1-ptg001101l_1-ptg000115l_1-ptg000115l_1-ptg000115l_1-ptg000115l_1-ptg000115l_1-ptg000115l_1-ptg000115l_1-ptg000115l_1-ptg000115l_1-ptg000115l_1
306	Fig2_1.	Vampyroteuthis	Doryteuthis pealeii	Dpe24	ptg001101l_1	ptg000889l_1	31	0.981152234199913	0.462371325649645	0.65	8	ptg001101l_1-ptg000889l_1-ptg000889l_1-ptg000889l_1-ptg001101l_1-ptg001101l_1-ptg001101l_1-ptg001101l_1-ptg000889l_1-ptg000889l_1-ptg000889l_1-ptg000889l_1-ptg000889l_1-ptg000889l_1-ptg000889l_1-ptg001101l_1-ptg001101l_1-ptg001101l_1-ptg000889l_1-ptg001101l_1-ptg001101l_1-ptg001101l_1-ptg000889l_1-ptg001101l_1-ptg001101l_1-ptg000889l_1-ptg000889l_1-ptg000889l_1-ptg000889l_1-ptg000889l_1-ptg000889…
307	Fig2_1.	Vampyroteuthis	Doryteuthis pealeii	Dpe24	ptg001101l_1	ptg001921l_1	30	0.987137774372186	0.357763138008489	0.603448275862069	8	ptg001101l_1-ptg001101l_1-ptg001101l_1-ptg001921l_1-ptg001921l_1-ptg001921l_1-ptg001921l_1-ptg001921l_1-ptg001101l_1-ptg001101l_1-ptg001101l_1-ptg001101l_1-ptg001101l_1-ptg001921l_1-ptg001101l_1-ptg001101l_1-ptg001921l_1-ptg001921l_1-ptg001921l_1-ptg001921l_1-ptg001921l_1-ptg001921l_1-ptg001921l_1-ptg001921l_1-ptg001921l_1-ptg001921l_1-ptg001921l_1-ptg001101l_1-ptg001101l_1-ptg001101l_1
308	Fig2_1.	Vampyroteuthis	Doryteuthis pealeii	Dpe24	ptg001101l_1	ptg000378l_1	23	0.987692508895803	0.412213615197671	0.590909090909091	8	ptg001101l_1-ptg001101l_1-ptg001101l_1-ptg001101l_1-ptg001101l_1-ptg001101l_1-ptg001101l_1-ptg001101l_1-ptg000378l_1-ptg000378l_1-ptg000378l_1-ptg000378l_1-ptg000378l_1-ptg000378l_1-ptg001101l_1-ptg001101l_1-ptg001101l_1-ptg000378l_1-ptg000378l_1-ptg000378l_1-ptg000378l_1-ptg001101l_1-ptg001101l_1
309	Fig2_1.	Vampyroteuthis	Doryteuthis pealeii	Dpe24	ptg001101l_1	ptg001566l_1	22	0.976020648236615	0.391593763310192	0.595238095238095	8	ptg001101l_1-ptg001101l_1-ptg001101l_1-ptg001101l_1-ptg001101l_1-ptg001566l_1-ptg001101l_1-ptg001101l_1-ptg001101l_1-ptg001101l_1-ptg001101l_1-ptg001101l_1-ptg001566l_1-ptg001566l_1-ptg001566l_1-ptg001566l_1-ptg001566l_1-ptg001566l_1-ptg001566l_1-ptg001566l_1-ptg001101l_1-ptg001101l_1
310	Fig2_1.	Vampyroteuthis	Doryteuthis pealeii	Dpe24	ptg001694l_1	ptg002225l_1	41	0.964956766950569	0.196485787048241	0.5625	8	ptg002225l_1-ptg001694l_1-ptg001694l_1-ptg001694l_1-ptg002225l_1-ptg001694l_1-ptg001694l_1-ptg001694l_1-ptg001694l_1-ptg001694l_1-ptg001694l_1-ptg001694l_1-ptg001694l_1-ptg002225l_1-ptg002225l_1-ptg002225l_1-ptg002225l_1-ptg002225l_1-ptg002225l_1-ptg002225l_1-ptg002225l_1-ptg002225l_1-ptg002225l_1-ptg002225l_1-ptg002225l_1-ptg002225l_1-ptg002225l_1-ptg002225l_1-ptg002225l_1-ptg002225l_1-ptg002225…
311	Fig2_1.	Vampyroteuthis	Doryteuthis pealeii	Dpe24	ptg001694l_1	ptg000115l_1	28	0.985228136034252	0.261450256250891	0.574074074074074	8	ptg000115l_1-ptg001694l_1-ptg001694l_1-ptg001694l_1-ptg000115l_1-ptg001694l_1-ptg001694l_1-ptg001694l_1-ptg001694l_1-ptg001694l_1-ptg001694l_1-ptg001694l_1-ptg001694l_1-ptg001694l_1-ptg001694l_1-ptg001694l_1-ptg001694l_1-ptg001694l_1-ptg000115l_1-ptg000115l_1-ptg000115l_1-ptg000115l_1-ptg000115l_1-ptg000115l_1-ptg000115l_1-ptg000115l_1-ptg000115l_1-ptg000115l_1
312	Fig2_1.	Vampyroteuthis	Doryteuthis pealeii	Dpe24	ptg001694l_1	ptg000889l_1	34	0.997502546369115	0.35784317619568	0.590909090909091	8	ptg000889l_1-ptg000889l_1-ptg000889l_1-ptg000889l_1-ptg000889l_1-ptg000889l_1-ptg000889l_1-ptg000889l_1-ptg001694l_1-ptg001694l_1-ptg001694l_1-ptg000889l_1-ptg000889l_1-ptg000889l_1-ptg001694l_1-ptg001694l_1-ptg001694l_1-ptg001694l_1-ptg001694l_1-ptg001694l_1-ptg001694l_1-ptg001694l_1-ptg000889l_1-ptg001694l_1-ptg001694l_1-ptg001694l_1-ptg001694l_1-ptg001694l_1-ptg000889l_1-ptg000889l_1-ptg000889…
313	Fig2_1.	Vampyroteuthis	Doryteuthis pealeii	Dpe24	ptg001694l_1	ptg001921l_1	33	0.999337504168885	0.314753544244949	0.578125	8	ptg001921l_1-ptg001921l_1-ptg001921l_1-ptg001921l_1-ptg001921l_1-ptg001694l_1-ptg001694l_1-ptg001694l_1-ptg001921l_1-ptg001694l_1-ptg001694l_1-ptg001694l_1-ptg001694l_1-ptg001694l_1-ptg001694l_1-ptg001694l_1-ptg001694l_1-ptg001921l_1-ptg001921l_1-ptg001921l_1-ptg001921l_1-ptg001921l_1-ptg001921l_1-ptg001921l_1-ptg001921l_1-ptg001921l_1-ptg001921l_1-ptg001921l_1-ptg001694l_1-ptg001694l_1-ptg001694…
314	Fig2_1.	Vampyroteuthis	Doryteuthis pealeii	Dpe24	ptg001694l_1	ptg000378l_1	26	0.961236604722876	0.417176099179706	0.58	8	ptg001694l_1-ptg001694l_1-ptg001694l_1-ptg000378l_1-ptg000378l_1-ptg000378l_1-ptg000378l_1-ptg000378l_1-ptg000378l_1-ptg001694l_1-ptg001694l_1-ptg001694l_1-ptg001694l_1-ptg001694l_1-ptg001694l_1-ptg001694l_1-ptg001694l_1-ptg000378l_1-ptg000378l_1-ptg000378l_1-ptg000378l_1-ptg001694l_1-ptg001694l_1-ptg001694l_1-ptg001694l_1-ptg001694l_1
315	Fig2_1.	Vampyroteuthis	Doryteuthis pealeii	Dpe24	ptg001694l_1	ptg001566l_1	25	0.942683189255492	0.294909324479296	0.5625	8	ptg001566l_1-ptg001694l_1-ptg001694l_1-ptg001694l_1-ptg001694l_1-ptg001694l_1-ptg001694l_1-ptg001694l_1-ptg001694l_1-ptg001694l_1-ptg001694l_1-ptg001694l_1-ptg001566l_1-ptg001566l_1-ptg001566l_1-ptg001566l_1-ptg001566l_1-ptg001566l_1-ptg001566l_1-ptg001566l_1-ptg001694l_1-ptg001694l_1-ptg001694l_1-ptg001694l_1-ptg001694l_1
316	Fig2_1.	Vampyroteuthis	Doryteuthis pealeii	Dpe24	ptg002225l_1	ptg000115l_1	37	0.909022156087815	0.169028219183062	0.555555555555556	8	ptg000115l_1-ptg002225l_1-ptg000115l_1-ptg002225l_1-ptg002225l_1-ptg002225l_1-ptg002225l_1-ptg002225l_1-ptg002225l_1-ptg002225l_1-ptg002225l_1-ptg002225l_1-ptg002225l_1-ptg002225l_1-ptg002225l_1-ptg002225l_1-ptg002225l_1-ptg002225l_1-ptg002225l_1-ptg002225l_1-ptg002225l_1-ptg002225l_1-ptg002225l_1-ptg002225l_1-ptg002225l_1-ptg002225l_1-ptg002225l_1-ptg000115l_1-ptg000115l_1-ptg000115l_1-ptg000115…
317	Fig2_1.	Vampyroteuthis	Doryteuthis pealeii	Dpe24	ptg002225l_1	ptg000889l_1	43	0.98079836469443	0.234276133795237	0.571428571428571	8	ptg000889l_1-ptg000889l_1-ptg000889l_1-ptg002225l_1-ptg000889l_1-ptg000889l_1-ptg000889l_1-ptg000889l_1-ptg000889l_1-ptg000889l_1-ptg000889l_1-ptg000889l_1-ptg002225l_1-ptg002225l_1-ptg002225l_1-ptg002225l_1-ptg002225l_1-ptg002225l_1-ptg002225l_1-ptg002225l_1-ptg002225l_1-ptg002225l_1-ptg002225l_1-ptg002225l_1-ptg002225l_1-ptg002225l_1-ptg002225l_1-ptg002225l_1-ptg002225l_1-ptg002225l_1-ptg002225…
318	Fig2_1.	Vampyroteuthis	Doryteuthis pealeii	Dpe24	ptg002225l_1	ptg001921l_1	42	0.97366806454962	0.172463971729955	0.548780487804878	8	ptg002225l_1-ptg001921l_1-ptg001921l_1-ptg001921l_1-ptg001921l_1-ptg001921l_1-ptg001921l_1-ptg002225l_1-ptg001921l_1-ptg001921l_1-ptg001921l_1-ptg001921l_1-ptg001921l_1-ptg001921l_1-ptg001921l_1-ptg001921l_1-ptg001921l_1-ptg001921l_1-ptg001921l_1-ptg002225l_1-ptg002225l_1-ptg002225l_1-ptg002225l_1-ptg002225l_1-ptg002225l_1-ptg002225l_1-ptg002225l_1-ptg002225l_1-ptg002225l_1-ptg002225l_1-ptg002225…
319	Fig2_1.	Vampyroteuthis	Doryteuthis pealeii	Dpe24	ptg002225l_1	ptg000378l_1	35	0.863120568566631	0.214165635581478	0.558823529411765	8	ptg002225l_1-ptg000378l_1-ptg000378l_1-ptg000378l_1-ptg000378l_1-ptg000378l_1-ptg000378l_1-ptg002225l_1-ptg002225l_1-ptg002225l_1-ptg002225l_1-ptg002225l_1-ptg002225l_1-ptg002225l_1-ptg002225l_1-ptg002225l_1-ptg002225l_1-ptg002225l_1-ptg002225l_1-ptg002225l_1-ptg002225l_1-ptg002225l_1-ptg002225l_1-ptg002225l_1-ptg002225l_1-ptg002225l_1-ptg000378l_1-ptg000378l_1-ptg000378l_1-ptg000378l_1-ptg002225…
320	Fig2_1.	Vampyroteuthis	Doryteuthis pealeii	Dpe24	ptg002225l_1	ptg001566l_1	34	0.833764907210665	0.19330666957155	0.560606060606061	8	ptg002225l_1-ptg001566l_1-ptg002225l_1-ptg002225l_1-ptg002225l_1-ptg002225l_1-ptg002225l_1-ptg002225l_1-ptg002225l_1-ptg002225l_1-ptg002225l_1-ptg002225l_1-ptg002225l_1-ptg002225l_1-ptg002225l_1-ptg002225l_1-ptg002225l_1-ptg002225l_1-ptg002225l_1-ptg002225l_1-ptg002225l_1-ptg002225l_1-ptg002225l_1-ptg001566l_1-ptg001566l_1-ptg001566l_1-ptg001566l_1-ptg001566l_1-ptg001566l_1-ptg001566l_1-ptg001566…
321	Fig2_1.	Vampyroteuthis	Doryteuthis pealeii	Dpe24	ptg000115l_1	ptg000889l_1	30	0.970950594454669	0.331002610845228	0.603448275862069	8	ptg000115l_1-ptg000889l_1-ptg000889l_1-ptg000889l_1-ptg000889l_1-ptg000889l_1-ptg000889l_1-ptg000889l_1-ptg000889l_1-ptg000889l_1-ptg000889l_1-ptg000889l_1-ptg000115l_1-ptg000889l_1-ptg000115l_1-ptg000115l_1-ptg000889l_1-ptg000889l_1-ptg000889l_1-ptg000889l_1-ptg000889l_1-ptg000889l_1-ptg000115l_1-ptg000115l_1-ptg000115l_1-ptg000115l_1-ptg000115l_1-ptg000115l_1-ptg000115l_1-ptg000115l_1
322	Fig2_1.	Vampyroteuthis	Doryteuthis pealeii	Dpe24	ptg000115l_1	ptg001921l_1	29	0.978449329268619	0.279411798280359	0.571428571428571	8	ptg000115l_1-ptg001921l_1-ptg001921l_1-ptg001921l_1-ptg001921l_1-ptg001921l_1-ptg001921l_1-ptg000115l_1-ptg001921l_1-ptg001921l_1-ptg001921l_1-ptg001921l_1-ptg001921l_1-ptg001921l_1-ptg001921l_1-ptg001921l_1-ptg001921l_1-ptg001921l_1-ptg001921l_1-ptg000115l_1-ptg000115l_1-ptg000115l_1-ptg000115l_1-ptg000115l_1-ptg000115l_1-ptg000115l_1-ptg000115l_1-ptg000115l_1-ptg000115l_1
323	Fig2_1.	Vampyroteuthis	Doryteuthis pealeii	Dpe24	ptg000115l_1	ptg000378l_1	22	0.994030211476957	0.27792250683372	0.547619047619048	8	ptg000115l_1-ptg000115l_1-ptg000378l_1-ptg000378l_1-ptg000378l_1-ptg000378l_1-ptg000378l_1-ptg000378l_1-ptg000378l_1-ptg000378l_1-ptg000378l_1-ptg000378l_1-ptg000115l_1-ptg000115l_1-ptg000115l_1-ptg000115l_1-ptg000115l_1-ptg000115l_1-ptg000115l_1-ptg000115l_1-ptg000115l_1-ptg000115l_1
324	Fig2_1.	Vampyroteuthis	Doryteuthis pealeii	Dpe24	ptg000115l_1	ptg001566l_1	21	0.985228136034252	0.320390404301774	0.6	8	ptg000115l_1-ptg001566l_1-ptg000115l_1-ptg001566l_1-ptg001566l_1-ptg001566l_1-ptg001566l_1-ptg001566l_1-ptg001566l_1-ptg001566l_1-ptg001566l_1-ptg000115l_1-ptg000115l_1-ptg000115l_1-ptg000115l_1-ptg000115l_1-ptg000115l_1-ptg000115l_1-ptg000115l_1-ptg000115l_1-ptg000115l_1
325	Fig2_1.	Vampyroteuthis	Doryteuthis pealeii	Dpe24	ptg000889l_1	ptg001921l_1	35	0.999411064738755	0.318709285834211	0.588235294117647	8	ptg000889l_1-ptg000889l_1-ptg000889l_1-ptg001921l_1-ptg001921l_1-ptg001921l_1-ptg001921l_1-ptg001921l_1-ptg000889l_1-ptg000889l_1-ptg000889l_1-ptg000889l_1-ptg000889l_1-ptg000889l_1-ptg000889l_1-ptg001921l_1-ptg000889l_1-ptg001921l_1-ptg001921l_1-ptg001921l_1-ptg001921l_1-ptg001921l_1-ptg001921l_1-ptg001921l_1-ptg001921l_1-ptg001921l_1-ptg001921l_1-ptg001921l_1-ptg000889l_1-ptg000889l_1-ptg000889…
326	Fig2_1.	Vampyroteuthis	Doryteuthis pealeii	Dpe24	ptg000889l_1	ptg000378l_1	28	0.940285958670631	0.36032758184831	0.537037037037037	8	ptg000889l_1-ptg000889l_1-ptg000889l_1-ptg000889l_1-ptg000889l_1-ptg000889l_1-ptg000889l_1-ptg000889l_1-ptg000889l_1-ptg000889l_1-ptg000889l_1-ptg000378l_1-ptg000378l_1-ptg000378l_1-ptg000378l_1-ptg000378l_1-ptg000378l_1-ptg000378l_1-ptg000378l_1-ptg000378l_1-ptg000378l_1-ptg000889l_1-ptg000889l_1-ptg000889l_1-ptg000889l_1-ptg000889l_1-ptg000889l_1-ptg000889l_1
327	Fig2_1.	Vampyroteuthis	Doryteuthis pealeii	Dpe24	ptg000889l_1	ptg001566l_1	27	0.918295834054489	0.354020517613039	0.576923076923077	8	ptg000889l_1-ptg000889l_1-ptg000889l_1-ptg000889l_1-ptg001566l_1-ptg000889l_1-ptg000889l_1-ptg000889l_1-ptg000889l_1-ptg000889l_1-ptg000889l_1-ptg000889l_1-ptg000889l_1-ptg001566l_1-ptg001566l_1-ptg001566l_1-ptg001566l_1-ptg001566l_1-ptg001566l_1-ptg001566l_1-ptg001566l_1-ptg000889l_1-ptg000889l_1-ptg000889l_1-ptg000889l_1-ptg000889l_1-ptg000889l_1
328	Fig2_1.	Vampyroteuthis	Doryteuthis pealeii	Dpe24	ptg001921l_1	ptg000378l_1	27	0.950956048454972	0.33691784265574	0.557692307692308	8	ptg001921l_1-ptg001921l_1-ptg001921l_1-ptg001921l_1-ptg001921l_1-ptg001921l_1-ptg000378l_1-ptg000378l_1-ptg000378l_1-ptg000378l_1-ptg000378l_1-ptg000378l_1-ptg001921l_1-ptg001921l_1-ptg001921l_1-ptg001921l_1-ptg001921l_1-ptg001921l_1-ptg001921l_1-ptg001921l_1-ptg001921l_1-ptg001921l_1-ptg001921l_1-ptg000378l_1-ptg000378l_1-ptg000378l_1-ptg000378l_1
329	Fig2_1.	Vampyroteuthis	Doryteuthis pealeii	Dpe24	ptg001921l_1	ptg001566l_1	26	0.930586129131993	0.277991362933948	0.56	8	ptg001921l_1-ptg001921l_1-ptg001921l_1-ptg001921l_1-ptg001921l_1-ptg001566l_1-ptg001921l_1-ptg001921l_1-ptg001921l_1-ptg001921l_1-ptg001921l_1-ptg001921l_1-ptg001921l_1-ptg001921l_1-ptg001921l_1-ptg001921l_1-ptg001921l_1-ptg001921l_1-ptg001566l_1-ptg001566l_1-ptg001566l_1-ptg001566l_1-ptg001566l_1-ptg001566l_1-ptg001566l_1-ptg001566l_1
330	Fig2_1.	Vampyroteuthis	Doryteuthis pealeii	Dpe24	ptg000378l_1	ptg001566l_1	19	0.998000883872299	0.280090426852304	0.555555555555556	8	ptg001566l_1-ptg000378l_1-ptg000378l_1-ptg000378l_1-ptg000378l_1-ptg000378l_1-ptg000378l_1-ptg000378l_1-ptg000378l_1-ptg000378l_1-ptg000378l_1-ptg001566l_1-ptg001566l_1-ptg001566l_1-ptg001566l_1-ptg001566l_1-ptg001566l_1-ptg001566l_1-ptg001566l_1
331	Fig2_1.	Vampyroteuthis	Doryteuthis pealeii	Dpe34	ptg001101l_1	ptg001566l_1	16	0.896038232534557	0.269285068766682	0.566666666666667	3	ptg001101l_1-ptg001101l_1-ptg001566l_1-ptg001566l_1-ptg001566l_1-ptg001566l_1-ptg001566l_1-ptg001566l_1-ptg001566l_1-ptg001566l_1-ptg001566l_1-ptg001566l_1-ptg001566l_1-ptg001101l_1-ptg001101l_1-ptg001101l_1
332	Fig2_1.	Vampyroteuthis	Doryteuthis pealeii	Dpe34	ptg001101l_1	ptg000051l_1	18	0.852405178649479	0.542987854426923	0.558823529411765	3	ptg000051l_1-ptg000051l_1-ptg000051l_1-ptg000051l_1-ptg000051l_1-ptg000051l_1-ptg001101l_1-ptg001101l_1-ptg001101l_1-ptg001101l_1-ptg001101l_1-ptg000051l_1-ptg000051l_1-ptg000051l_1-ptg000051l_1-ptg000051l_1-ptg000051l_1-ptg000051l_1
333	Fig2_1.	Vampyroteuthis	Doryteuthis pealeii	Dpe34	ptg001566l_1	ptg000051l_1	24	0.99498482818597	0.357836984520034	0.543478260869565	3	ptg000051l_1-ptg000051l_1-ptg000051l_1-ptg000051l_1-ptg000051l_1-ptg000051l_1-ptg001566l_1-ptg001566l_1-ptg001566l_1-ptg001566l_1-ptg001566l_1-ptg001566l_1-ptg001566l_1-ptg001566l_1-ptg001566l_1-ptg001566l_1-ptg001566l_1-ptg000051l_1-ptg000051l_1-ptg000051l_1-ptg000051l_1-ptg000051l_1-ptg000051l_1-ptg000051l_1
334	Fig2_1.	Vampyroteuthis	Doryteuthis pealeii	Dpe44	ptg001045l_1	ptg000126l_1	43	0.996485989886783	0.425582392185507	0.642857142857143	3	ptg001045l_1-ptg001045l_1-ptg001045l_1-ptg001045l_1-ptg000126l_1-ptg000126l_1-ptg001045l_1-ptg001045l_1-ptg001045l_1-ptg001045l_1-ptg001045l_1-ptg001045l_1-ptg001045l_1-ptg000126l_1-ptg000126l_1-ptg001045l_1-ptg001045l_1-ptg000126l_1-ptg000126l_1-ptg001045l_1-ptg000126l_1-ptg000126l_1-ptg000126l_1-ptg000126l_1-ptg000126l_1-ptg001045l_1-ptg000126l_1-ptg000126l_1-ptg000126l_1-ptg000126l_1-ptg000126…
335	Fig2_1.	Vampyroteuthis	Doryteuthis pealeii	Dpe44	ptg001045l_1	ptg000951l_1	33	0.884963636383153	0.27288396313405	0.5625	3	ptg001045l_1-ptg001045l_1-ptg001045l_1-ptg001045l_1-ptg001045l_1-ptg001045l_1-ptg001045l_1-ptg001045l_1-ptg001045l_1-ptg001045l_1-ptg001045l_1-ptg001045l_1-ptg000951l_1-ptg000951l_1-ptg000951l_1-ptg000951l_1-ptg000951l_1-ptg000951l_1-ptg000951l_1-ptg000951l_1-ptg001045l_1-ptg001045l_1-ptg000951l_1-ptg000951l_1-ptg001045l_1-ptg001045l_1-ptg001045l_1-ptg001045l_1-ptg001045l_1-ptg001045l_1-ptg001045…
336	Fig2_1.	Vampyroteuthis	Doryteuthis pealeii	Dpe44	ptg000126l_1	ptg000951l_1	30	0.918295834054489	0.359710126500961	0.603448275862069	3	ptg000126l_1-ptg000126l_1-ptg000126l_1-ptg000126l_1-ptg000951l_1-ptg000951l_1-ptg000951l_1-ptg000951l_1-ptg000951l_1-ptg000951l_1-ptg000951l_1-ptg000951l_1-ptg000126l_1-ptg000126l_1-ptg000951l_1-ptg000126l_1-ptg000126l_1-ptg000126l_1-ptg000126l_1-ptg000126l_1-ptg000951l_1-ptg000126l_1-ptg000126l_1-ptg000126l_1-ptg000126l_1-ptg000126l_1-ptg000126l_1-ptg000126l_1-ptg000126l_1-ptg000126l_1
337	Fig2_1.	Vampyroteuthis	Doryteuthis pealeii	Dpe20	ptg003401l_1	ptg000032l_1	45	0.938932010580795	0.111775672613016	0.522727272727273	5	ptg003401l_1-ptg003401l_1-ptg000032l_1-ptg000032l_1-ptg000032l_1-ptg000032l_1-ptg000032l_1-ptg000032l_1-ptg000032l_1-ptg000032l_1-ptg000032l_1-ptg000032l_1-ptg000032l_1-ptg000032l_1-ptg000032l_1-ptg000032l_1-ptg000032l_1-ptg000032l_1-ptg000032l_1-ptg000032l_1-ptg000032l_1-ptg000032l_1-ptg000032l_1-ptg000032l_1-ptg000032l_1-ptg000032l_1-ptg000032l_1-ptg000032l_1-ptg000032l_1-ptg000032l_1-ptg000032…
338	Fig2_1.	Vampyroteuthis	Doryteuthis pealeii	Dpe20	ptg003401l_1	ptg001703l_1	28	0.985228136034252	0.390016612855926	0.62962962962963	5	ptg003401l_1-ptg003401l_1-ptg001703l_1-ptg003401l_1-ptg003401l_1-ptg003401l_1-ptg003401l_1-ptg003401l_1-ptg003401l_1-ptg003401l_1-ptg003401l_1-ptg003401l_1-ptg003401l_1-ptg001703l_1-ptg001703l_1-ptg001703l_1-ptg001703l_1-ptg001703l_1-ptg001703l_1-ptg001703l_1-ptg003401l_1-ptg003401l_1-ptg003401l_1-ptg001703l_1-ptg003401l_1-ptg001703l_1-ptg001703l_1-ptg001703l_1
339	Fig2_1.	Vampyroteuthis	Doryteuthis pealeii	Dpe20	ptg003401l_1	ptg002084l_1	23	0.88654089282209	0.481467721603959	0.659090909090909	5	ptg003401l_1-ptg003401l_1-ptg002084l_1-ptg003401l_1-ptg003401l_1-ptg003401l_1-ptg003401l_1-ptg002084l_1-ptg002084l_1-ptg003401l_1-ptg003401l_1-ptg003401l_1-ptg003401l_1-ptg003401l_1-ptg003401l_1-ptg003401l_1-ptg003401l_1-ptg002084l_1-ptg002084l_1-ptg002084l_1-ptg003401l_1-ptg003401l_1-ptg002084l_1
340	Fig2_1.	Vampyroteuthis	Doryteuthis pealeii	Dpe20	ptg003401l_1	ptg000737l_1	22	0.845350936622436	0.347287427047071	0.619047619047619	5	ptg003401l_1-ptg003401l_1-ptg003401l_1-ptg003401l_1-ptg003401l_1-ptg003401l_1-ptg003401l_1-ptg003401l_1-ptg003401l_1-ptg003401l_1-ptg003401l_1-ptg003401l_1-ptg000737l_1-ptg000737l_1-ptg000737l_1-ptg003401l_1-ptg000737l_1-ptg003401l_1-ptg003401l_1-ptg003401l_1-ptg000737l_1-ptg000737l_1
341	Fig2_1.	Vampyroteuthis	Doryteuthis pealeii	Dpe20	ptg000032l_1	ptg001703l_1	41	0.87216178834117	0.119068370214338	0.5125	5	ptg000032l_1-ptg000032l_1-ptg000032l_1-ptg000032l_1-ptg000032l_1-ptg000032l_1-ptg000032l_1-ptg000032l_1-ptg000032l_1-ptg000032l_1-ptg000032l_1-ptg000032l_1-ptg000032l_1-ptg000032l_1-ptg000032l_1-ptg000032l_1-ptg000032l_1-ptg000032l_1-ptg000032l_1-ptg000032l_1-ptg000032l_1-ptg000032l_1-ptg000032l_1-ptg000032l_1-ptg000032l_1-ptg000032l_1-ptg000032l_1-ptg000032l_1-ptg000032l_1-ptg001703l_1-ptg001703…
342	Fig2_1.	Vampyroteuthis	Doryteuthis pealeii	Dpe20	ptg000032l_1	ptg002084l_1	36	0.710676853856123	0.175922007286816	0.542857142857143	5	ptg000032l_1-ptg000032l_1-ptg000032l_1-ptg000032l_1-ptg000032l_1-ptg000032l_1-ptg000032l_1-ptg000032l_1-ptg002084l_1-ptg000032l_1-ptg000032l_1-ptg000032l_1-ptg000032l_1-ptg000032l_1-ptg000032l_1-ptg000032l_1-ptg000032l_1-ptg000032l_1-ptg000032l_1-ptg000032l_1-ptg000032l_1-ptg000032l_1-ptg000032l_1-ptg000032l_1-ptg000032l_1-ptg000032l_1-ptg000032l_1-ptg000032l_1-ptg000032l_1-ptg000032l_1-ptg002084…
343	Fig2_1.	Vampyroteuthis	Doryteuthis pealeii	Dpe20	ptg000032l_1	ptg000737l_1	35	0.660962335144208	0.0840655137370256	0.514705882352941	5	ptg000032l_1-ptg000032l_1-ptg000032l_1-ptg000032l_1-ptg000032l_1-ptg000032l_1-ptg000032l_1-ptg000032l_1-ptg000032l_1-ptg000032l_1-ptg000032l_1-ptg000032l_1-ptg000032l_1-ptg000032l_1-ptg000032l_1-ptg000032l_1-ptg000032l_1-ptg000032l_1-ptg000032l_1-ptg000032l_1-ptg000032l_1-ptg000032l_1-ptg000032l_1-ptg000032l_1-ptg000032l_1-ptg000032l_1-ptg000032l_1-ptg000032l_1-ptg000032l_1-ptg000737l_1-ptg000737…
344	Fig2_1.	Vampyroteuthis	Doryteuthis pealeii	Dpe20	ptg001703l_1	ptg002084l_1	19	0.949452015387949	0.502964154942703	0.666666666666667	5	ptg002084l_1-ptg001703l_1-ptg002084l_1-ptg002084l_1-ptg001703l_1-ptg001703l_1-ptg001703l_1-ptg001703l_1-ptg001703l_1-ptg001703l_1-ptg001703l_1-ptg002084l_1-ptg002084l_1-ptg002084l_1-ptg001703l_1-ptg001703l_1-ptg001703l_1-ptg001703l_1-ptg002084l_1
345	Fig2_1.	Vampyroteuthis	Doryteuthis pealeii	Dpe20	ptg001703l_1	ptg000737l_1	18	0.918295834054489	0.624212273045388	0.705882352941176	5	ptg001703l_1-ptg000737l_1-ptg001703l_1-ptg001703l_1-ptg001703l_1-ptg001703l_1-ptg000737l_1-ptg000737l_1-ptg001703l_1-ptg001703l_1-ptg001703l_1-ptg000737l_1-ptg001703l_1-ptg001703l_1-ptg001703l_1-ptg001703l_1-ptg000737l_1-ptg000737l_1
346	Fig2_1.	Vampyroteuthis	Doryteuthis pealeii	Dpe20	ptg002084l_1	ptg000737l_1	13	0.995727452084926	0.646578211090614	0.666666666666667	5	ptg002084l_1-ptg002084l_1-ptg002084l_1-ptg000737l_1-ptg000737l_1-ptg000737l_1-ptg000737l_1-ptg002084l_1-ptg002084l_1-ptg002084l_1-ptg000737l_1-ptg000737l_1-ptg002084l_1
347	Fig2_1.	Vampyroteuthis	Doryteuthis pealeii	Dpe26	ptg003401l_1	ptg003182l_1	35	0.822404225954989	0.279535030108704	0.573529411764706	5	ptg003401l_1-ptg003401l_1-ptg003401l_1-ptg003182l_1-ptg003182l_1-ptg003182l_1-ptg003182l_1-ptg003182l_1-ptg003182l_1-ptg003182l_1-ptg003182l_1-ptg003182l_1-ptg003182l_1-ptg003182l_1-ptg003182l_1-ptg003182l_1-ptg003182l_1-ptg003401l_1-ptg003401l_1-ptg003401l_1-ptg003401l_1-ptg003401l_1-ptg003182l_1-ptg003182l_1-ptg003182l_1-ptg003182l_1-ptg003182l_1-ptg003401l_1-ptg003182l_1-ptg003182l_1-ptg003182…
348	Fig2_1.	Vampyroteuthis	Doryteuthis pealeii	Dpe26	ptg003401l_1	ptg002084l_1	17	0.997502546369115	0.415754317160718	0.59375	5	ptg003401l_1-ptg003401l_1-ptg003401l_1-ptg002084l_1-ptg002084l_1-ptg002084l_1-ptg002084l_1-ptg002084l_1-ptg002084l_1-ptg002084l_1-ptg003401l_1-ptg003401l_1-ptg003401l_1-ptg003401l_1-ptg003401l_1-ptg003401l_1-ptg002084l_1
349	Fig2_1.	Vampyroteuthis	Doryteuthis pealeii	Dpe26	ptg003401l_1	ptg000922l_1	24	0.954434002924965	0.202819087350385	0.543478260869565	5	ptg003401l_1-ptg003401l_1-ptg003401l_1-ptg003401l_1-ptg003401l_1-ptg003401l_1-ptg003401l_1-ptg003401l_1-ptg000922l_1-ptg000922l_1-ptg000922l_1-ptg000922l_1-ptg000922l_1-ptg000922l_1-ptg000922l_1-ptg000922l_1-ptg000922l_1-ptg000922l_1-ptg000922l_1-ptg000922l_1-ptg000922l_1-ptg000922l_1-ptg000922l_1-ptg003401l_1
350	Fig2_1.	Vampyroteuthis	Doryteuthis pealeii	Dpe26	ptg003401l_1	ptg000737l_1	18	1	0.376262782773277	0.558823529411765	5	ptg003401l_1-ptg003401l_1-ptg003401l_1-ptg000737l_1-ptg000737l_1-ptg000737l_1-ptg000737l_1-ptg000737l_1-ptg000737l_1-ptg000737l_1-ptg000737l_1-ptg000737l_1-ptg003401l_1-ptg003401l_1-ptg003401l_1-ptg003401l_1-ptg003401l_1-ptg003401l_1
351	Fig2_1.	Vampyroteuthis	Doryteuthis pealeii	Dpe26	ptg003182l_1	ptg002084l_1	34	0.787126586201269	0.413396045168269	0.636363636363636	5	ptg002084l_1-ptg002084l_1-ptg003182l_1-ptg003182l_1-ptg002084l_1-ptg002084l_1-ptg003182l_1-ptg003182l_1-ptg003182l_1-ptg003182l_1-ptg002084l_1-ptg002084l_1-ptg003182l_1-ptg003182l_1-ptg003182l_1-ptg003182l_1-ptg003182l_1-ptg003182l_1-ptg003182l_1-ptg003182l_1-ptg002084l_1-ptg003182l_1-ptg003182l_1-ptg003182l_1-ptg003182l_1-ptg003182l_1-ptg003182l_1-ptg003182l_1-ptg003182l_1-ptg002084l_1-ptg003182…
352	Fig2_1.	Vampyroteuthis	Doryteuthis pealeii	Dpe26	ptg003182l_1	ptg000922l_1	41	0.947435136184031	0.220584851913049	0.55	5	ptg003182l_1-ptg003182l_1-ptg003182l_1-ptg003182l_1-ptg003182l_1-ptg003182l_1-ptg003182l_1-ptg003182l_1-ptg003182l_1-ptg003182l_1-ptg003182l_1-ptg003182l_1-ptg003182l_1-ptg003182l_1-ptg000922l_1-ptg003182l_1-ptg003182l_1-ptg003182l_1-ptg003182l_1-ptg003182l_1-ptg000922l_1-ptg000922l_1-ptg000922l_1-ptg000922l_1-ptg000922l_1-ptg000922l_1-ptg000922l_1-ptg000922l_1-ptg000922l_1-ptg000922l_1-ptg000922…
353	Fig2_1.	Vampyroteuthis	Doryteuthis pealeii	Dpe26	ptg003182l_1	ptg000737l_1	35	0.822404225954989	0.258210183151616	0.558823529411765	5	ptg003182l_1-ptg003182l_1-ptg003182l_1-ptg003182l_1-ptg003182l_1-ptg000737l_1-ptg000737l_1-ptg000737l_1-ptg000737l_1-ptg000737l_1-ptg000737l_1-ptg000737l_1-ptg000737l_1-ptg003182l_1-ptg003182l_1-ptg003182l_1-ptg003182l_1-ptg003182l_1-ptg003182l_1-ptg003182l_1-ptg000737l_1-ptg003182l_1-ptg003182l_1-ptg003182l_1-ptg003182l_1-ptg003182l_1-ptg003182l_1-ptg003182l_1-ptg003182l_1-ptg003182l_1-ptg003182…
354	Fig2_1.	Vampyroteuthis	Doryteuthis pealeii	Dpe26	ptg002084l_1	ptg000922l_1	23	0.932111567616675	0.202317445420996	0.545454545454545	5	ptg002084l_1-ptg002084l_1-ptg002084l_1-ptg002084l_1-ptg002084l_1-ptg002084l_1-ptg002084l_1-ptg000922l_1-ptg000922l_1-ptg000922l_1-ptg000922l_1-ptg000922l_1-ptg000922l_1-ptg000922l_1-ptg000922l_1-ptg000922l_1-ptg000922l_1-ptg000922l_1-ptg000922l_1-ptg000922l_1-ptg000922l_1-ptg000922l_1-ptg002084l_1
355	Fig2_1.	Vampyroteuthis	Doryteuthis pealeii	Dpe26	ptg002084l_1	ptg000737l_1	17	0.997502546369115	0.431034590003631	0.625	5	ptg002084l_1-ptg002084l_1-ptg002084l_1-ptg002084l_1-ptg000737l_1-ptg000737l_1-ptg000737l_1-ptg000737l_1-ptg000737l_1-ptg000737l_1-ptg000737l_1-ptg000737l_1-ptg002084l_1-ptg002084l_1-ptg000737l_1-ptg002084l_1-ptg002084l_1
356	Fig2_1.	Vampyroteuthis	Doryteuthis pealeii	Dpe26	ptg000922l_1	ptg000737l_1	24	0.954434002924965	0.277914342040974	0.521739130434783	5	ptg000737l_1-ptg000737l_1-ptg000737l_1-ptg000737l_1-ptg000737l_1-ptg000737l_1-ptg000737l_1-ptg000737l_1-ptg000737l_1-ptg000922l_1-ptg000922l_1-ptg000922l_1-ptg000922l_1-ptg000922l_1-ptg000922l_1-ptg000922l_1-ptg000922l_1-ptg000922l_1-ptg000922l_1-ptg000922l_1-ptg000922l_1-ptg000922l_1-ptg000922l_1-ptg000922l_1
357	Fig2_1.	Vampyroteuthis	Doryteuthis pealeii	Dpe10	ptg007243l_1	ptg000535l_1	29	0.978449329268619	0.462738926335172	0.625	3	ptg000535l_1-ptg000535l_1-ptg000535l_1-ptg000535l_1-ptg000535l_1-ptg007243l_1-ptg007243l_1-ptg007243l_1-ptg000535l_1-ptg000535l_1-ptg007243l_1-ptg007243l_1-ptg007243l_1-ptg007243l_1-ptg007243l_1-ptg007243l_1-ptg007243l_1-ptg000535l_1-ptg000535l_1-ptg000535l_1-ptg007243l_1-ptg007243l_1-ptg007243l_1-ptg007243l_1-ptg000535l_1-ptg000535l_1-ptg007243l_1-ptg007243l_1-ptg007243l_1
358	Fig2_1.	Vampyroteuthis	Doryteuthis pealeii	Dpe10	ptg007243l_1	ptg001171l_1	27	0.950956048454972	0.393816115682373	0.615384615384615	3	ptg001171l_1-ptg001171l_1-ptg001171l_1-ptg001171l_1-ptg007243l_1-ptg007243l_1-ptg007243l_1-ptg007243l_1-ptg007243l_1-ptg007243l_1-ptg007243l_1-ptg007243l_1-ptg007243l_1-ptg007243l_1-ptg001171l_1-ptg007243l_1-ptg007243l_1-ptg007243l_1-ptg007243l_1-ptg001171l_1-ptg001171l_1-ptg001171l_1-ptg007243l_1-ptg007243l_1-ptg007243l_1-ptg001171l_1-ptg001171l_1
359	Fig2_1.	Vampyroteuthis	Doryteuthis pealeii	Dpe10	ptg000535l_1	ptg001171l_1	22	0.994030211476957	0.493430520535503	0.642857142857143	3	ptg001171l_1-ptg001171l_1-ptg001171l_1-ptg001171l_1-ptg000535l_1-ptg000535l_1-ptg000535l_1-ptg000535l_1-ptg000535l_1-ptg000535l_1-ptg000535l_1-ptg001171l_1-ptg000535l_1-ptg000535l_1-ptg000535l_1-ptg001171l_1-ptg001171l_1-ptg001171l_1-ptg000535l_1-ptg000535l_1-ptg001171l_1-ptg001171l_1
360	Fig2_1.	Vampyroteuthis	Doryteuthis pealeii	Dpe13	ptg000822l_1	ptg001808l_1	28	1	0.354735496169556	0.611111111111111	3	ptg000822l_1-ptg001808l_1-ptg000822l_1-ptg000822l_1-ptg000822l_1-ptg001808l_1-ptg001808l_1-ptg000822l_1-ptg000822l_1-ptg000822l_1-ptg000822l_1-ptg000822l_1-ptg000822l_1-ptg000822l_1-ptg001808l_1-ptg001808l_1-ptg001808l_1-ptg001808l_1-ptg001808l_1-ptg001808l_1-ptg001808l_1-ptg001808l_1-ptg001808l_1-ptg001808l_1-ptg001808l_1-ptg000822l_1-ptg000822l_1-ptg000822l_1
361	Fig2_1.	Vampyroteuthis	Doryteuthis pealeii	Dpe13	ptg000822l_1	ptg000050l_1	35	0.970950594454669	0.290765445396831	0.558823529411765	3	ptg000050l_1-ptg000050l_1-ptg000050l_1-ptg000050l_1-ptg000822l_1-ptg000822l_1-ptg000822l_1-ptg000822l_1-ptg000822l_1-ptg000822l_1-ptg000822l_1-ptg000822l_1-ptg000822l_1-ptg000822l_1-ptg000822l_1-ptg000050l_1-ptg000050l_1-ptg000050l_1-ptg000050l_1-ptg000050l_1-ptg000050l_1-ptg000050l_1-ptg000822l_1-ptg000822l_1-ptg000822l_1-ptg000050l_1-ptg000050l_1-ptg000050l_1-ptg000050l_1-ptg000050l_1-ptg000050…
362	Fig2_1.	Vampyroteuthis	Doryteuthis pealeii	Dpe13	ptg001808l_1	ptg000050l_1	35	0.970950594454669	0.318709285834211	0.588235294117647	3	ptg000050l_1-ptg000050l_1-ptg000050l_1-ptg000050l_1-ptg001808l_1-ptg001808l_1-ptg001808l_1-ptg000050l_1-ptg000050l_1-ptg001808l_1-ptg001808l_1-ptg001808l_1-ptg001808l_1-ptg001808l_1-ptg001808l_1-ptg001808l_1-ptg001808l_1-ptg001808l_1-ptg001808l_1-ptg000050l_1-ptg000050l_1-ptg000050l_1-ptg000050l_1-ptg000050l_1-ptg001808l_1-ptg000050l_1-ptg000050l_1-ptg000050l_1-ptg000050l_1-ptg000050l_1-ptg000050…
363	Fig2_1.	Vampyroteuthis	Doryteuthis pealeii	Dpe38	ptg000743l_1	ptg001463l_1	16	0.811278124459133	0.226483713193953	0.566666666666667	4	ptg001463l_1-ptg000743l_1-ptg000743l_1-ptg000743l_1-ptg000743l_1-ptg000743l_1-ptg000743l_1-ptg000743l_1-ptg000743l_1-ptg000743l_1-ptg000743l_1-ptg000743l_1-ptg000743l_1-ptg001463l_1-ptg001463l_1-ptg001463l_1
364	Fig2_1.	Vampyroteuthis	Doryteuthis pealeii	Dpe38	ptg000743l_1	ptg000393l_1	17	0.873981048127358	0.237935696413791	0.5625	4	ptg000393l_1-ptg000393l_1-ptg000393l_1-ptg000393l_1-ptg000743l_1-ptg000743l_1-ptg000743l_1-ptg000743l_1-ptg000743l_1-ptg000743l_1-ptg000743l_1-ptg000743l_1-ptg000743l_1-ptg000743l_1-ptg000743l_1-ptg000743l_1-ptg000393l_1
365	Fig2_1.	Vampyroteuthis	Doryteuthis pealeii	Dpe38	ptg000743l_1	ptg000873l_1	19	0.949452015387949	0.248245652351162	0.555555555555556	4	ptg000873l_1-ptg000873l_1-ptg000873l_1-ptg000873l_1-ptg000873l_1-ptg000873l_1-ptg000743l_1-ptg000743l_1-ptg000743l_1-ptg000743l_1-ptg000743l_1-ptg000743l_1-ptg000743l_1-ptg000743l_1-ptg000743l_1-ptg000743l_1-ptg000743l_1-ptg000743l_1-ptg000873l_1
366	Fig2_1.	Vampyroteuthis	Doryteuthis pealeii	Dpe38	ptg001463l_1	ptg000393l_1	9	0.991076059838222	0.679064781233927	0.75	4	ptg000393l_1-ptg001463l_1-ptg000393l_1-ptg000393l_1-ptg000393l_1-ptg001463l_1-ptg001463l_1-ptg001463l_1-ptg000393l_1
367	Fig2_1.	Vampyroteuthis	Doryteuthis pealeii	Dpe38	ptg001463l_1	ptg000873l_1	11	0.94566030460064	0.44354474070371	0.6	4	ptg000873l_1-ptg000873l_1-ptg000873l_1-ptg000873l_1-ptg000873l_1-ptg000873l_1-ptg001463l_1-ptg001463l_1-ptg001463l_1-ptg001463l_1-ptg000873l_1
368	Fig2_1.	Vampyroteuthis	Doryteuthis pealeii	Dpe38	ptg000393l_1	ptg000873l_1	12	0.979868756651153	0.463737237906585	0.636363636363636	4	ptg000393l_1-ptg000873l_1-ptg000873l_1-ptg000873l_1-ptg000873l_1-ptg000873l_1-ptg000873l_1-ptg000393l_1-ptg000393l_1-ptg000393l_1-ptg000393l_1-ptg000873l_1
369	Fig2_1.	Vampyroteuthis	Doryteuthis pealeii	Dpe14	ptg000743l_1	ptg000367l_1	18	0.964078764808229	0.542987854426923	0.558823529411765	8	ptg000367l_1-ptg000367l_1-ptg000367l_1-ptg000367l_1-ptg000367l_1-ptg000367l_1-ptg000743l_1-ptg000743l_1-ptg000743l_1-ptg000743l_1-ptg000743l_1-ptg000743l_1-ptg000743l_1-ptg000367l_1-ptg000367l_1-ptg000367l_1-ptg000367l_1-ptg000367l_1
370	Fig2_1.	Vampyroteuthis	Doryteuthis pealeii	Dpe14	ptg000743l_1	ptg001463l_1	17	0.977417817528172	0.376670505320041	0.59375	8	ptg001463l_1-ptg001463l_1-ptg001463l_1-ptg001463l_1-ptg001463l_1-ptg001463l_1-ptg001463l_1-ptg001463l_1-ptg000743l_1-ptg001463l_1-ptg001463l_1-ptg000743l_1-ptg000743l_1-ptg000743l_1-ptg000743l_1-ptg000743l_1-ptg000743l_1
371	Fig2_1.	Vampyroteuthis	Doryteuthis pealeii	Dpe14	ptg000743l_1	ptg001190l_1	16	0.988699408288497	0.515363613614577	0.633333333333333	8	ptg001190l_1-ptg001190l_1-ptg001190l_1-ptg001190l_1-ptg000743l_1-ptg001190l_1-ptg001190l_1-ptg000743l_1-ptg000743l_1-ptg000743l_1-ptg000743l_1-ptg000743l_1-ptg000743l_1-ptg001190l_1-ptg001190l_1-ptg001190l_1
372	Fig2_1.	Vampyroteuthis	Doryteuthis pealeii	Dpe14	ptg000743l_1	ptg000004l_1	30	0.783776947484701	0.354025460317198	0.603448275862069	8	ptg000004l_1-ptg000004l_1-ptg000004l_1-ptg000004l_1-ptg000743l_1-ptg000004l_1-ptg000004l_1-ptg000743l_1-ptg000743l_1-ptg000004l_1-ptg000004l_1-ptg000004l_1-ptg000004l_1-ptg000004l_1-ptg000004l_1-ptg000743l_1-ptg000743l_1-ptg000743l_1-ptg000743l_1-ptg000004l_1-ptg000004l_1-ptg000004l_1-ptg000004l_1-ptg000004l_1-ptg000004l_1-ptg000004l_1-ptg000004l_1-ptg000004l_1-ptg000004l_1-ptg000004l_1
373	Fig2_1.	Vampyroteuthis	Doryteuthis pealeii	Dpe14	ptg000743l_1	ptg000495l_1	40	0.669015835056558	0.193309521430658	0.551282051282051	8	ptg000495l_1-ptg000495l_1-ptg000495l_1-ptg000495l_1-ptg000495l_1-ptg000495l_1-ptg000495l_1-ptg000495l_1-ptg000495l_1-ptg000743l_1-ptg000743l_1-ptg000743l_1-ptg000495l_1-ptg000495l_1-ptg000495l_1-ptg000743l_1-ptg000743l_1-ptg000743l_1-ptg000743l_1-ptg000495l_1-ptg000495l_1-ptg000495l_1-ptg000495l_1-ptg000495l_1-ptg000495l_1-ptg000495l_1-ptg000495l_1-ptg000495l_1-ptg000495l_1-ptg000495l_1-ptg000495…
374	Fig2_1.	Vampyroteuthis	Doryteuthis pealeii	Dpe14	ptg000743l_1	ptg000393l_1	17	0.977417817528172	0.425317060987338	0.59375	8	ptg000393l_1-ptg000393l_1-ptg000393l_1-ptg000393l_1-ptg000393l_1-ptg000393l_1-ptg000393l_1-ptg000393l_1-ptg000743l_1-ptg000743l_1-ptg000743l_1-ptg000393l_1-ptg000393l_1-ptg000743l_1-ptg000743l_1-ptg000743l_1-ptg000743l_1
375	Fig2_1.	Vampyroteuthis	Doryteuthis pealeii	Dpe14	ptg000743l_1	ptg000459l_1	18	0.964078764808229	0.396477363397425	0.617647058823529	8	ptg000459l_1-ptg000459l_1-ptg000459l_1-ptg000459l_1-ptg000459l_1-ptg000459l_1-ptg000459l_1-ptg000459l_1-ptg000743l_1-ptg000459l_1-ptg000459l_1-ptg000743l_1-ptg000743l_1-ptg000743l_1-ptg000743l_1-ptg000743l_1-ptg000743l_1-ptg000459l_1
376	Fig2_1.	Vampyroteuthis	Doryteuthis pealeii	Dpe14	ptg000367l_1	ptg001463l_1	21	0.998363672593813	0.515425249603329	0.6	8	ptg000367l_1-ptg000367l_1-ptg000367l_1-ptg001463l_1-ptg001463l_1-ptg001463l_1-ptg001463l_1-ptg000367l_1-ptg000367l_1-ptg000367l_1-ptg001463l_1-ptg001463l_1-ptg001463l_1-ptg001463l_1-ptg001463l_1-ptg001463l_1-ptg000367l_1-ptg000367l_1-ptg000367l_1-ptg000367l_1-ptg000367l_1
377	Fig2_1.	Vampyroteuthis	Doryteuthis pealeii	Dpe14	ptg000367l_1	ptg001190l_1	20	0.992774453987808	0.556972778971908	0.657894736842105	8	ptg000367l_1-ptg000367l_1-ptg000367l_1-ptg001190l_1-ptg000367l_1-ptg000367l_1-ptg000367l_1-ptg001190l_1-ptg001190l_1-ptg001190l_1-ptg001190l_1-ptg001190l_1-ptg000367l_1-ptg001190l_1-ptg001190l_1-ptg001190l_1-ptg000367l_1-ptg000367l_1-ptg000367l_1-ptg000367l_1
378	Fig2_1.	Vampyroteuthis	Doryteuthis pealeii	Dpe14	ptg000367l_1	ptg000004l_1	34	0.908178347299705	0.297699396918939	0.621212121212121	8	ptg000367l_1-ptg000004l_1-ptg000367l_1-ptg000367l_1-ptg000004l_1-ptg000367l_1-ptg000367l_1-ptg000367l_1-ptg000004l_1-ptg000004l_1-ptg000004l_1-ptg000004l_1-ptg000004l_1-ptg000004l_1-ptg000004l_1-ptg000004l_1-ptg000004l_1-ptg000004l_1-ptg000004l_1-ptg000004l_1-ptg000004l_1-ptg000004l_1-ptg000004l_1-ptg000004l_1-ptg000004l_1-ptg000004l_1-ptg000004l_1-ptg000004l_1-ptg000367l_1-ptg000004l_1-ptg000367…
379	Fig2_1.	Vampyroteuthis	Doryteuthis pealeii	Dpe14	ptg000367l_1	ptg000495l_1	44	0.811278124459133	0.195572273968468	0.569767441860465	8	ptg000367l_1-ptg000367l_1-ptg000367l_1-ptg000495l_1-ptg000495l_1-ptg000495l_1-ptg000367l_1-ptg000367l_1-ptg000367l_1-ptg000495l_1-ptg000495l_1-ptg000495l_1-ptg000495l_1-ptg000495l_1-ptg000495l_1-ptg000495l_1-ptg000495l_1-ptg000495l_1-ptg000495l_1-ptg000495l_1-ptg000495l_1-ptg000495l_1-ptg000495l_1-ptg000495l_1-ptg000495l_1-ptg000495l_1-ptg000495l_1-ptg000495l_1-ptg000495l_1-ptg000495l_1-ptg000495…
380	Fig2_1.	Vampyroteuthis	Doryteuthis pealeii	Dpe14	ptg000367l_1	ptg000393l_1	21	0.998363672593813	0.378922201618941	0.55	8	ptg000367l_1-ptg000367l_1-ptg000367l_1-ptg000367l_1-ptg000367l_1-ptg000367l_1-ptg000393l_1-ptg000393l_1-ptg000393l_1-ptg000393l_1-ptg000393l_1-ptg000393l_1-ptg000393l_1-ptg000393l_1-ptg000393l_1-ptg000393l_1-ptg000367l_1-ptg000367l_1-ptg000367l_1-ptg000367l_1-ptg000367l_1
381	Fig2_1.	Vampyroteuthis	Doryteuthis pealeii	Dpe14	ptg000367l_1	ptg000459l_1	22	1	0.544574606826323	0.666666666666667	8	ptg000459l_1-ptg000367l_1-ptg000367l_1-ptg000367l_1-ptg000459l_1-ptg000459l_1-ptg000459l_1-ptg000459l_1-ptg000459l_1-ptg000367l_1-ptg000367l_1-ptg000367l_1-ptg000459l_1-ptg000459l_1-ptg000459l_1-ptg000459l_1-ptg000367l_1-ptg000459l_1-ptg000367l_1-ptg000367l_1-ptg000367l_1-ptg000367l_1
382	Fig2_1.	Vampyroteuthis	Doryteuthis pealeii	Dpe14	ptg001463l_1	ptg001190l_1	19	0.998000883872299	0.553879171796664	0.583333333333333	8	ptg001463l_1-ptg001463l_1-ptg001463l_1-ptg001463l_1-ptg001190l_1-ptg001190l_1-ptg001190l_1-ptg001190l_1-ptg001463l_1-ptg001463l_1-ptg001463l_1-ptg001463l_1-ptg001463l_1-ptg001463l_1-ptg001190l_1-ptg001190l_1-ptg001190l_1-ptg001190l_1-ptg001190l_1
383	Fig2_1.	Vampyroteuthis	Doryteuthis pealeii	Dpe14	ptg001463l_1	ptg000004l_1	33	0.884963636383153	0.279330073742216	0.59375	8	ptg000004l_1-ptg001463l_1-ptg001463l_1-ptg001463l_1-ptg001463l_1-ptg000004l_1-ptg000004l_1-ptg000004l_1-ptg001463l_1-ptg001463l_1-ptg001463l_1-ptg001463l_1-ptg000004l_1-ptg000004l_1-ptg001463l_1-ptg001463l_1-ptg000004l_1-ptg000004l_1-ptg000004l_1-ptg000004l_1-ptg000004l_1-ptg000004l_1-ptg000004l_1-ptg000004l_1-ptg000004l_1-ptg000004l_1-ptg000004l_1-ptg000004l_1-ptg000004l_1-ptg000004l_1-ptg000004…
384	Fig2_1.	Vampyroteuthis	Doryteuthis pealeii	Dpe14	ptg001463l_1	ptg000495l_1	43	0.782444129406689	0.160396559352138	0.535714285714286	8	ptg001463l_1-ptg001463l_1-ptg001463l_1-ptg001463l_1-ptg000495l_1-ptg000495l_1-ptg000495l_1-ptg000495l_1-ptg000495l_1-ptg000495l_1-ptg000495l_1-ptg000495l_1-ptg000495l_1-ptg001463l_1-ptg001463l_1-ptg001463l_1-ptg001463l_1-ptg001463l_1-ptg001463l_1-ptg000495l_1-ptg000495l_1-ptg000495l_1-ptg000495l_1-ptg000495l_1-ptg000495l_1-ptg000495l_1-ptg000495l_1-ptg000495l_1-ptg000495l_1-ptg000495l_1-ptg000495…
385	Fig2_1.	Vampyroteuthis	Doryteuthis pealeii	Dpe14	ptg001463l_1	ptg000393l_1	20	1	0.406670022405466	0.578947368421053	8	ptg001463l_1-ptg001463l_1-ptg001463l_1-ptg001463l_1-ptg000393l_1-ptg000393l_1-ptg000393l_1-ptg000393l_1-ptg000393l_1-ptg000393l_1-ptg000393l_1-ptg000393l_1-ptg001463l_1-ptg001463l_1-ptg001463l_1-ptg001463l_1-ptg001463l_1-ptg001463l_1-ptg000393l_1-ptg000393l_1
386	Fig2_1.	Vampyroteuthis	Doryteuthis pealeii	Dpe14	ptg001463l_1	ptg000459l_1	21	0.998363672593813	0.430168084098571	0.6	8	ptg000459l_1-ptg001463l_1-ptg001463l_1-ptg001463l_1-ptg001463l_1-ptg000459l_1-ptg000459l_1-ptg000459l_1-ptg000459l_1-ptg000459l_1-ptg000459l_1-ptg000459l_1-ptg001463l_1-ptg001463l_1-ptg001463l_1-ptg001463l_1-ptg001463l_1-ptg001463l_1-ptg000459l_1-ptg000459l_1-ptg000459l_1
387	Fig2_1.	Vampyroteuthis	Doryteuthis pealeii	Dpe14	ptg001190l_1	ptg000004l_1	32	0.857148437428372	0.305948288784814	0.612903225806452	8	ptg000004l_1-ptg000004l_1-ptg001190l_1-ptg000004l_1-ptg001190l_1-ptg001190l_1-ptg001190l_1-ptg000004l_1-ptg000004l_1-ptg000004l_1-ptg001190l_1-ptg001190l_1-ptg000004l_1-ptg000004l_1-ptg000004l_1-ptg000004l_1-ptg000004l_1-ptg000004l_1-ptg000004l_1-ptg000004l_1-ptg000004l_1-ptg000004l_1-ptg000004l_1-ptg000004l_1-ptg000004l_1-ptg000004l_1-ptg000004l_1-ptg000004l_1-ptg000004l_1-ptg001190l_1-ptg001190…
388	Fig2_1.	Vampyroteuthis	Doryteuthis pealeii	Dpe14	ptg001190l_1	ptg000495l_1	42	0.74959525725948	0.231558009087459	0.585365853658537	8	ptg000495l_1-ptg000495l_1-ptg000495l_1-ptg001190l_1-ptg000495l_1-ptg000495l_1-ptg000495l_1-ptg000495l_1-ptg000495l_1-ptg001190l_1-ptg001190l_1-ptg000495l_1-ptg001190l_1-ptg001190l_1-ptg001190l_1-ptg000495l_1-ptg000495l_1-ptg000495l_1-ptg000495l_1-ptg000495l_1-ptg000495l_1-ptg000495l_1-ptg000495l_1-ptg000495l_1-ptg000495l_1-ptg000495l_1-ptg000495l_1-ptg000495l_1-ptg000495l_1-ptg000495l_1-ptg000495…
389	Fig2_1.	Vampyroteuthis	Doryteuthis pealeii	Dpe14	ptg001190l_1	ptg000393l_1	19	0.998000883872299	0.59058153990902	0.666666666666667	8	ptg001190l_1-ptg000393l_1-ptg000393l_1-ptg000393l_1-ptg000393l_1-ptg000393l_1-ptg001190l_1-ptg001190l_1-ptg000393l_1-ptg000393l_1-ptg000393l_1-ptg001190l_1-ptg001190l_1-ptg001190l_1-ptg000393l_1-ptg000393l_1-ptg001190l_1-ptg001190l_1-ptg001190l_1
390	Fig2_1.	Vampyroteuthis	Doryteuthis pealeii	Dpe14	ptg001190l_1	ptg000459l_1	20	0.992774453987808	0.531098593693012	0.631578947368421	8	ptg000459l_1-ptg000459l_1-ptg000459l_1-ptg001190l_1-ptg000459l_1-ptg000459l_1-ptg000459l_1-ptg000459l_1-ptg000459l_1-ptg001190l_1-ptg001190l_1-ptg001190l_1-ptg001190l_1-ptg001190l_1-ptg000459l_1-ptg000459l_1-ptg000459l_1-ptg001190l_1-ptg001190l_1-ptg001190l_1
391	Fig2_1.	Vampyroteuthis	Doryteuthis pealeii	Dpe14	ptg000004l_1	ptg000495l_1	56	0.976874012626528	0.255485496193223	0.581818181818182	8	ptg000004l_1-ptg000495l_1-ptg000495l_1-ptg000495l_1-ptg000004l_1-ptg000004l_1-ptg000495l_1-ptg000495l_1-ptg000495l_1-ptg000495l_1-ptg000495l_1-ptg000495l_1-ptg000004l_1-ptg000004l_1-ptg000004l_1-ptg000004l_1-ptg000004l_1-ptg000004l_1-ptg000004l_1-ptg000004l_1-ptg000004l_1-ptg000495l_1-ptg000495l_1-ptg000495l_1-ptg000004l_1-ptg000004l_1-ptg000004l_1-ptg000004l_1-ptg000004l_1-ptg000495l_1-ptg000495…
392	Fig2_1.	Vampyroteuthis	Doryteuthis pealeii	Dpe14	ptg000004l_1	ptg000393l_1	33	0.884963636383153	0.322327986693904	0.59375	8	ptg000004l_1-ptg000004l_1-ptg000393l_1-ptg000393l_1-ptg000393l_1-ptg000393l_1-ptg000393l_1-ptg000004l_1-ptg000393l_1-ptg000393l_1-ptg000393l_1-ptg000004l_1-ptg000004l_1-ptg000004l_1-ptg000004l_1-ptg000004l_1-ptg000004l_1-ptg000004l_1-ptg000004l_1-ptg000004l_1-ptg000393l_1-ptg000393l_1-ptg000004l_1-ptg000004l_1-ptg000004l_1-ptg000004l_1-ptg000004l_1-ptg000004l_1-ptg000004l_1-ptg000004l_1-ptg000004…
393	Fig2_1.	Vampyroteuthis	Doryteuthis pealeii	Dpe14	ptg000004l_1	ptg000459l_1	34	0.908178347299705	0.320028525911026	0.621212121212121	8	ptg000459l_1-ptg000004l_1-ptg000004l_1-ptg000459l_1-ptg000459l_1-ptg000459l_1-ptg000459l_1-ptg000459l_1-ptg000004l_1-ptg000459l_1-ptg000459l_1-ptg000004l_1-ptg000004l_1-ptg000004l_1-ptg000459l_1-ptg000459l_1-ptg000004l_1-ptg000004l_1-ptg000004l_1-ptg000004l_1-ptg000004l_1-ptg000004l_1-ptg000004l_1-ptg000004l_1-ptg000004l_1-ptg000004l_1-ptg000004l_1-ptg000004l_1-ptg000004l_1-ptg000004l_1-ptg000004…
394	Fig2_1.	Vampyroteuthis	Doryteuthis pealeii	Dpe14	ptg000495l_1	ptg000393l_1	43	0.782444129406689	0.176117637933037	0.547619047619048	8	ptg000495l_1-ptg000495l_1-ptg000495l_1-ptg000393l_1-ptg000393l_1-ptg000393l_1-ptg000393l_1-ptg000393l_1-ptg000495l_1-ptg000495l_1-ptg000495l_1-ptg000495l_1-ptg000495l_1-ptg000495l_1-ptg000393l_1-ptg000393l_1-ptg000393l_1-ptg000393l_1-ptg000393l_1-ptg000495l_1-ptg000495l_1-ptg000495l_1-ptg000495l_1-ptg000495l_1-ptg000495l_1-ptg000495l_1-ptg000495l_1-ptg000495l_1-ptg000495l_1-ptg000495l_1-ptg000495…
395	Fig2_1.	Vampyroteuthis	Doryteuthis pealeii	Dpe14	ptg000495l_1	ptg000459l_1	44	0.811278124459133	0.24548026411142	0.593023255813953	8	ptg000459l_1-ptg000495l_1-ptg000495l_1-ptg000495l_1-ptg000459l_1-ptg000459l_1-ptg000459l_1-ptg000459l_1-ptg000459l_1-ptg000495l_1-ptg000495l_1-ptg000495l_1-ptg000495l_1-ptg000495l_1-ptg000459l_1-ptg000459l_1-ptg000495l_1-ptg000459l_1-ptg000459l_1-ptg000495l_1-ptg000495l_1-ptg000495l_1-ptg000495l_1-ptg000495l_1-ptg000495l_1-ptg000495l_1-ptg000495l_1-ptg000495l_1-ptg000495l_1-ptg000495l_1-ptg000495…
396	Fig2_1.	Vampyroteuthis	Doryteuthis pealeii	Dpe14	ptg000393l_1	ptg000459l_1	21	0.998363672593813	0.513847896678667	0.65	8	ptg000459l_1-ptg000459l_1-ptg000459l_1-ptg000459l_1-ptg000459l_1-ptg000459l_1-ptg000393l_1-ptg000393l_1-ptg000393l_1-ptg000393l_1-ptg000393l_1-ptg000459l_1-ptg000459l_1-ptg000393l_1-ptg000393l_1-ptg000393l_1-ptg000459l_1-ptg000459l_1-ptg000393l_1-ptg000393l_1-ptg000459l_1
397	Fig2_1.	Vampyroteuthis	Doryteuthis pealeii	Dpe19	ptg000393l_1	ptg000459l_1	14	1	0.466422363318238	0.615384615384615	4	ptg000393l_1-ptg000393l_1-ptg000393l_1-ptg000393l_1-ptg000393l_1-ptg000459l_1-ptg000393l_1-ptg000393l_1-ptg000459l_1-ptg000459l_1-ptg000459l_1-ptg000459l_1-ptg000459l_1-ptg000459l_1
398	Fig2_1.	Vampyroteuthis	Doryteuthis pealeii	Dpe19	ptg000393l_1	ptg000873l_1	31	0.770629069363941	0.256941919527191	0.566666666666667	4	ptg000393l_1-ptg000393l_1-ptg000393l_1-ptg000873l_1-ptg000873l_1-ptg000873l_1-ptg000873l_1-ptg000873l_1-ptg000873l_1-ptg000873l_1-ptg000873l_1-ptg000873l_1-ptg000873l_1-ptg000873l_1-ptg000873l_1-ptg000873l_1-ptg000393l_1-ptg000393l_1-ptg000873l_1-ptg000873l_1-ptg000873l_1-ptg000873l_1-ptg000873l_1-ptg000873l_1-ptg000873l_1-ptg000873l_1-ptg000873l_1-ptg000873l_1-ptg000873l_1-ptg000393l_1-ptg000393…
399	Fig2_1.	Vampyroteuthis	Doryteuthis pealeii	Dpe19	ptg000393l_1	ptg000002l_1	24	0.870864469235365	0.382314327256592	0.652173913043478	4	ptg000002l_1-ptg000393l_1-ptg000393l_1-ptg000393l_1-ptg000002l_1-ptg000393l_1-ptg000393l_1-ptg000002l_1-ptg000002l_1-ptg000002l_1-ptg000002l_1-ptg000002l_1-ptg000002l_1-ptg000002l_1-ptg000002l_1-ptg000002l_1-ptg000002l_1-ptg000002l_1-ptg000002l_1-ptg000002l_1-ptg000393l_1-ptg000002l_1-ptg000002l_1-ptg000393l_1
400	Fig2_1.	Vampyroteuthis	Doryteuthis pealeii	Dpe19	ptg000459l_1	ptg000873l_1	31	0.770629069363941	0.154856062743488	0.55	4	ptg000873l_1-ptg000873l_1-ptg000873l_1-ptg000873l_1-ptg000873l_1-ptg000873l_1-ptg000873l_1-ptg000873l_1-ptg000873l_1-ptg000873l_1-ptg000873l_1-ptg000873l_1-ptg000873l_1-ptg000873l_1-ptg000873l_1-ptg000873l_1-ptg000873l_1-ptg000873l_1-ptg000873l_1-ptg000873l_1-ptg000873l_1-ptg000873l_1-ptg000873l_1-ptg000459l_1-ptg000873l_1-ptg000459l_1-ptg000459l_1-ptg000459l_1-ptg000459l_1-ptg000459l_1-ptg000459…
401	Fig2_1.	Vampyroteuthis	Doryteuthis pealeii	Dpe19	ptg000459l_1	ptg000002l_1	24	0.870864469235365	0.232495919247811	0.565217391304348	4	ptg000002l_1-ptg000002l_1-ptg000002l_1-ptg000002l_1-ptg000002l_1-ptg000002l_1-ptg000002l_1-ptg000002l_1-ptg000002l_1-ptg000002l_1-ptg000002l_1-ptg000002l_1-ptg000002l_1-ptg000002l_1-ptg000002l_1-ptg000459l_1-ptg000002l_1-ptg000002l_1-ptg000459l_1-ptg000459l_1-ptg000459l_1-ptg000459l_1-ptg000459l_1-ptg000459l_1
402	Fig2_1.	Vampyroteuthis	Doryteuthis pealeii	Dpe19	ptg000873l_1	ptg000002l_1	41	0.978869850506778	0.350021620805993	0.625	4	ptg000002l_1-ptg000873l_1-ptg000873l_1-ptg000873l_1-ptg000873l_1-ptg000873l_1-ptg000873l_1-ptg000873l_1-ptg000873l_1-ptg000873l_1-ptg000873l_1-ptg000873l_1-ptg000873l_1-ptg000873l_1-ptg000002l_1-ptg000002l_1-ptg000002l_1-ptg000002l_1-ptg000002l_1-ptg000873l_1-ptg000002l_1-ptg000873l_1-ptg000873l_1-ptg000873l_1-ptg000873l_1-ptg000873l_1-ptg000873l_1-ptg000873l_1-ptg000873l_1-ptg000002l_1-ptg000002…
403	Fig2_1.	Vampyroteuthis	Doryteuthis pealeii	Dpe17	ptg002954l_1	ptg000269l_1	38	0.998000883872299	0.279743322798868	0.581081081081081	8	ptg002954l_1-ptg000269l_1-ptg000269l_1-ptg000269l_1-ptg000269l_1-ptg000269l_1-ptg000269l_1-ptg000269l_1-ptg000269l_1-ptg000269l_1-ptg000269l_1-ptg002954l_1-ptg002954l_1-ptg002954l_1-ptg002954l_1-ptg002954l_1-ptg002954l_1-ptg002954l_1-ptg002954l_1-ptg002954l_1-ptg002954l_1-ptg002954l_1-ptg002954l_1-ptg002954l_1-ptg000269l_1-ptg000269l_1-ptg002954l_1-ptg002954l_1-ptg002954l_1-ptg002954l_1-ptg002954…
404	Fig2_1.	Vampyroteuthis	Doryteuthis pealeii	Dpe17	ptg002954l_1	ptg001308l_1	37	0.995252549439679	0.313918213505361	0.611111111111111	8	ptg001308l_1-ptg001308l_1-ptg002954l_1-ptg001308l_1-ptg001308l_1-ptg002954l_1-ptg002954l_1-ptg002954l_1-ptg002954l_1-ptg002954l_1-ptg002954l_1-ptg002954l_1-ptg002954l_1-ptg002954l_1-ptg002954l_1-ptg002954l_1-ptg002954l_1-ptg002954l_1-ptg002954l_1-ptg002954l_1-ptg002954l_1-ptg001308l_1-ptg001308l_1-ptg002954l_1-ptg002954l_1-ptg001308l_1-ptg001308l_1-ptg001308l_1-ptg001308l_1-ptg001308l_1-ptg002954…
405	Fig2_1.	Vampyroteuthis	Doryteuthis pealeii	Dpe17	ptg002954l_1	ptg000182l_1	35	0.985228136034252	0.229049897027678	0.558823529411765	8	ptg002954l_1-ptg002954l_1-ptg002954l_1-ptg002954l_1-ptg002954l_1-ptg002954l_1-ptg002954l_1-ptg002954l_1-ptg002954l_1-ptg002954l_1-ptg002954l_1-ptg002954l_1-ptg002954l_1-ptg002954l_1-ptg000182l_1-ptg000182l_1-ptg000182l_1-ptg000182l_1-ptg000182l_1-ptg000182l_1-ptg000182l_1-ptg000182l_1-ptg000182l_1-ptg000182l_1-ptg000182l_1-ptg000182l_1-ptg000182l_1-ptg002954l_1-ptg002954l_1-ptg002954l_1-ptg002954…
406	Fig2_1.	Vampyroteuthis	Doryteuthis pealeii	Dpe17	ptg002954l_1	ptg001368l_1	39	0.999525689293649	0.35100852235215	0.618421052631579	8	ptg002954l_1-ptg001368l_1-ptg001368l_1-ptg002954l_1-ptg002954l_1-ptg002954l_1-ptg002954l_1-ptg002954l_1-ptg002954l_1-ptg002954l_1-ptg002954l_1-ptg002954l_1-ptg002954l_1-ptg002954l_1-ptg002954l_1-ptg002954l_1-ptg001368l_1-ptg001368l_1-ptg001368l_1-ptg001368l_1-ptg001368l_1-ptg002954l_1-ptg002954l_1-ptg002954l_1-ptg001368l_1-ptg001368l_1-ptg001368l_1-ptg001368l_1-ptg001368l_1-ptg002954l_1-ptg002954…
407	Fig2_1.	Vampyroteuthis	Doryteuthis pealeii	Dpe17	ptg002954l_1	ptg002146l_1	35	0.985228136034252	0.260588582984007	0.544117647058823	8	ptg002954l_1-ptg002954l_1-ptg002954l_1-ptg002954l_1-ptg002954l_1-ptg002954l_1-ptg002954l_1-ptg002954l_1-ptg002954l_1-ptg002954l_1-ptg002954l_1-ptg002954l_1-ptg002954l_1-ptg002954l_1-ptg002146l_1-ptg002146l_1-ptg002146l_1-ptg002146l_1-ptg002146l_1-ptg002954l_1-ptg002954l_1-ptg002954l_1-ptg002954l_1-ptg002954l_1-ptg002954l_1-ptg002146l_1-ptg002146l_1-ptg002146l_1-ptg002146l_1-ptg002146l_1-ptg002146…
408	Fig2_1.	Vampyroteuthis	Doryteuthis pealeii	Dpe17	ptg002954l_1	ptg000129l_1	29	0.893571101654191	0.325257424408458	0.607142857142857	8	ptg002954l_1-ptg000129l_1-ptg000129l_1-ptg000129l_1-ptg000129l_1-ptg000129l_1-ptg000129l_1-ptg002954l_1-ptg002954l_1-ptg002954l_1-ptg002954l_1-ptg002954l_1-ptg002954l_1-ptg002954l_1-ptg002954l_1-ptg002954l_1-ptg002954l_1-ptg002954l_1-ptg002954l_1-ptg002954l_1-ptg000129l_1-ptg002954l_1-ptg002954l_1-ptg002954l_1-ptg002954l_1-ptg002954l_1-ptg000129l_1-ptg000129l_1-ptg002954l_1
409	Fig2_1.	Vampyroteuthis	Doryteuthis pealeii	Dpe17	ptg002954l_1	ptg003143l_1	26	0.779349837292085	0.183824277320818	0.56	8	ptg002954l_1-ptg002954l_1-ptg002954l_1-ptg002954l_1-ptg002954l_1-ptg002954l_1-ptg002954l_1-ptg002954l_1-ptg002954l_1-ptg002954l_1-ptg002954l_1-ptg002954l_1-ptg002954l_1-ptg002954l_1-ptg002954l_1-ptg002954l_1-ptg002954l_1-ptg002954l_1-ptg002954l_1-ptg003143l_1-ptg002954l_1-ptg003143l_1-ptg003143l_1-ptg003143l_1-ptg003143l_1-ptg003143l_1
410	Fig2_1.	Vampyroteuthis	Doryteuthis pealeii	Dpe17	ptg000269l_1	ptg001308l_1	35	0.999411064738755	0.267706609008106	0.558823529411765	8	ptg001308l_1-ptg001308l_1-ptg001308l_1-ptg001308l_1-ptg000269l_1-ptg000269l_1-ptg000269l_1-ptg000269l_1-ptg000269l_1-ptg000269l_1-ptg000269l_1-ptg000269l_1-ptg000269l_1-ptg000269l_1-ptg000269l_1-ptg000269l_1-ptg001308l_1-ptg001308l_1-ptg000269l_1-ptg000269l_1-ptg000269l_1-ptg000269l_1-ptg000269l_1-ptg000269l_1-ptg001308l_1-ptg001308l_1-ptg001308l_1-ptg001308l_1-ptg001308l_1-ptg001308l_1-ptg001308…
411	Fig2_1.	Vampyroteuthis	Doryteuthis pealeii	Dpe17	ptg000269l_1	ptg000182l_1	33	0.994030211476957	0.240448803985625	0.546875	8	ptg000269l_1-ptg000269l_1-ptg000269l_1-ptg000269l_1-ptg000269l_1-ptg000269l_1-ptg000269l_1-ptg000269l_1-ptg000269l_1-ptg000269l_1-ptg000269l_1-ptg000269l_1-ptg000182l_1-ptg000182l_1-ptg000182l_1-ptg000182l_1-ptg000182l_1-ptg000182l_1-ptg000182l_1-ptg000182l_1-ptg000182l_1-ptg000182l_1-ptg000182l_1-ptg000182l_1-ptg000182l_1-ptg000269l_1-ptg000269l_1-ptg000269l_1-ptg000269l_1-ptg000269l_1-ptg000269…
412	Fig2_1.	Vampyroteuthis	Doryteuthis pealeii	Dpe17	ptg000269l_1	ptg001368l_1	37	0.999473020185984	0.33555049265838	0.583333333333333	8	ptg001368l_1-ptg001368l_1-ptg000269l_1-ptg000269l_1-ptg000269l_1-ptg000269l_1-ptg000269l_1-ptg000269l_1-ptg000269l_1-ptg000269l_1-ptg000269l_1-ptg000269l_1-ptg001368l_1-ptg001368l_1-ptg001368l_1-ptg001368l_1-ptg001368l_1-ptg000269l_1-ptg000269l_1-ptg001368l_1-ptg001368l_1-ptg001368l_1-ptg001368l_1-ptg001368l_1-ptg000269l_1-ptg000269l_1-ptg000269l_1-ptg000269l_1-ptg000269l_1-ptg000269l_1-ptg001368…
413	Fig2_1.	Vampyroteuthis	Doryteuthis pealeii	Dpe17	ptg000269l_1	ptg002146l_1	33	0.994030211476957	0.293246745258944	0.546875	8	ptg000269l_1-ptg000269l_1-ptg000269l_1-ptg000269l_1-ptg000269l_1-ptg000269l_1-ptg000269l_1-ptg000269l_1-ptg000269l_1-ptg000269l_1-ptg000269l_1-ptg000269l_1-ptg002146l_1-ptg002146l_1-ptg002146l_1-ptg002146l_1-ptg002146l_1-ptg000269l_1-ptg000269l_1-ptg000269l_1-ptg000269l_1-ptg000269l_1-ptg000269l_1-ptg002146l_1-ptg002146l_1-ptg002146l_1-ptg002146l_1-ptg002146l_1-ptg002146l_1-ptg002146l_1-ptg002146…
414	Fig2_1.	Vampyroteuthis	Doryteuthis pealeii	Dpe17	ptg000269l_1	ptg000129l_1	27	0.918295834054489	0.366997010903891	0.615384615384615	8	ptg000129l_1-ptg000129l_1-ptg000129l_1-ptg000129l_1-ptg000129l_1-ptg000129l_1-ptg000269l_1-ptg000269l_1-ptg000269l_1-ptg000269l_1-ptg000269l_1-ptg000269l_1-ptg000269l_1-ptg000269l_1-ptg000269l_1-ptg000269l_1-ptg000129l_1-ptg000269l_1-ptg000269l_1-ptg000129l_1-ptg000269l_1-ptg000269l_1-ptg000269l_1-ptg000269l_1-ptg000269l_1-ptg000269l_1-ptg000129l_1
415	Fig2_1.	Vampyroteuthis	Doryteuthis pealeii	Dpe17	ptg000269l_1	ptg003143l_1	24	0.811278124459133	0.164095280308809	0.521739130434783	8	ptg000269l_1-ptg000269l_1-ptg000269l_1-ptg000269l_1-ptg000269l_1-ptg000269l_1-ptg000269l_1-ptg000269l_1-ptg000269l_1-ptg000269l_1-ptg000269l_1-ptg000269l_1-ptg000269l_1-ptg000269l_1-ptg000269l_1-ptg000269l_1-ptg000269l_1-ptg000269l_1-ptg003143l_1-ptg003143l_1-ptg003143l_1-ptg003143l_1-ptg003143l_1-ptg003143l_1
416	Fig2_1.	Vampyroteuthis	Doryteuthis pealeii	Dpe17	ptg001308l_1	ptg000182l_1	32	0.997180398894264	0.266716621559791	0.564516129032258	8	ptg001308l_1-ptg001308l_1-ptg001308l_1-ptg001308l_1-ptg000182l_1-ptg000182l_1-ptg000182l_1-ptg000182l_1-ptg000182l_1-ptg000182l_1-ptg000182l_1-ptg000182l_1-ptg000182l_1-ptg000182l_1-ptg000182l_1-ptg000182l_1-ptg000182l_1-ptg001308l_1-ptg001308l_1-ptg001308l_1-ptg000182l_1-ptg000182l_1-ptg001308l_1-ptg001308l_1-ptg001308l_1-ptg001308l_1-ptg001308l_1-ptg001308l_1-ptg001308l_1-ptg001308l_1-ptg001308…
417	Fig2_1.	Vampyroteuthis	Doryteuthis pealeii	Dpe17	ptg001308l_1	ptg001368l_1	36	0.997772472089982	0.456302119916546	0.642857142857143	8	ptg001308l_1-ptg001308l_1-ptg001368l_1-ptg001368l_1-ptg001308l_1-ptg001308l_1-ptg001368l_1-ptg001368l_1-ptg001368l_1-ptg001368l_1-ptg001368l_1-ptg001308l_1-ptg001308l_1-ptg001368l_1-ptg001368l_1-ptg001368l_1-ptg001368l_1-ptg001368l_1-ptg001308l_1-ptg001368l_1-ptg001368l_1-ptg001368l_1-ptg001368l_1-ptg001368l_1-ptg001308l_1-ptg001308l_1-ptg001308l_1-ptg001308l_1-ptg001368l_1-ptg001368l_1-ptg001308…
418	Fig2_1.	Vampyroteuthis	Doryteuthis pealeii	Dpe17	ptg001308l_1	ptg002146l_1	32	0.997180398894264	0.352821916827239	0.564516129032258	8	ptg001308l_1-ptg001308l_1-ptg001308l_1-ptg001308l_1-ptg002146l_1-ptg002146l_1-ptg002146l_1-ptg002146l_1-ptg002146l_1-ptg001308l_1-ptg001308l_1-ptg001308l_1-ptg001308l_1-ptg001308l_1-ptg001308l_1-ptg001308l_1-ptg002146l_1-ptg002146l_1-ptg002146l_1-ptg002146l_1-ptg002146l_1-ptg002146l_1-ptg002146l_1-ptg002146l_1-ptg002146l_1-ptg002146l_1-ptg001308l_1-ptg001308l_1-ptg001308l_1-ptg001308l_1-ptg001308…
419	Fig2_1.	Vampyroteuthis	Doryteuthis pealeii	Dpe17	ptg001308l_1	ptg000129l_1	26	0.930586129131993	0.372553575289353	0.62	8	ptg001308l_1-ptg001308l_1-ptg001308l_1-ptg001308l_1-ptg000129l_1-ptg000129l_1-ptg000129l_1-ptg000129l_1-ptg000129l_1-ptg000129l_1-ptg000129l_1-ptg001308l_1-ptg001308l_1-ptg000129l_1-ptg001308l_1-ptg000129l_1-ptg001308l_1-ptg001308l_1-ptg001308l_1-ptg001308l_1-ptg001308l_1-ptg001308l_1-ptg001308l_1-ptg001308l_1-ptg001308l_1-ptg001308l_1
420	Fig2_1.	Vampyroteuthis	Doryteuthis pealeii	Dpe17	ptg001308l_1	ptg003143l_1	23	0.828055725379504	0.418892843265521	0.590909090909091	8	ptg001308l_1-ptg001308l_1-ptg001308l_1-ptg001308l_1-ptg001308l_1-ptg001308l_1-ptg001308l_1-ptg003143l_1-ptg001308l_1-ptg001308l_1-ptg001308l_1-ptg001308l_1-ptg003143l_1-ptg003143l_1-ptg003143l_1-ptg003143l_1-ptg003143l_1-ptg001308l_1-ptg001308l_1-ptg001308l_1-ptg001308l_1-ptg001308l_1-ptg001308l_1
421	Fig2_1.	Vampyroteuthis	Doryteuthis pealeii	Dpe17	ptg000182l_1	ptg001368l_1	34	0.989992791557519	0.280604119824481	0.560606060606061	8	ptg001368l_1-ptg001368l_1-ptg001368l_1-ptg001368l_1-ptg001368l_1-ptg001368l_1-ptg001368l_1-ptg000182l_1-ptg000182l_1-ptg000182l_1-ptg000182l_1-ptg000182l_1-ptg000182l_1-ptg000182l_1-ptg000182l_1-ptg000182l_1-ptg000182l_1-ptg000182l_1-ptg000182l_1-ptg000182l_1-ptg001368l_1-ptg001368l_1-ptg001368l_1-ptg001368l_1-ptg001368l_1-ptg000182l_1-ptg000182l_1-ptg001368l_1-ptg001368l_1-ptg001368l_1-ptg001368…
422	Fig2_1.	Vampyroteuthis	Doryteuthis pealeii	Dpe17	ptg000182l_1	ptg002146l_1	30	1	0.256173822945478	0.551724137931034	8	ptg000182l_1-ptg000182l_1-ptg000182l_1-ptg000182l_1-ptg000182l_1-ptg000182l_1-ptg000182l_1-ptg000182l_1-ptg000182l_1-ptg000182l_1-ptg000182l_1-ptg000182l_1-ptg000182l_1-ptg002146l_1-ptg002146l_1-ptg002146l_1-ptg002146l_1-ptg002146l_1-ptg000182l_1-ptg000182l_1-ptg002146l_1-ptg002146l_1-ptg002146l_1-ptg002146l_1-ptg002146l_1-ptg002146l_1-ptg002146l_1-ptg002146l_1-ptg002146l_1-ptg002146l_1
423	Fig2_1.	Vampyroteuthis	Doryteuthis pealeii	Dpe17	ptg000182l_1	ptg000129l_1	24	0.954434002924965	0.282825994853045	0.58695652173913	8	ptg000129l_1-ptg000129l_1-ptg000129l_1-ptg000129l_1-ptg000129l_1-ptg000129l_1-ptg000129l_1-ptg000182l_1-ptg000182l_1-ptg000182l_1-ptg000182l_1-ptg000182l_1-ptg000182l_1-ptg000182l_1-ptg000182l_1-ptg000182l_1-ptg000182l_1-ptg000182l_1-ptg000182l_1-ptg000182l_1-ptg000129l_1-ptg000182l_1-ptg000182l_1-ptg000129l_1
424	Fig2_1.	Vampyroteuthis	Doryteuthis pealeii	Dpe17	ptg000182l_1	ptg003143l_1	21	0.863120568566631	0.213944017880391	0.525	8	ptg000182l_1-ptg000182l_1-ptg000182l_1-ptg000182l_1-ptg000182l_1-ptg000182l_1-ptg000182l_1-ptg000182l_1-ptg000182l_1-ptg000182l_1-ptg000182l_1-ptg000182l_1-ptg000182l_1-ptg000182l_1-ptg000182l_1-ptg003143l_1-ptg003143l_1-ptg003143l_1-ptg003143l_1-ptg003143l_1-ptg003143l_1
425	Fig2_1.	Vampyroteuthis	Doryteuthis pealeii	Dpe17	ptg001368l_1	ptg002146l_1	34	0.989992791557519	0.295326025430565	0.545454545454545	8	ptg001368l_1-ptg001368l_1-ptg001368l_1-ptg001368l_1-ptg001368l_1-ptg001368l_1-ptg001368l_1-ptg002146l_1-ptg002146l_1-ptg002146l_1-ptg002146l_1-ptg002146l_1-ptg001368l_1-ptg001368l_1-ptg001368l_1-ptg001368l_1-ptg001368l_1-ptg001368l_1-ptg001368l_1-ptg001368l_1-ptg001368l_1-ptg001368l_1-ptg001368l_1-ptg001368l_1-ptg002146l_1-ptg002146l_1-ptg002146l_1-ptg002146l_1-ptg002146l_1-ptg002146l_1-ptg002146…
426	Fig2_1.	Vampyroteuthis	Doryteuthis pealeii	Dpe17	ptg001368l_1	ptg000129l_1	28	0.905928216042999	0.416217849889432	0.611111111111111	8	ptg001368l_1-ptg001368l_1-ptg000129l_1-ptg000129l_1-ptg000129l_1-ptg000129l_1-ptg000129l_1-ptg000129l_1-ptg001368l_1-ptg001368l_1-ptg001368l_1-ptg001368l_1-ptg001368l_1-ptg000129l_1-ptg001368l_1-ptg001368l_1-ptg001368l_1-ptg001368l_1-ptg001368l_1-ptg000129l_1-ptg000129l_1-ptg001368l_1-ptg001368l_1-ptg001368l_1-ptg001368l_1-ptg001368l_1-ptg001368l_1-ptg001368l_1
427	Fig2_1.	Vampyroteuthis	Doryteuthis pealeii	Dpe17	ptg001368l_1	ptg003143l_1	25	0.795040279384522	0.310366001715038	0.583333333333333	8	ptg001368l_1-ptg001368l_1-ptg001368l_1-ptg001368l_1-ptg001368l_1-ptg001368l_1-ptg001368l_1-ptg001368l_1-ptg001368l_1-ptg001368l_1-ptg001368l_1-ptg001368l_1-ptg003143l_1-ptg001368l_1-ptg001368l_1-ptg001368l_1-ptg001368l_1-ptg001368l_1-ptg003143l_1-ptg003143l_1-ptg003143l_1-ptg003143l_1-ptg003143l_1-ptg001368l_1-ptg001368l_1
428	Fig2_1.	Vampyroteuthis	Doryteuthis pealeii	Dpe17	ptg002146l_1	ptg000129l_1	24	0.954434002924965	0.336777049555294	0.565217391304348	8	ptg000129l_1-ptg000129l_1-ptg000129l_1-ptg000129l_1-ptg000129l_1-ptg000129l_1-ptg000129l_1-ptg002146l_1-ptg002146l_1-ptg002146l_1-ptg002146l_1-ptg002146l_1-ptg000129l_1-ptg000129l_1-ptg002146l_1-ptg002146l_1-ptg002146l_1-ptg002146l_1-ptg002146l_1-ptg002146l_1-ptg002146l_1-ptg002146l_1-ptg002146l_1-ptg002146l_1
429	Fig2_1.	Vampyroteuthis	Doryteuthis pealeii	Dpe17	ptg002146l_1	ptg003143l_1	21	0.863120568566631	0.378922201618941	0.55	8	ptg002146l_1-ptg002146l_1-ptg002146l_1-ptg002146l_1-ptg002146l_1-ptg003143l_1-ptg003143l_1-ptg003143l_1-ptg003143l_1-ptg003143l_1-ptg003143l_1-ptg002146l_1-ptg002146l_1-ptg002146l_1-ptg002146l_1-ptg002146l_1-ptg002146l_1-ptg002146l_1-ptg002146l_1-ptg002146l_1-ptg002146l_1
430	Fig2_1.	Vampyroteuthis	Doryteuthis pealeii	Dpe17	ptg000129l_1	ptg003143l_1	15	0.970950594454669	0.374935186229355	0.607142857142857	8	ptg000129l_1-ptg000129l_1-ptg000129l_1-ptg000129l_1-ptg000129l_1-ptg000129l_1-ptg000129l_1-ptg000129l_1-ptg003143l_1-ptg000129l_1-ptg003143l_1-ptg003143l_1-ptg003143l_1-ptg003143l_1-ptg003143l_1
431	Fig2_1.	Vampyroteuthis	Doryteuthis pealeii	Dpe28	ptg000129l_1	ptg003143l_1	19	0.981940786864098	0.280090426852304	0.555555555555556	5	ptg000129l_1-ptg000129l_1-ptg000129l_1-ptg000129l_1-ptg000129l_1-ptg000129l_1-ptg000129l_1-ptg000129l_1-ptg000129l_1-ptg000129l_1-ptg003143l_1-ptg003143l_1-ptg003143l_1-ptg003143l_1-ptg003143l_1-ptg003143l_1-ptg003143l_1-ptg003143l_1-ptg000129l_1
432	Fig2_1.	Vampyroteuthis	Doryteuthis pealeii	Dpe28	ptg000129l_1	ptg000487l_1	35	0.898058793450166	0.289947878702679	0.588235294117647	5	ptg000129l_1-ptg000129l_1-ptg000129l_1-ptg000129l_1-ptg000487l_1-ptg000487l_1-ptg000487l_1-ptg000487l_1-ptg000487l_1-ptg000487l_1-ptg000487l_1-ptg000487l_1-ptg000487l_1-ptg000487l_1-ptg000487l_1-ptg000487l_1-ptg000129l_1-ptg000129l_1-ptg000129l_1-ptg000129l_1-ptg000129l_1-ptg000487l_1-ptg000487l_1-ptg000487l_1-ptg000487l_1-ptg000487l_1-ptg000487l_1-ptg000487l_1-ptg000487l_1-ptg000487l_1-ptg000487…
433	Fig2_1.	Vampyroteuthis	Doryteuthis pealeii	Dpe28	ptg000129l_1	ptg002959l_1	23	0.998635964158572	0.573153853175915	0.704545454545455	5	ptg002959l_1-ptg002959l_1-ptg000129l_1-ptg002959l_1-ptg002959l_1-ptg002959l_1-ptg002959l_1-ptg000129l_1-ptg000129l_1-ptg002959l_1-ptg000129l_1-ptg002959l_1-ptg002959l_1-ptg000129l_1-ptg000129l_1-ptg000129l_1-ptg000129l_1-ptg000129l_1-ptg000129l_1-ptg002959l_1-ptg002959l_1-ptg002959l_1-ptg000129l_1
434	Fig2_1.	Vampyroteuthis	Doryteuthis pealeii	Dpe28	ptg000129l_1	ptg000334l_1	31	0.938315352233407	0.437377404799159	0.65	5	ptg000129l_1-ptg000334l_1-ptg000129l_1-ptg000129l_1-ptg000129l_1-ptg000334l_1-ptg000334l_1-ptg000334l_1-ptg000334l_1-ptg000334l_1-ptg000129l_1-ptg000129l_1-ptg000129l_1-ptg000129l_1-ptg000129l_1-ptg000334l_1-ptg000334l_1-ptg000334l_1-ptg000334l_1-ptg000334l_1-ptg000334l_1-ptg000334l_1-ptg000334l_1-ptg000334l_1-ptg000129l_1-ptg000334l_1-ptg000334l_1-ptg000334l_1-ptg000129l_1-ptg000334l_1-ptg000334…
435	Fig2_1.	Vampyroteuthis	Doryteuthis pealeii	Dpe28	ptg003143l_1	ptg000487l_1	32	0.811278124459133	0.133164663112897	0.532258064516129	5	ptg000487l_1-ptg000487l_1-ptg000487l_1-ptg000487l_1-ptg000487l_1-ptg000487l_1-ptg000487l_1-ptg000487l_1-ptg000487l_1-ptg000487l_1-ptg000487l_1-ptg000487l_1-ptg000487l_1-ptg000487l_1-ptg000487l_1-ptg000487l_1-ptg000487l_1-ptg000487l_1-ptg000487l_1-ptg000487l_1-ptg000487l_1-ptg000487l_1-ptg000487l_1-ptg003143l_1-ptg003143l_1-ptg003143l_1-ptg003143l_1-ptg003143l_1-ptg003143l_1-ptg003143l_1-ptg003143…
436	Fig2_1.	Vampyroteuthis	Doryteuthis pealeii	Dpe28	ptg003143l_1	ptg002959l_1	20	0.970950594454669	0.303073017322816	0.552631578947368	5	ptg002959l_1-ptg002959l_1-ptg002959l_1-ptg002959l_1-ptg002959l_1-ptg002959l_1-ptg002959l_1-ptg002959l_1-ptg002959l_1-ptg002959l_1-ptg003143l_1-ptg003143l_1-ptg003143l_1-ptg003143l_1-ptg003143l_1-ptg003143l_1-ptg003143l_1-ptg003143l_1-ptg002959l_1-ptg002959l_1
437	Fig2_1.	Vampyroteuthis	Doryteuthis pealeii	Dpe28	ptg003143l_1	ptg000334l_1	28	0.863120568566631	0.178608659605066	0.537037037037037	5	ptg000334l_1-ptg000334l_1-ptg000334l_1-ptg000334l_1-ptg000334l_1-ptg000334l_1-ptg000334l_1-ptg000334l_1-ptg000334l_1-ptg000334l_1-ptg000334l_1-ptg000334l_1-ptg000334l_1-ptg000334l_1-ptg000334l_1-ptg000334l_1-ptg000334l_1-ptg000334l_1-ptg003143l_1-ptg003143l_1-ptg003143l_1-ptg003143l_1-ptg003143l_1-ptg003143l_1-ptg003143l_1-ptg003143l_1-ptg000334l_1-ptg000334l_1
438	Fig2_1.	Vampyroteuthis	Doryteuthis pealeii	Dpe28	ptg000487l_1	ptg002959l_1	36	0.918295834054489	0.347157936036522	0.614285714285714	5	ptg002959l_1-ptg002959l_1-ptg002959l_1-ptg002959l_1-ptg002959l_1-ptg002959l_1-ptg002959l_1-ptg000487l_1-ptg000487l_1-ptg000487l_1-ptg000487l_1-ptg000487l_1-ptg002959l_1-ptg000487l_1-ptg000487l_1-ptg000487l_1-ptg000487l_1-ptg000487l_1-ptg000487l_1-ptg000487l_1-ptg002959l_1-ptg000487l_1-ptg000487l_1-ptg000487l_1-ptg000487l_1-ptg000487l_1-ptg000487l_1-ptg000487l_1-ptg000487l_1-ptg000487l_1-ptg000487…
439	Fig2_1.	Vampyroteuthis	Doryteuthis pealeii	Dpe28	ptg000487l_1	ptg000334l_1	44	0.994030211476957	0.258933354427584	0.569767441860465	5	ptg000334l_1-ptg000334l_1-ptg000487l_1-ptg000487l_1-ptg000487l_1-ptg000487l_1-ptg000487l_1-ptg000487l_1-ptg000487l_1-ptg000487l_1-ptg000487l_1-ptg000487l_1-ptg000487l_1-ptg000487l_1-ptg000334l_1-ptg000334l_1-ptg000334l_1-ptg000334l_1-ptg000334l_1-ptg000334l_1-ptg000334l_1-ptg000334l_1-ptg000334l_1-ptg000487l_1-ptg000487l_1-ptg000487l_1-ptg000487l_1-ptg000487l_1-ptg000487l_1-ptg000487l_1-ptg000487…
440	Fig2_1.	Vampyroteuthis	Doryteuthis pealeii	Dpe28	ptg002959l_1	ptg000334l_1	32	0.954434002924965	0.390272769158546	0.645161290322581	5	ptg002959l_1-ptg002959l_1-ptg000334l_1-ptg002959l_1-ptg002959l_1-ptg002959l_1-ptg002959l_1-ptg002959l_1-ptg000334l_1-ptg002959l_1-ptg002959l_1-ptg000334l_1-ptg000334l_1-ptg000334l_1-ptg000334l_1-ptg000334l_1-ptg000334l_1-ptg000334l_1-ptg000334l_1-ptg000334l_1-ptg000334l_1-ptg000334l_1-ptg000334l_1-ptg000334l_1-ptg002959l_1-ptg000334l_1-ptg000334l_1-ptg000334l_1-ptg002959l_1-ptg002959l_1-ptg000334…
441	Fig2_1.	Vampyroteuthis	Doryteuthis pealeii	Dpe18	ptg001062l_1	ptg000953l_1	40	1	0.40814369967104	0.653846153846154	4	ptg001062l_1-ptg000953l_1-ptg001062l_1-ptg001062l_1-ptg000953l_1-ptg000953l_1-ptg000953l_1-ptg000953l_1-ptg001062l_1-ptg000953l_1-ptg000953l_1-ptg000953l_1-ptg001062l_1-ptg001062l_1-ptg000953l_1-ptg000953l_1-ptg000953l_1-ptg000953l_1-ptg000953l_1-ptg000953l_1-ptg001062l_1-ptg001062l_1-ptg001062l_1-ptg001062l_1-ptg001062l_1-ptg001062l_1-ptg001062l_1-ptg001062l_1-ptg001062l_1-ptg001062l_1-ptg001062…
442	Fig2_1.	Vampyroteuthis	Doryteuthis pealeii	Dpe18	ptg001062l_1	ptg000049l_1	37	0.995252549439679	0.3082102500684	0.583333333333333	4	ptg001062l_1-ptg001062l_1-ptg001062l_1-ptg000049l_1-ptg000049l_1-ptg000049l_1-ptg000049l_1-ptg000049l_1-ptg000049l_1-ptg000049l_1-ptg000049l_1-ptg000049l_1-ptg000049l_1-ptg000049l_1-ptg001062l_1-ptg001062l_1-ptg001062l_1-ptg001062l_1-ptg001062l_1-ptg001062l_1-ptg001062l_1-ptg001062l_1-ptg001062l_1-ptg000049l_1-ptg001062l_1-ptg001062l_1-ptg001062l_1-ptg001062l_1-ptg001062l_1-ptg001062l_1-ptg000049…
443	Fig2_1.	Vampyroteuthis	Doryteuthis pealeii	Dpe18	ptg001062l_1	ptg000134l_1	36	0.991076059838222	0.244791150121591	0.571428571428571	4	ptg000134l_1-ptg001062l_1-ptg001062l_1-ptg001062l_1-ptg000134l_1-ptg000134l_1-ptg000134l_1-ptg001062l_1-ptg001062l_1-ptg001062l_1-ptg001062l_1-ptg001062l_1-ptg001062l_1-ptg001062l_1-ptg001062l_1-ptg001062l_1-ptg001062l_1-ptg001062l_1-ptg001062l_1-ptg001062l_1-ptg001062l_1-ptg001062l_1-ptg000134l_1-ptg000134l_1-ptg000134l_1-ptg000134l_1-ptg000134l_1-ptg000134l_1-ptg000134l_1-ptg000134l_1-ptg000134…
444	Fig2_1.	Vampyroteuthis	Doryteuthis pealeii	Dpe18	ptg000953l_1	ptg000049l_1	37	0.995252549439679	0.285459011411537	0.583333333333333	4	ptg000953l_1-ptg000953l_1-ptg000049l_1-ptg000049l_1-ptg000049l_1-ptg000049l_1-ptg000049l_1-ptg000049l_1-ptg000049l_1-ptg000049l_1-ptg000049l_1-ptg000049l_1-ptg000049l_1-ptg000953l_1-ptg000953l_1-ptg000953l_1-ptg000953l_1-ptg000953l_1-ptg000953l_1-ptg000953l_1-ptg000953l_1-ptg000953l_1-ptg000953l_1-ptg000953l_1-ptg000953l_1-ptg000049l_1-ptg000049l_1-ptg000049l_1-ptg000049l_1-ptg000049l_1-ptg000953…
445	Fig2_1.	Vampyroteuthis	Doryteuthis pealeii	Dpe18	ptg000953l_1	ptg000134l_1	36	0.991076059838222	0.265172664508923	0.571428571428571	4	ptg000134l_1-ptg000953l_1-ptg000953l_1-ptg000134l_1-ptg000134l_1-ptg000134l_1-ptg000953l_1-ptg000953l_1-ptg000953l_1-ptg000953l_1-ptg000953l_1-ptg000953l_1-ptg000953l_1-ptg000953l_1-ptg000953l_1-ptg000953l_1-ptg000953l_1-ptg000953l_1-ptg000134l_1-ptg000134l_1-ptg000134l_1-ptg000134l_1-ptg000134l_1-ptg000134l_1-ptg000134l_1-ptg000134l_1-ptg000134l_1-ptg000134l_1-ptg000134l_1-ptg000134l_1-ptg000953…
446	Fig2_1.	Vampyroteuthis	Doryteuthis pealeii	Dpe18	ptg000049l_1	ptg000134l_1	33	0.999337504168885	0.309521194815359	0.578125	4	ptg000134l_1-ptg000049l_1-ptg000049l_1-ptg000049l_1-ptg000049l_1-ptg000049l_1-ptg000049l_1-ptg000134l_1-ptg000134l_1-ptg000134l_1-ptg000049l_1-ptg000049l_1-ptg000049l_1-ptg000049l_1-ptg000049l_1-ptg000049l_1-ptg000134l_1-ptg000134l_1-ptg000134l_1-ptg000134l_1-ptg000134l_1-ptg000134l_1-ptg000134l_1-ptg000134l_1-ptg000134l_1-ptg000134l_1-ptg000134l_1-ptg000134l_1-ptg000049l_1-ptg000049l_1-ptg000049…
447	Fig2_1.	Vampyroteuthis	Doryteuthis pealeii	Dpe06	ptg002048l_1	ptg000403l_1	33	0.999337504168885	0.365259901976759	0.625	5	ptg000403l_1-ptg002048l_1-ptg002048l_1-ptg002048l_1-ptg002048l_1-ptg002048l_1-ptg002048l_1-ptg002048l_1-ptg002048l_1-ptg002048l_1-ptg002048l_1-ptg002048l_1-ptg000403l_1-ptg000403l_1-ptg000403l_1-ptg000403l_1-ptg000403l_1-ptg000403l_1-ptg000403l_1-ptg000403l_1-ptg002048l_1-ptg000403l_1-ptg000403l_1-ptg000403l_1-ptg000403l_1-ptg000403l_1-ptg002048l_1-ptg002048l_1-ptg002048l_1-ptg000403l_1-ptg002048…
448	Fig2_1.	Vampyroteuthis	Doryteuthis pealeii	Dpe06	ptg002048l_1	ptg000623l_1	42	0.958711882977132	0.363125462255141	0.609756097560976	5	ptg000623l_1-ptg000623l_1-ptg002048l_1-ptg002048l_1-ptg002048l_1-ptg002048l_1-ptg002048l_1-ptg002048l_1-ptg002048l_1-ptg000623l_1-ptg000623l_1-ptg000623l_1-ptg000623l_1-ptg000623l_1-ptg000623l_1-ptg000623l_1-ptg000623l_1-ptg002048l_1-ptg002048l_1-ptg002048l_1-ptg002048l_1-ptg000623l_1-ptg000623l_1-ptg000623l_1-ptg000623l_1-ptg000623l_1-ptg000623l_1-ptg002048l_1-ptg000623l_1-ptg000623l_1-ptg000623…
449	Fig2_1.	Vampyroteuthis	Doryteuthis pealeii	Dpe06	ptg002048l_1	ptg001574l_1	31	0.999249247995657	0.299850296937542	0.583333333333333	5	ptg002048l_1-ptg002048l_1-ptg002048l_1-ptg002048l_1-ptg002048l_1-ptg002048l_1-ptg002048l_1-ptg002048l_1-ptg002048l_1-ptg002048l_1-ptg002048l_1-ptg002048l_1-ptg001574l_1-ptg001574l_1-ptg001574l_1-ptg001574l_1-ptg001574l_1-ptg001574l_1-ptg001574l_1-ptg001574l_1-ptg001574l_1-ptg002048l_1-ptg002048l_1-ptg002048l_1-ptg001574l_1-ptg001574l_1-ptg002048l_1-ptg001574l_1-ptg001574l_1-ptg001574l_1-ptg001574…
450	Fig2_1.	Vampyroteuthis	Doryteuthis pealeii	Dpe06	ptg002048l_1	ptg002175l_1	32	1	0.376565713348552	0.564516129032258	5	ptg002048l_1-ptg002048l_1-ptg002048l_1-ptg002048l_1-ptg002048l_1-ptg002048l_1-ptg002048l_1-ptg002175l_1-ptg002175l_1-ptg002175l_1-ptg002175l_1-ptg002175l_1-ptg002175l_1-ptg002175l_1-ptg002175l_1-ptg002048l_1-ptg002048l_1-ptg002048l_1-ptg002048l_1-ptg002048l_1-ptg002175l_1-ptg002175l_1-ptg002175l_1-ptg002175l_1-ptg002175l_1-ptg002175l_1-ptg002175l_1-ptg002175l_1-ptg002048l_1-ptg002048l_1-ptg002048…
451	Fig2_1.	Vampyroteuthis	Doryteuthis pealeii	Dpe06	ptg000403l_1	ptg000623l_1	43	0.968164732075955	0.405630526582229	0.630952380952381	5	ptg000623l_1-ptg000623l_1-ptg000403l_1-ptg000623l_1-ptg000623l_1-ptg000623l_1-ptg000623l_1-ptg000623l_1-ptg000623l_1-ptg000623l_1-ptg000623l_1-ptg000623l_1-ptg000403l_1-ptg000403l_1-ptg000403l_1-ptg000403l_1-ptg000403l_1-ptg000623l_1-ptg000623l_1-ptg000623l_1-ptg000403l_1-ptg000403l_1-ptg000403l_1-ptg000623l_1-ptg000623l_1-ptg000403l_1-ptg000403l_1-ptg000623l_1-ptg000623l_1-ptg000623l_1-ptg000623…
452	Fig2_1.	Vampyroteuthis	Doryteuthis pealeii	Dpe06	ptg000403l_1	ptg001574l_1	32	0.997180398894264	0.314502836560557	0.580645161290323	5	ptg000403l_1-ptg000403l_1-ptg000403l_1-ptg000403l_1-ptg000403l_1-ptg000403l_1-ptg000403l_1-ptg000403l_1-ptg000403l_1-ptg000403l_1-ptg000403l_1-ptg001574l_1-ptg001574l_1-ptg001574l_1-ptg001574l_1-ptg001574l_1-ptg001574l_1-ptg001574l_1-ptg001574l_1-ptg001574l_1-ptg000403l_1-ptg000403l_1-ptg000403l_1-ptg001574l_1-ptg001574l_1-ptg000403l_1-ptg000403l_1-ptg000403l_1-ptg001574l_1-ptg001574l_1-ptg001574…
453	Fig2_1.	Vampyroteuthis	Doryteuthis pealeii	Dpe06	ptg000403l_1	ptg002175l_1	33	0.999337504168885	0.303094988798145	0.5625	5	ptg000403l_1-ptg002175l_1-ptg002175l_1-ptg002175l_1-ptg002175l_1-ptg002175l_1-ptg002175l_1-ptg002175l_1-ptg002175l_1-ptg000403l_1-ptg000403l_1-ptg000403l_1-ptg000403l_1-ptg000403l_1-ptg000403l_1-ptg000403l_1-ptg000403l_1-ptg000403l_1-ptg000403l_1-ptg002175l_1-ptg002175l_1-ptg002175l_1-ptg002175l_1-ptg002175l_1-ptg002175l_1-ptg002175l_1-ptg002175l_1-ptg000403l_1-ptg000403l_1-ptg000403l_1-ptg000403…
454	Fig2_1.	Vampyroteuthis	Doryteuthis pealeii	Dpe06	ptg000623l_1	ptg001574l_1	41	0.947435136184031	0.228009722593615	0.5625	5	ptg000623l_1-ptg000623l_1-ptg000623l_1-ptg000623l_1-ptg000623l_1-ptg000623l_1-ptg000623l_1-ptg000623l_1-ptg000623l_1-ptg000623l_1-ptg000623l_1-ptg000623l_1-ptg000623l_1-ptg000623l_1-ptg000623l_1-ptg000623l_1-ptg000623l_1-ptg000623l_1-ptg001574l_1-ptg001574l_1-ptg001574l_1-ptg001574l_1-ptg001574l_1-ptg001574l_1-ptg001574l_1-ptg001574l_1-ptg001574l_1-ptg000623l_1-ptg000623l_1-ptg000623l_1-ptg000623…
455	Fig2_1.	Vampyroteuthis	Doryteuthis pealeii	Dpe06	ptg000623l_1	ptg002175l_1	42	0.958711882977132	0.357286180300327	0.548780487804878	5	ptg000623l_1-ptg000623l_1-ptg000623l_1-ptg000623l_1-ptg000623l_1-ptg000623l_1-ptg000623l_1-ptg000623l_1-ptg000623l_1-ptg000623l_1-ptg002175l_1-ptg002175l_1-ptg002175l_1-ptg002175l_1-ptg002175l_1-ptg002175l_1-ptg002175l_1-ptg002175l_1-ptg000623l_1-ptg000623l_1-ptg000623l_1-ptg000623l_1-ptg000623l_1-ptg000623l_1-ptg000623l_1-ptg000623l_1-ptg002175l_1-ptg002175l_1-ptg002175l_1-ptg002175l_1-ptg002175…
456	Fig2_1.	Vampyroteuthis	Doryteuthis pealeii	Dpe06	ptg001574l_1	ptg002175l_1	31	0.999249247995657	0.35554886797404	0.55	5	ptg002175l_1-ptg002175l_1-ptg002175l_1-ptg002175l_1-ptg002175l_1-ptg002175l_1-ptg002175l_1-ptg002175l_1-ptg001574l_1-ptg001574l_1-ptg001574l_1-ptg001574l_1-ptg001574l_1-ptg002175l_1-ptg002175l_1-ptg002175l_1-ptg002175l_1-ptg002175l_1-ptg002175l_1-ptg002175l_1-ptg002175l_1-ptg001574l_1-ptg001574l_1-ptg001574l_1-ptg001574l_1-ptg001574l_1-ptg001574l_1-ptg001574l_1-ptg001574l_1-ptg001574l_1-ptg001574…
457	Fig2_1.	Vampyroteuthis	Doryteuthis pealeii	Dpe12	ptg001574l_1	ptg000321l_1	25	0.989587521222056	0.270444927991939	0.5625	2	ptg001574l_1-ptg001574l_1-ptg001574l_1-ptg001574l_1-ptg001574l_1-ptg001574l_1-ptg000321l_1-ptg000321l_1-ptg000321l_1-ptg000321l_1-ptg000321l_1-ptg000321l_1-ptg000321l_1-ptg000321l_1-ptg000321l_1-ptg000321l_1-ptg000321l_1-ptg000321l_1-ptg000321l_1-ptg001574l_1-ptg001574l_1-ptg001574l_1-ptg001574l_1-ptg001574l_1-ptg000321l_1
458	Fig2_1.	Vampyroteuthis	Doryteuthis pealeii	Dpe15	ptg001149l_1	ptg000271l_1	96	0.896038232534557	0.07214290593893	0.521052631578947	5	ptg001149l_1-ptg001149l_1-ptg001149l_1-ptg001149l_1-ptg001149l_1-ptg001149l_1-ptg001149l_1-ptg001149l_1-ptg001149l_1-ptg001149l_1-ptg001149l_1-ptg001149l_1-ptg001149l_1-ptg001149l_1-ptg001149l_1-ptg001149l_1-ptg001149l_1-ptg001149l_1-ptg001149l_1-ptg001149l_1-ptg001149l_1-ptg001149l_1-ptg001149l_1-ptg001149l_1-ptg001149l_1-ptg001149l_1-ptg001149l_1-ptg001149l_1-ptg000271l_1-ptg000271l_1-ptg000271…
459	Fig2_1.	Vampyroteuthis	Doryteuthis pealeii	Dpe15	ptg001149l_1	ptg001488l_1	51	0.977417817528172	0.204284430251183	0.56	5	ptg001149l_1-ptg001488l_1-ptg001488l_1-ptg001488l_1-ptg001488l_1-ptg001488l_1-ptg001488l_1-ptg001488l_1-ptg001488l_1-ptg001488l_1-ptg001488l_1-ptg001488l_1-ptg001488l_1-ptg001488l_1-ptg001488l_1-ptg001488l_1-ptg001488l_1-ptg001149l_1-ptg001149l_1-ptg001149l_1-ptg001149l_1-ptg001149l_1-ptg001149l_1-ptg001149l_1-ptg001149l_1-ptg001149l_1-ptg001149l_1-ptg001488l_1-ptg001488l_1-ptg001488l_1-ptg001488…
460	Fig2_1.	Vampyroteuthis	Doryteuthis pealeii	Dpe15	ptg001149l_1	ptg001261l_1	43	0.884115122048848	0.238494858414956	0.571428571428571	5	ptg001261l_1-ptg001149l_1-ptg001149l_1-ptg001149l_1-ptg001149l_1-ptg001149l_1-ptg001149l_1-ptg001149l_1-ptg001149l_1-ptg001149l_1-ptg001149l_1-ptg001149l_1-ptg001261l_1-ptg001261l_1-ptg001261l_1-ptg001261l_1-ptg001261l_1-ptg001261l_1-ptg001261l_1-ptg001149l_1-ptg001149l_1-ptg001149l_1-ptg001149l_1-ptg001149l_1-ptg001149l_1-ptg001149l_1-ptg001149l_1-ptg001149l_1-ptg001149l_1-ptg001149l_1-ptg001149…
461	Fig2_1.	Vampyroteuthis	Doryteuthis pealeii	Dpe15	ptg001149l_1	ptg000585l_1	47	0.944087018283779	0.145263804911299	0.543478260869565	5	ptg001149l_1-ptg001149l_1-ptg001149l_1-ptg001149l_1-ptg001149l_1-ptg001149l_1-ptg001149l_1-ptg001149l_1-ptg001149l_1-ptg001149l_1-ptg001149l_1-ptg001149l_1-ptg001149l_1-ptg001149l_1-ptg001149l_1-ptg001149l_1-ptg001149l_1-ptg001149l_1-ptg001149l_1-ptg001149l_1-ptg001149l_1-ptg001149l_1-ptg001149l_1-ptg001149l_1-ptg001149l_1-ptg001149l_1-ptg001149l_1-ptg001149l_1-ptg000585l_1-ptg000585l_1-ptg000585…
462	Fig2_1.	Vampyroteuthis	Doryteuthis pealeii	Dpe15	ptg000271l_1	ptg001488l_1	87	0.797326510147442	0.0662909183028058	0.517441860465116	5	ptg001488l_1-ptg001488l_1-ptg001488l_1-ptg001488l_1-ptg001488l_1-ptg001488l_1-ptg001488l_1-ptg001488l_1-ptg001488l_1-ptg001488l_1-ptg001488l_1-ptg001488l_1-ptg001488l_1-ptg001488l_1-ptg001488l_1-ptg001488l_1-ptg001488l_1-ptg001488l_1-ptg001488l_1-ptg001488l_1-ptg000271l_1-ptg000271l_1-ptg000271l_1-ptg000271l_1-ptg000271l_1-ptg000271l_1-ptg000271l_1-ptg000271l_1-ptg001488l_1-ptg000271l_1-ptg000271…
463	Fig2_1.	Vampyroteuthis	Doryteuthis pealeii	Dpe15	ptg000271l_1	ptg001261l_1	79	0.645100644208848	0.0456112452113546	0.512820512820513	5	ptg001261l_1-ptg001261l_1-ptg001261l_1-ptg001261l_1-ptg001261l_1-ptg001261l_1-ptg001261l_1-ptg001261l_1-ptg001261l_1-ptg001261l_1-ptg000271l_1-ptg000271l_1-ptg000271l_1-ptg000271l_1-ptg000271l_1-ptg000271l_1-ptg000271l_1-ptg000271l_1-ptg000271l_1-ptg000271l_1-ptg000271l_1-ptg000271l_1-ptg000271l_1-ptg000271l_1-ptg000271l_1-ptg000271l_1-ptg000271l_1-ptg000271l_1-ptg000271l_1-ptg000271l_1-ptg000271…
464	Fig2_1.	Vampyroteuthis	Doryteuthis pealeii	Dpe15	ptg000271l_1	ptg000585l_1	83	0.731462561721459	0.344807661634157	0.646341463414634	5	ptg000271l_1-ptg000585l_1-ptg000271l_1-ptg000271l_1-ptg000585l_1-ptg000271l_1-ptg000271l_1-ptg000585l_1-ptg000271l_1-ptg000271l_1-ptg000271l_1-ptg000585l_1-ptg000271l_1-ptg000271l_1-ptg000271l_1-ptg000271l_1-ptg000585l_1-ptg000271l_1-ptg000271l_1-ptg000271l_1-ptg000271l_1-ptg000271l_1-ptg000271l_1-ptg000271l_1-ptg000271l_1-ptg000271l_1-ptg000271l_1-ptg000271l_1-ptg000271l_1-ptg000271l_1-ptg000271…
465	Fig2_1.	Vampyroteuthis	Doryteuthis pealeii	Dpe15	ptg001488l_1	ptg001261l_1	34	0.959686893774217	0.28267311866314	0.590909090909091	5	ptg001261l_1-ptg001488l_1-ptg001488l_1-ptg001488l_1-ptg001488l_1-ptg001488l_1-ptg001488l_1-ptg001488l_1-ptg001488l_1-ptg001488l_1-ptg001488l_1-ptg001488l_1-ptg001488l_1-ptg001488l_1-ptg001488l_1-ptg001488l_1-ptg001488l_1-ptg001261l_1-ptg001261l_1-ptg001261l_1-ptg001488l_1-ptg001488l_1-ptg001488l_1-ptg001488l_1-ptg001261l_1-ptg001261l_1-ptg001261l_1-ptg001261l_1-ptg001261l_1-ptg001261l_1-ptg001488…
466	Fig2_1.	Vampyroteuthis	Doryteuthis pealeii	Dpe15	ptg001488l_1	ptg000585l_1	38	0.991992403453856	0.171550600443581	0.540540540540541	5	ptg001488l_1-ptg001488l_1-ptg001488l_1-ptg001488l_1-ptg001488l_1-ptg001488l_1-ptg001488l_1-ptg001488l_1-ptg001488l_1-ptg001488l_1-ptg001488l_1-ptg001488l_1-ptg001488l_1-ptg001488l_1-ptg001488l_1-ptg001488l_1-ptg001488l_1-ptg001488l_1-ptg001488l_1-ptg001488l_1-ptg000585l_1-ptg000585l_1-ptg000585l_1-ptg000585l_1-ptg001488l_1-ptg000585l_1-ptg000585l_1-ptg000585l_1-ptg000585l_1-ptg000585l_1-ptg000585…
467	Fig2_1.	Vampyroteuthis	Doryteuthis pealeii	Dpe15	ptg001261l_1	ptg000585l_1	30	0.987137774372186	0.196772394620623	0.53448275862069	5	ptg001261l_1-ptg001261l_1-ptg001261l_1-ptg001261l_1-ptg001261l_1-ptg001261l_1-ptg001261l_1-ptg001261l_1-ptg001261l_1-ptg001261l_1-ptg000585l_1-ptg000585l_1-ptg000585l_1-ptg000585l_1-ptg000585l_1-ptg000585l_1-ptg000585l_1-ptg000585l_1-ptg000585l_1-ptg000585l_1-ptg000585l_1-ptg000585l_1-ptg000585l_1-ptg000585l_1-ptg000585l_1-ptg000585l_1-ptg000585l_1-ptg001261l_1-ptg001261l_1-ptg001261l_1
468	Fig2_1.	Vampyroteuthis	Doryteuthis pealeii	Dpe46	ptg000323l_1	ptg000405l_1	33	0.994030211476957	0.255505591156818	0.578125	4	ptg000405l_1-ptg000323l_1-ptg000323l_1-ptg000405l_1-ptg000323l_1-ptg000323l_1-ptg000323l_1-ptg000323l_1-ptg000323l_1-ptg000323l_1-ptg000323l_1-ptg000323l_1-ptg000323l_1-ptg000323l_1-ptg000323l_1-ptg000323l_1-ptg000323l_1-ptg000405l_1-ptg000405l_1-ptg000405l_1-ptg000405l_1-ptg000405l_1-ptg000405l_1-ptg000405l_1-ptg000405l_1-ptg000405l_1-ptg000405l_1-ptg000405l_1-ptg000405l_1-ptg000405l_1-ptg000323…
469	Fig2_1.	Vampyroteuthis	Doryteuthis pealeii	Dpe46	ptg000323l_1	ptg000070l_1	31	0.981152234199913	0.230940810519896	0.55	4	ptg000070l_1-ptg000070l_1-ptg000070l_1-ptg000323l_1-ptg000323l_1-ptg000323l_1-ptg000323l_1-ptg000323l_1-ptg000323l_1-ptg000323l_1-ptg000323l_1-ptg000323l_1-ptg000323l_1-ptg000323l_1-ptg000323l_1-ptg000323l_1-ptg000323l_1-ptg000323l_1-ptg000070l_1-ptg000070l_1-ptg000070l_1-ptg000070l_1-ptg000070l_1-ptg000070l_1-ptg000070l_1-ptg000070l_1-ptg000070l_1-ptg000070l_1-ptg000323l_1-ptg000323l_1-ptg000323…
470	Fig2_1.	Vampyroteuthis	Doryteuthis pealeii	Dpe46	ptg000323l_1	ptg000525l_1	29	0.957553483714748	0.290025708932487	0.589285714285714	4	ptg000525l_1-ptg000323l_1-ptg000323l_1-ptg000323l_1-ptg000323l_1-ptg000323l_1-ptg000323l_1-ptg000323l_1-ptg000323l_1-ptg000323l_1-ptg000323l_1-ptg000323l_1-ptg000323l_1-ptg000323l_1-ptg000525l_1-ptg000323l_1-ptg000323l_1-ptg000525l_1-ptg000525l_1-ptg000525l_1-ptg000525l_1-ptg000525l_1-ptg000525l_1-ptg000525l_1-ptg000525l_1-ptg000525l_1-ptg000323l_1-ptg000323l_1-ptg000323l_1
471	Fig2_1.	Vampyroteuthis	Doryteuthis pealeii	Dpe46	ptg000405l_1	ptg000070l_1	28	0.996316519558962	0.487743116128334	0.648148148148148	4	ptg000070l_1-ptg000070l_1-ptg000070l_1-ptg000405l_1-ptg000405l_1-ptg000070l_1-ptg000070l_1-ptg000070l_1-ptg000070l_1-ptg000070l_1-ptg000070l_1-ptg000405l_1-ptg000405l_1-ptg000405l_1-ptg000405l_1-ptg000070l_1-ptg000405l_1-ptg000405l_1-ptg000405l_1-ptg000405l_1-ptg000405l_1-ptg000070l_1-ptg000405l_1-ptg000405l_1-ptg000405l_1-ptg000405l_1-ptg000070l_1-ptg000070l_1
472	Fig2_1.	Vampyroteuthis	Doryteuthis pealeii	Dpe46	ptg000405l_1	ptg000525l_1	26	0.982858689712706	0.386625546284819	0.6	4	ptg000525l_1-ptg000405l_1-ptg000405l_1-ptg000525l_1-ptg000525l_1-ptg000525l_1-ptg000525l_1-ptg000525l_1-ptg000405l_1-ptg000405l_1-ptg000405l_1-ptg000405l_1-ptg000525l_1-ptg000525l_1-ptg000525l_1-ptg000525l_1-ptg000525l_1-ptg000405l_1-ptg000405l_1-ptg000405l_1-ptg000405l_1-ptg000405l_1-ptg000405l_1-ptg000405l_1-ptg000405l_1-ptg000405l_1
473	Fig2_1.	Vampyroteuthis	Doryteuthis pealeii	Dpe46	ptg000070l_1	ptg000525l_1	24	0.99498482818597	0.549480498474876	0.673913043478261	4	ptg000070l_1-ptg000070l_1-ptg000070l_1-ptg000525l_1-ptg000525l_1-ptg000525l_1-ptg000525l_1-ptg000525l_1-ptg000070l_1-ptg000070l_1-ptg000070l_1-ptg000070l_1-ptg000525l_1-ptg000070l_1-ptg000070l_1-ptg000525l_1-ptg000070l_1-ptg000525l_1-ptg000525l_1-ptg000525l_1-ptg000525l_1-ptg000070l_1-ptg000070l_1-ptg000070l_1
474	Fig2_1.	Vampyroteuthis	Doryteuthis pealeii	Dpe21	ptg000525l_1	ptg000578l_1	36	0.76420450650862	0.271880010965426	0.571428571428571	3	ptg000578l_1-ptg000578l_1-ptg000578l_1-ptg000578l_1-ptg000578l_1-ptg000578l_1-ptg000578l_1-ptg000578l_1-ptg000578l_1-ptg000578l_1-ptg000578l_1-ptg000578l_1-ptg000578l_1-ptg000525l_1-ptg000525l_1-ptg000578l_1-ptg000578l_1-ptg000578l_1-ptg000578l_1-ptg000578l_1-ptg000578l_1-ptg000578l_1-ptg000578l_1-ptg000578l_1-ptg000578l_1-ptg000525l_1-ptg000578l_1-ptg000578l_1-ptg000578l_1-ptg000578l_1-ptg000578…
475	Fig2_1.	Vampyroteuthis	Doryteuthis pealeii	Dpe21	ptg000525l_1	ptg000021l_1	68	0.522559374536941	0.124215411082887	0.537313432835821	3	ptg000021l_1-ptg000021l_1-ptg000021l_1-ptg000021l_1-ptg000021l_1-ptg000021l_1-ptg000021l_1-ptg000021l_1-ptg000021l_1-ptg000021l_1-ptg000021l_1-ptg000021l_1-ptg000021l_1-ptg000021l_1-ptg000021l_1-ptg000021l_1-ptg000021l_1-ptg000021l_1-ptg000021l_1-ptg000021l_1-ptg000021l_1-ptg000021l_1-ptg000021l_1-ptg000021l_1-ptg000021l_1-ptg000021l_1-ptg000021l_1-ptg000021l_1-ptg000021l_1-ptg000021l_1-ptg000021…
476	Fig2_1.	Vampyroteuthis	Doryteuthis pealeii	Dpe21	ptg000578l_1	ptg000021l_1	88	0.902393282794979	0.193006630577383	0.563218390804598	3	ptg000021l_1-ptg000021l_1-ptg000021l_1-ptg000021l_1-ptg000021l_1-ptg000021l_1-ptg000021l_1-ptg000021l_1-ptg000021l_1-ptg000021l_1-ptg000021l_1-ptg000021l_1-ptg000021l_1-ptg000021l_1-ptg000021l_1-ptg000021l_1-ptg000021l_1-ptg000021l_1-ptg000021l_1-ptg000021l_1-ptg000021l_1-ptg000021l_1-ptg000021l_1-ptg000021l_1-ptg000021l_1-ptg000578l_1-ptg000578l_1-ptg000021l_1-ptg000021l_1-ptg000021l_1-ptg000021…
477	Fig2_1.	Vampyroteuthis	Doryteuthis pealeii	Dpe42	ptg000069l_1	ptg000842l_1	24	0.979868756651153	0.228711765709028	0.543478260869565	3	ptg000069l_1-ptg000069l_1-ptg000842l_1-ptg000842l_1-ptg000842l_1-ptg000842l_1-ptg000842l_1-ptg000842l_1-ptg000842l_1-ptg000842l_1-ptg000842l_1-ptg000842l_1-ptg000842l_1-ptg000842l_1-ptg000842l_1-ptg000842l_1-ptg000069l_1-ptg000069l_1-ptg000069l_1-ptg000069l_1-ptg000069l_1-ptg000069l_1-ptg000069l_1-ptg000069l_1
478	Fig2_1.	Vampyroteuthis	Doryteuthis pealeii	Dpe42	ptg000069l_1	ptg000218l_1	24	0.979868756651153	0.449389560152796	0.608695652173913	3	ptg000218l_1-ptg000218l_1-ptg000069l_1-ptg000069l_1-ptg000218l_1-ptg000218l_1-ptg000218l_1-ptg000218l_1-ptg000218l_1-ptg000218l_1-ptg000218l_1-ptg000069l_1-ptg000069l_1-ptg000069l_1-ptg000218l_1-ptg000218l_1-ptg000218l_1-ptg000218l_1-ptg000218l_1-ptg000069l_1-ptg000069l_1-ptg000069l_1-ptg000069l_1-ptg000069l_1
479	Fig2_1.	Vampyroteuthis	Doryteuthis pealeii	Dpe42	ptg000842l_1	ptg000218l_1	28	1	0.36361710454782	0.611111111111111	3	ptg000218l_1-ptg000218l_1-ptg000842l_1-ptg000842l_1-ptg000842l_1-ptg000842l_1-ptg000842l_1-ptg000842l_1-ptg000842l_1-ptg000842l_1-ptg000842l_1-ptg000842l_1-ptg000842l_1-ptg000218l_1-ptg000218l_1-ptg000218l_1-ptg000218l_1-ptg000218l_1-ptg000842l_1-ptg000842l_1-ptg000218l_1-ptg000218l_1-ptg000842l_1-ptg000218l_1-ptg000218l_1-ptg000218l_1-ptg000218l_1-ptg000218l_1
480	Fig2_1.	Vampyroteuthis	Doryteuthis pealeii	Dpe04	ptg002811l_1	ptg001915l_1	32	0.988699408288497	0.26285167126074	0.564516129032258	4	ptg002811l_1-ptg002811l_1-ptg002811l_1-ptg002811l_1-ptg002811l_1-ptg002811l_1-ptg002811l_1-ptg001915l_1-ptg002811l_1-ptg002811l_1-ptg001915l_1-ptg001915l_1-ptg001915l_1-ptg001915l_1-ptg001915l_1-ptg001915l_1-ptg001915l_1-ptg001915l_1-ptg001915l_1-ptg001915l_1-ptg001915l_1-ptg001915l_1-ptg001915l_1-ptg002811l_1-ptg002811l_1-ptg002811l_1-ptg002811l_1-ptg002811l_1-ptg002811l_1-ptg002811l_1-ptg002811…
481	Fig2_1.	Vampyroteuthis	Doryteuthis pealeii	Dpe04	ptg002811l_1	ptg000161l_1	35	0.999411064738755	0.401107700839853	0.617647058823529	4	ptg000161l_1-ptg000161l_1-ptg000161l_1-ptg002811l_1-ptg002811l_1-ptg002811l_1-ptg002811l_1-ptg002811l_1-ptg002811l_1-ptg000161l_1-ptg000161l_1-ptg000161l_1-ptg000161l_1-ptg000161l_1-ptg000161l_1-ptg000161l_1-ptg000161l_1-ptg002811l_1-ptg002811l_1-ptg000161l_1-ptg000161l_1-ptg000161l_1-ptg002811l_1-ptg002811l_1-ptg002811l_1-ptg002811l_1-ptg002811l_1-ptg002811l_1-ptg000161l_1-ptg002811l_1-ptg002811…
482	Fig2_1.	Vampyroteuthis	Doryteuthis pealeii	Dpe04	ptg002811l_1	ptg000575l_1	36	1	0.331308155279421	0.6	4	ptg000575l_1-ptg000575l_1-ptg000575l_1-ptg000575l_1-ptg000575l_1-ptg000575l_1-ptg000575l_1-ptg000575l_1-ptg000575l_1-ptg000575l_1-ptg000575l_1-ptg002811l_1-ptg002811l_1-ptg002811l_1-ptg002811l_1-ptg002811l_1-ptg002811l_1-ptg002811l_1-ptg002811l_1-ptg000575l_1-ptg000575l_1-ptg000575l_1-ptg000575l_1-ptg000575l_1-ptg002811l_1-ptg002811l_1-ptg002811l_1-ptg002811l_1-ptg000575l_1-ptg002811l_1-ptg002811…
483	Fig2_1.	Vampyroteuthis	Doryteuthis pealeii	Dpe04	ptg001915l_1	ptg000161l_1	31	0.993233819739707	0.255827992621133	0.566666666666667	4	ptg000161l_1-ptg000161l_1-ptg000161l_1-ptg000161l_1-ptg000161l_1-ptg000161l_1-ptg000161l_1-ptg000161l_1-ptg000161l_1-ptg000161l_1-ptg000161l_1-ptg001915l_1-ptg000161l_1-ptg000161l_1-ptg000161l_1-ptg001915l_1-ptg001915l_1-ptg001915l_1-ptg001915l_1-ptg001915l_1-ptg001915l_1-ptg001915l_1-ptg001915l_1-ptg001915l_1-ptg001915l_1-ptg001915l_1-ptg001915l_1-ptg001915l_1-ptg000161l_1-ptg000161l_1-ptg000161…
484	Fig2_1.	Vampyroteuthis	Doryteuthis pealeii	Dpe04	ptg001915l_1	ptg000575l_1	32	0.988699408288497	0.253542508409661	0.564516129032258	4	ptg000575l_1-ptg000575l_1-ptg000575l_1-ptg000575l_1-ptg000575l_1-ptg000575l_1-ptg000575l_1-ptg000575l_1-ptg000575l_1-ptg000575l_1-ptg000575l_1-ptg001915l_1-ptg000575l_1-ptg000575l_1-ptg000575l_1-ptg000575l_1-ptg000575l_1-ptg001915l_1-ptg001915l_1-ptg001915l_1-ptg001915l_1-ptg001915l_1-ptg001915l_1-ptg001915l_1-ptg001915l_1-ptg001915l_1-ptg001915l_1-ptg001915l_1-ptg001915l_1-ptg001915l_1-ptg000575…
485	Fig2_1.	Vampyroteuthis	Doryteuthis pealeii	Dpe04	ptg000161l_1	ptg000575l_1	35	0.999411064738755	0.321877735972244	0.602941176470588	4	ptg000575l_1-ptg000161l_1-ptg000161l_1-ptg000161l_1-ptg000575l_1-ptg000575l_1-ptg000575l_1-ptg000575l_1-ptg000575l_1-ptg000575l_1-ptg000575l_1-ptg000575l_1-ptg000575l_1-ptg000575l_1-ptg000161l_1-ptg000161l_1-ptg000161l_1-ptg000161l_1-ptg000161l_1-ptg000161l_1-ptg000161l_1-ptg000161l_1-ptg000161l_1-ptg000161l_1-ptg000161l_1-ptg000575l_1-ptg000575l_1-ptg000575l_1-ptg000575l_1-ptg000575l_1-ptg000575…
486	Fig2_1.	Vampyroteuthis	Doryteuthis pealeii	Dpe03	ptg001086l_1	ptg000918l_1	67	0.927926261959976	0.304255244370016	0.613636363636364	4	ptg001086l_1-ptg001086l_1-ptg001086l_1-ptg001086l_1-ptg001086l_1-ptg001086l_1-ptg001086l_1-ptg000918l_1-ptg000918l_1-ptg000918l_1-ptg001086l_1-ptg001086l_1-ptg000918l_1-ptg000918l_1-ptg000918l_1-ptg000918l_1-ptg001086l_1-ptg001086l_1-ptg001086l_1-ptg001086l_1-ptg001086l_1-ptg001086l_1-ptg001086l_1-ptg001086l_1-ptg001086l_1-ptg001086l_1-ptg001086l_1-ptg001086l_1-ptg001086l_1-ptg001086l_1-ptg001086…
487	Fig2_1.	Vampyroteuthis	Doryteuthis pealeii	Dpe03	ptg001086l_1	ptg001161l_1	69	0.944591181931659	0.336381872868635	0.625	4	ptg001086l_1-ptg001086l_1-ptg001086l_1-ptg001161l_1-ptg001086l_1-ptg001086l_1-ptg001086l_1-ptg001086l_1-ptg001161l_1-ptg001161l_1-ptg001086l_1-ptg001086l_1-ptg001086l_1-ptg001086l_1-ptg001086l_1-ptg001086l_1-ptg001086l_1-ptg001086l_1-ptg001086l_1-ptg001086l_1-ptg001086l_1-ptg001086l_1-ptg001086l_1-ptg001161l_1-ptg001161l_1-ptg001086l_1-ptg001086l_1-ptg001086l_1-ptg001086l_1-ptg001161l_1-ptg001161…
488	Fig2_1.	Vampyroteuthis	Doryteuthis pealeii	Dpe03	ptg001086l_1	ptg000388l_1	60	0.836640741941167	0.294243257910839	0.601694915254237	4	ptg001086l_1-ptg001086l_1-ptg001086l_1-ptg001086l_1-ptg001086l_1-ptg001086l_1-ptg001086l_1-ptg001086l_1-ptg001086l_1-ptg000388l_1-ptg000388l_1-ptg000388l_1-ptg000388l_1-ptg000388l_1-ptg000388l_1-ptg000388l_1-ptg001086l_1-ptg001086l_1-ptg001086l_1-ptg001086l_1-ptg001086l_1-ptg001086l_1-ptg001086l_1-ptg001086l_1-ptg001086l_1-ptg001086l_1-ptg001086l_1-ptg000388l_1-ptg000388l_1-ptg001086l_1-ptg001086…
489	Fig2_1.	Vampyroteuthis	Doryteuthis pealeii	Dpe03	ptg000918l_1	ptg001161l_1	48	0.998747297936168	0.439233222601182	0.659574468085106	4	ptg001161l_1-ptg000918l_1-ptg000918l_1-ptg000918l_1-ptg001161l_1-ptg001161l_1-ptg000918l_1-ptg000918l_1-ptg000918l_1-ptg000918l_1-ptg001161l_1-ptg001161l_1-ptg001161l_1-ptg001161l_1-ptg001161l_1-ptg001161l_1-ptg001161l_1-ptg001161l_1-ptg001161l_1-ptg000918l_1-ptg000918l_1-ptg000918l_1-ptg000918l_1-ptg001161l_1-ptg000918l_1-ptg000918l_1-ptg001161l_1-ptg001161l_1-ptg001161l_1-ptg001161l_1-ptg001161…
490	Fig2_1.	Vampyroteuthis	Doryteuthis pealeii	Dpe03	ptg000918l_1	ptg000388l_1	39	0.97663491144401	0.389058702877402	0.631578947368421	4	ptg000918l_1-ptg000918l_1-ptg000918l_1-ptg000388l_1-ptg000388l_1-ptg000388l_1-ptg000918l_1-ptg000918l_1-ptg000918l_1-ptg000918l_1-ptg000388l_1-ptg000388l_1-ptg000388l_1-ptg000388l_1-ptg000388l_1-ptg000388l_1-ptg000388l_1-ptg000388l_1-ptg000918l_1-ptg000918l_1-ptg000388l_1-ptg000918l_1-ptg000918l_1-ptg000388l_1-ptg000388l_1-ptg000388l_1-ptg000918l_1-ptg000918l_1-ptg000388l_1-ptg000918l_1-ptg000918…
491	Fig2_1.	Vampyroteuthis	Doryteuthis pealeii	Dpe03	ptg001161l_1	ptg000388l_1	41	0.964956766950569	0.366465213378802	0.625	4	ptg001161l_1-ptg001161l_1-ptg001161l_1-ptg000388l_1-ptg000388l_1-ptg000388l_1-ptg000388l_1-ptg000388l_1-ptg000388l_1-ptg000388l_1-ptg001161l_1-ptg001161l_1-ptg000388l_1-ptg000388l_1-ptg001161l_1-ptg001161l_1-ptg000388l_1-ptg000388l_1-ptg001161l_1-ptg001161l_1-ptg001161l_1-ptg001161l_1-ptg001161l_1-ptg000388l_1-ptg000388l_1-ptg001161l_1-ptg000388l_1-ptg000388l_1-ptg000388l_1-ptg001161l_1-ptg001161…
492	Fig2_1.	Vampyroteuthis	Doryteuthis pealeii	Dpe11	ptg001257l_1	ptg002848l_1	36	0.991076059838222	0.385340580848377	0.628571428571429	6	ptg001257l_1-ptg001257l_1-ptg001257l_1-ptg001257l_1-ptg002848l_1-ptg002848l_1-ptg002848l_1-ptg001257l_1-ptg001257l_1-ptg002848l_1-ptg002848l_1-ptg002848l_1-ptg002848l_1-ptg002848l_1-ptg002848l_1-ptg002848l_1-ptg002848l_1-ptg002848l_1-ptg002848l_1-ptg001257l_1-ptg002848l_1-ptg002848l_1-ptg002848l_1-ptg001257l_1-ptg002848l_1-ptg002848l_1-ptg001257l_1-ptg001257l_1-ptg001257l_1-ptg001257l_1-ptg001257…
493	Fig2_1.	Vampyroteuthis	Doryteuthis pealeii	Dpe11	ptg001257l_1	ptg002135l_1	47	0.925225327805443	0.270943975198945	0.58695652173913	6	ptg002135l_1-ptg002135l_1-ptg001257l_1-ptg001257l_1-ptg001257l_1-ptg001257l_1-ptg002135l_1-ptg001257l_1-ptg001257l_1-ptg002135l_1-ptg002135l_1-ptg002135l_1-ptg002135l_1-ptg002135l_1-ptg002135l_1-ptg002135l_1-ptg002135l_1-ptg002135l_1-ptg002135l_1-ptg002135l_1-ptg002135l_1-ptg002135l_1-ptg002135l_1-ptg002135l_1-ptg001257l_1-ptg002135l_1-ptg002135l_1-ptg002135l_1-ptg001257l_1-ptg001257l_1-ptg001257…
494	Fig2_1.	Vampyroteuthis	Doryteuthis pealeii	Dpe11	ptg001257l_1	ptg000181l_1	41	0.964956766950569	0.284471683738546	0.5625	6	ptg001257l_1-ptg001257l_1-ptg001257l_1-ptg001257l_1-ptg001257l_1-ptg001257l_1-ptg000181l_1-ptg000181l_1-ptg000181l_1-ptg000181l_1-ptg000181l_1-ptg000181l_1-ptg000181l_1-ptg000181l_1-ptg000181l_1-ptg000181l_1-ptg000181l_1-ptg001257l_1-ptg000181l_1-ptg000181l_1-ptg000181l_1-ptg000181l_1-ptg000181l_1-ptg000181l_1-ptg000181l_1-ptg001257l_1-ptg001257l_1-ptg001257l_1-ptg001257l_1-ptg001257l_1-ptg001257…
495	Fig2_1.	Vampyroteuthis	Doryteuthis pealeii	Dpe11	ptg001257l_1	ptg000924l_1	35	0.994693795361306	0.303252097388907	0.544117647058823	6	ptg001257l_1-ptg001257l_1-ptg001257l_1-ptg001257l_1-ptg001257l_1-ptg001257l_1-ptg000924l_1-ptg000924l_1-ptg000924l_1-ptg000924l_1-ptg000924l_1-ptg000924l_1-ptg000924l_1-ptg000924l_1-ptg000924l_1-ptg000924l_1-ptg000924l_1-ptg000924l_1-ptg001257l_1-ptg001257l_1-ptg001257l_1-ptg001257l_1-ptg001257l_1-ptg001257l_1-ptg001257l_1-ptg001257l_1-ptg001257l_1-ptg001257l_1-ptg000924l_1-ptg000924l_1-ptg000924…
496	Fig2_1.	Vampyroteuthis	Doryteuthis pealeii	Dpe11	ptg001257l_1	ptg000792l_1	33	0.999337504168885	0.357120213059721	0.5625	6	ptg000792l_1-ptg000792l_1-ptg000792l_1-ptg000792l_1-ptg000792l_1-ptg001257l_1-ptg001257l_1-ptg001257l_1-ptg001257l_1-ptg001257l_1-ptg001257l_1-ptg000792l_1-ptg000792l_1-ptg000792l_1-ptg000792l_1-ptg000792l_1-ptg000792l_1-ptg000792l_1-ptg001257l_1-ptg001257l_1-ptg001257l_1-ptg001257l_1-ptg001257l_1-ptg001257l_1-ptg001257l_1-ptg001257l_1-ptg001257l_1-ptg001257l_1-ptg000792l_1-ptg000792l_1-ptg000792…
497	Fig2_1.	Vampyroteuthis	Doryteuthis pealeii	Dpe11	ptg002848l_1	ptg002135l_1	51	0.966177351388351	0.329875159113245	0.62	6	ptg002135l_1-ptg002135l_1-ptg002848l_1-ptg002848l_1-ptg002848l_1-ptg002135l_1-ptg002135l_1-ptg002135l_1-ptg002848l_1-ptg002848l_1-ptg002848l_1-ptg002848l_1-ptg002848l_1-ptg002848l_1-ptg002848l_1-ptg002848l_1-ptg002848l_1-ptg002848l_1-ptg002135l_1-ptg002135l_1-ptg002135l_1-ptg002135l_1-ptg002135l_1-ptg002135l_1-ptg002135l_1-ptg002135l_1-ptg002135l_1-ptg002135l_1-ptg002135l_1-ptg002135l_1-ptg002135…
498	Fig2_1.	Vampyroteuthis	Doryteuthis pealeii	Dpe11	ptg002848l_1	ptg000181l_1	45	0.991076059838222	0.407684558820164	0.647727272727273	6	ptg002848l_1-ptg002848l_1-ptg002848l_1-ptg002848l_1-ptg002848l_1-ptg002848l_1-ptg002848l_1-ptg002848l_1-ptg002848l_1-ptg000181l_1-ptg000181l_1-ptg000181l_1-ptg002848l_1-ptg002848l_1-ptg002848l_1-ptg002848l_1-ptg000181l_1-ptg000181l_1-ptg000181l_1-ptg000181l_1-ptg000181l_1-ptg000181l_1-ptg000181l_1-ptg000181l_1-ptg002848l_1-ptg002848l_1-ptg000181l_1-ptg000181l_1-ptg000181l_1-ptg000181l_1-ptg000181…
499	Fig2_1.	Vampyroteuthis	Doryteuthis pealeii	Dpe11	ptg002848l_1	ptg000924l_1	39	0.999525689293649	0.378008044400615	0.605263157894737	6	ptg002848l_1-ptg002848l_1-ptg002848l_1-ptg000924l_1-ptg000924l_1-ptg002848l_1-ptg002848l_1-ptg002848l_1-ptg002848l_1-ptg002848l_1-ptg002848l_1-ptg000924l_1-ptg000924l_1-ptg000924l_1-ptg002848l_1-ptg002848l_1-ptg002848l_1-ptg002848l_1-ptg000924l_1-ptg000924l_1-ptg000924l_1-ptg000924l_1-ptg000924l_1-ptg000924l_1-ptg000924l_1-ptg002848l_1-ptg002848l_1-ptg002848l_1-ptg002848l_1-ptg002848l_1-ptg002848…
500	Fig2_1.	Vampyroteuthis	Doryteuthis pealeii	Dpe11	ptg002848l_1	ptg000792l_1	37	0.995252549439679	0.377666785450518	0.611111111111111	6	ptg000792l_1-ptg000792l_1-ptg000792l_1-ptg000792l_1-ptg000792l_1-ptg002848l_1-ptg002848l_1-ptg002848l_1-ptg000792l_1-ptg002848l_1-ptg002848l_1-ptg002848l_1-ptg002848l_1-ptg002848l_1-ptg002848l_1-ptg000792l_1-ptg000792l_1-ptg000792l_1-ptg000792l_1-ptg000792l_1-ptg000792l_1-ptg002848l_1-ptg002848l_1-ptg002848l_1-ptg002848l_1-ptg002848l_1-ptg002848l_1-ptg002848l_1-ptg002848l_1-ptg002848l_1-ptg000792…
501	Fig2_1.	Vampyroteuthis	Doryteuthis pealeii	Dpe11	ptg002135l_1	ptg000181l_1	56	0.991703308372582	0.324965333938705	0.609090909090909	6	ptg002135l_1-ptg002135l_1-ptg002135l_1-ptg002135l_1-ptg002135l_1-ptg000181l_1-ptg000181l_1-ptg000181l_1-ptg000181l_1-ptg000181l_1-ptg000181l_1-ptg000181l_1-ptg000181l_1-ptg000181l_1-ptg000181l_1-ptg002135l_1-ptg002135l_1-ptg002135l_1-ptg002135l_1-ptg002135l_1-ptg002135l_1-ptg002135l_1-ptg002135l_1-ptg002135l_1-ptg002135l_1-ptg002135l_1-ptg000181l_1-ptg002135l_1-ptg002135l_1-ptg002135l_1-ptg002135…
502	Fig2_1.	Vampyroteuthis	Doryteuthis pealeii	Dpe11	ptg002135l_1	ptg000924l_1	50	0.9580420222263	0.318619317001283	0.581632653061224	6	ptg002135l_1-ptg002135l_1-ptg002135l_1-ptg002135l_1-ptg002135l_1-ptg000924l_1-ptg000924l_1-ptg000924l_1-ptg000924l_1-ptg000924l_1-ptg000924l_1-ptg000924l_1-ptg000924l_1-ptg002135l_1-ptg002135l_1-ptg002135l_1-ptg002135l_1-ptg002135l_1-ptg002135l_1-ptg002135l_1-ptg002135l_1-ptg000924l_1-ptg000924l_1-ptg000924l_1-ptg000924l_1-ptg002135l_1-ptg002135l_1-ptg002135l_1-ptg002135l_1-ptg002135l_1-ptg002135…
503	Fig2_1.	Vampyroteuthis	Doryteuthis pealeii	Dpe11	ptg002135l_1	ptg000792l_1	48	0.937734293986804	0.275300566566932	0.585106382978723	6	ptg002135l_1-ptg000792l_1-ptg000792l_1-ptg000792l_1-ptg000792l_1-ptg000792l_1-ptg002135l_1-ptg002135l_1-ptg002135l_1-ptg002135l_1-ptg000792l_1-ptg000792l_1-ptg000792l_1-ptg000792l_1-ptg000792l_1-ptg000792l_1-ptg000792l_1-ptg002135l_1-ptg002135l_1-ptg002135l_1-ptg002135l_1-ptg002135l_1-ptg002135l_1-ptg002135l_1-ptg002135l_1-ptg002135l_1-ptg002135l_1-ptg002135l_1-ptg002135l_1-ptg002135l_1-ptg002135…
504	Fig2_1.	Vampyroteuthis	Doryteuthis pealeii	Dpe11	ptg000181l_1	ptg000924l_1	44	0.986544630005564	0.330071776470864	0.604651162790698	6	ptg000924l_1-ptg000924l_1-ptg000924l_1-ptg000181l_1-ptg000181l_1-ptg000181l_1-ptg000924l_1-ptg000924l_1-ptg000181l_1-ptg000181l_1-ptg000181l_1-ptg000181l_1-ptg000181l_1-ptg000181l_1-ptg000181l_1-ptg000924l_1-ptg000924l_1-ptg000924l_1-ptg000924l_1-ptg000924l_1-ptg000924l_1-ptg000924l_1-ptg000181l_1-ptg000181l_1-ptg000181l_1-ptg000181l_1-ptg000181l_1-ptg000181l_1-ptg000181l_1-ptg000181l_1-ptg000181…
505	Fig2_1.	Vampyroteuthis	Doryteuthis pealeii	Dpe11	ptg000181l_1	ptg000792l_1	42	0.97366806454962	0.270225368580196	0.573170731707317	6	ptg000792l_1-ptg000792l_1-ptg000792l_1-ptg000792l_1-ptg000792l_1-ptg000792l_1-ptg000181l_1-ptg000181l_1-ptg000181l_1-ptg000792l_1-ptg000792l_1-ptg000792l_1-ptg000792l_1-ptg000792l_1-ptg000792l_1-ptg000181l_1-ptg000181l_1-ptg000181l_1-ptg000181l_1-ptg000181l_1-ptg000181l_1-ptg000181l_1-ptg000181l_1-ptg000181l_1-ptg000181l_1-ptg000181l_1-ptg000181l_1-ptg000181l_1-ptg000181l_1-ptg000181l_1-ptg000792…
506	Fig2_1.	Vampyroteuthis	Doryteuthis pealeii	Dpe11	ptg000924l_1	ptg000792l_1	36	0.997772472089982	0.429712669941091	0.642857142857143	6	ptg000792l_1-ptg000792l_1-ptg000792l_1-ptg000792l_1-ptg000792l_1-ptg000924l_1-ptg000924l_1-ptg000792l_1-ptg000924l_1-ptg000792l_1-ptg000792l_1-ptg000792l_1-ptg000792l_1-ptg000792l_1-ptg000924l_1-ptg000924l_1-ptg000792l_1-ptg000924l_1-ptg000924l_1-ptg000924l_1-ptg000924l_1-ptg000924l_1-ptg000924l_1-ptg000924l_1-ptg000792l_1-ptg000792l_1-ptg000792l_1-ptg000924l_1-ptg000924l_1-ptg000924l_1-ptg000924…
507	Fig2_2.	Argonauta hians	Doryteuthis pealeii	chr1	Dpe02	Dpe16	283	0.863786971632175	0.160965879709371	0.567375886524823	7	Dpe02-Dpe02-Dpe02-Dpe16-Dpe16-Dpe16-Dpe16-Dpe02-Dpe02-Dpe02-Dpe02-Dpe02-Dpe02-Dpe02-Dpe16-Dpe16-Dpe16-Dpe16-Dpe02-Dpe02-Dpe02-Dpe02-Dpe02-Dpe02-Dpe02-Dpe02-Dpe16-Dpe02-Dpe02-Dpe02-Dpe02-Dpe02-Dpe02-Dpe02-Dpe02-Dpe02-Dpe02-Dpe02-Dpe02-Dpe02-Dpe02-Dpe02-Dpe02-Dpe02-Dpe02-Dpe02-Dpe02-Dpe02-Dpe02-Dpe02-Dpe02-Dpe02-Dpe02-Dpe02-Dpe02-Dpe02-Dpe02-Dpe02-Dpe02-Dpe02-Dpe02-Dpe02-Dpe02-Dpe02-Dpe16-Dpe02-Dpe…
508	Fig2_2.	Argonauta hians	Doryteuthis pealeii	chr1	Dpe02	Dpe41	329	0.962181844446708	0.19360334681788	0.583841463414634	7	Dpe02-Dpe02-Dpe02-Dpe41-Dpe41-Dpe41-Dpe41-Dpe41-Dpe41-Dpe41-Dpe41-Dpe41-Dpe02-Dpe02-Dpe02-Dpe02-Dpe02-Dpe02-Dpe02-Dpe02-Dpe02-Dpe02-Dpe41-Dpe41-Dpe41-Dpe02-Dpe41-Dpe41-Dpe41-Dpe41-Dpe41-Dpe41-Dpe41-Dpe02-Dpe02-Dpe41-Dpe41-Dpe41-Dpe02-Dpe02-Dpe41-Dpe41-Dpe41-Dpe02-Dpe41-Dpe41-Dpe41-Dpe02-Dpe02-Dpe02-Dpe02-Dpe02-Dpe02-Dpe02-Dpe02-Dpe02-Dpe02-Dpe02-Dpe02-Dpe02-Dpe02-Dpe02-Dpe02-Dpe02-Dpe41-Dpe41-Dpe…
509	Fig2_2.	Argonauta hians	Doryteuthis pealeii	chr1	Dpe02	Dpe30	331	0.964623855552045	0.258335412979273	0.616666666666667	7	Dpe02-Dpe02-Dpe30-Dpe30-Dpe02-Dpe30-Dpe30-Dpe30-Dpe30-Dpe30-Dpe30-Dpe30-Dpe30-Dpe30-Dpe30-Dpe30-Dpe30-Dpe02-Dpe02-Dpe02-Dpe02-Dpe02-Dpe30-Dpe02-Dpe02-Dpe30-Dpe30-Dpe30-Dpe30-Dpe02-Dpe02-Dpe02-Dpe02-Dpe30-Dpe02-Dpe02-Dpe30-Dpe02-Dpe02-Dpe02-Dpe02-Dpe02-Dpe02-Dpe02-Dpe02-Dpe02-Dpe02-Dpe02-Dpe02-Dpe02-Dpe02-Dpe02-Dpe02-Dpe02-Dpe02-Dpe02-Dpe02-Dpe30-Dpe02-Dpe02-Dpe02-Dpe02-Dpe02-Dpe02-Dpe02-Dpe02-Dpe…
510	Fig2_2.	Argonauta hians	Doryteuthis pealeii	chr1	Dpe02	Dpe40	327	0.959624638652139	0.259937418380045	0.616564417177914	7	Dpe02-Dpe02-Dpe02-Dpe40-Dpe40-Dpe40-Dpe40-Dpe40-Dpe02-Dpe02-Dpe02-Dpe02-Dpe02-Dpe02-Dpe02-Dpe40-Dpe40-Dpe02-Dpe40-Dpe40-Dpe40-Dpe40-Dpe02-Dpe02-Dpe40-Dpe40-Dpe40-Dpe02-Dpe02-Dpe02-Dpe40-Dpe40-Dpe40-Dpe40-Dpe40-Dpe02-Dpe02-Dpe02-Dpe02-Dpe02-Dpe02-Dpe02-Dpe02-Dpe40-Dpe02-Dpe02-Dpe02-Dpe02-Dpe02-Dpe02-Dpe02-Dpe02-Dpe02-Dpe02-Dpe40-Dpe02-Dpe02-Dpe40-Dpe02-Dpe40-Dpe02-Dpe02-Dpe02-Dpe02-Dpe02-Dpe02-Dpe…
511	Fig2_2.	Argonauta hians	Doryteuthis pealeii	chr1	Dpe02	Dpe19	261	0.771068220982869	0.136439099314432	0.555769230769231	7	Dpe02-Dpe02-Dpe02-Dpe19-Dpe19-Dpe19-Dpe19-Dpe19-Dpe19-Dpe19-Dpe19-Dpe19-Dpe19-Dpe19-Dpe19-Dpe02-Dpe02-Dpe02-Dpe02-Dpe02-Dpe02-Dpe02-Dpe02-Dpe02-Dpe02-Dpe02-Dpe19-Dpe19-Dpe19-Dpe02-Dpe02-Dpe02-Dpe02-Dpe02-Dpe02-Dpe02-Dpe02-Dpe02-Dpe02-Dpe02-Dpe02-Dpe02-Dpe02-Dpe02-Dpe02-Dpe02-Dpe02-Dpe02-Dpe02-Dpe02-Dpe02-Dpe19-Dpe02-Dpe02-Dpe02-Dpe02-Dpe02-Dpe02-Dpe02-Dpe02-Dpe02-Dpe02-Dpe02-Dpe02-Dpe19-Dpe19-Dpe…
512	Fig2_2.	Argonauta hians	Doryteuthis pealeii	chr1	Dpe02	Dpe17	335	0.969177633292834	0.162876101411557	0.570359281437126	7	Dpe02-Dpe02-Dpe17-Dpe17-Dpe17-Dpe17-Dpe02-Dpe17-Dpe17-Dpe17-Dpe17-Dpe17-Dpe17-Dpe17-Dpe17-Dpe17-Dpe17-Dpe17-Dpe17-Dpe17-Dpe17-Dpe17-Dpe17-Dpe17-Dpe17-Dpe02-Dpe02-Dpe02-Dpe02-Dpe02-Dpe17-Dpe17-Dpe02-Dpe02-Dpe02-Dpe17-Dpe17-Dpe17-Dpe17-Dpe02-Dpe02-Dpe02-Dpe17-Dpe17-Dpe02-Dpe02-Dpe02-Dpe02-Dpe02-Dpe02-Dpe02-Dpe02-Dpe02-Dpe02-Dpe02-Dpe02-Dpe02-Dpe02-Dpe02-Dpe02-Dpe02-Dpe02-Dpe02-Dpe02-Dpe02-Dpe02-Dpe…
513	Fig2_2.	Argonauta hians	Doryteuthis pealeii	chr1	Dpe16	Dpe41	208	0.964426230382825	0.157374552005094	0.56280193236715	7	Dpe41-Dpe41-Dpe41-Dpe41-Dpe16-Dpe16-Dpe41-Dpe16-Dpe16-Dpe41-Dpe41-Dpe41-Dpe41-Dpe16-Dpe16-Dpe16-Dpe16-Dpe41-Dpe41-Dpe41-Dpe41-Dpe41-Dpe41-Dpe41-Dpe41-Dpe41-Dpe41-Dpe41-Dpe41-Dpe41-Dpe41-Dpe41-Dpe41-Dpe16-Dpe41-Dpe41-Dpe41-Dpe41-Dpe41-Dpe41-Dpe41-Dpe41-Dpe41-Dpe41-Dpe41-Dpe41-Dpe41-Dpe41-Dpe41-Dpe41-Dpe41-Dpe41-Dpe41-Dpe41-Dpe41-Dpe41-Dpe41-Dpe41-Dpe41-Dpe41-Dpe41-Dpe41-Dpe41-Dpe41-Dpe41-Dpe41-Dpe…
514	Fig2_2.	Argonauta hians	Doryteuthis pealeii	chr1	Dpe16	Dpe30	210	0.961978059650626	0.218836044157241	0.590909090909091	7	Dpe30-Dpe30-Dpe30-Dpe30-Dpe30-Dpe30-Dpe30-Dpe30-Dpe30-Dpe16-Dpe16-Dpe16-Dpe16-Dpe30-Dpe30-Dpe30-Dpe30-Dpe30-Dpe30-Dpe30-Dpe30-Dpe30-Dpe30-Dpe16-Dpe16-Dpe16-Dpe16-Dpe30-Dpe30-Dpe16-Dpe30-Dpe30-Dpe30-Dpe30-Dpe30-Dpe30-Dpe30-Dpe30-Dpe30-Dpe30-Dpe30-Dpe30-Dpe30-Dpe30-Dpe30-Dpe16-Dpe30-Dpe30-Dpe30-Dpe30-Dpe30-Dpe30-Dpe16-Dpe16-Dpe16-Dpe30-Dpe16-Dpe16-Dpe16-Dpe16-Dpe16-Dpe16-Dpe16-Dpe16-Dpe16-Dpe30-Dpe…
515	Fig2_2.	Argonauta hians	Doryteuthis pealeii	chr1	Dpe16	Dpe40	206	0.966836032928774	0.177744892960042	0.568292682926829	7	Dpe40-Dpe40-Dpe40-Dpe40-Dpe40-Dpe16-Dpe16-Dpe16-Dpe16-Dpe16-Dpe16-Dpe16-Dpe16-Dpe40-Dpe40-Dpe40-Dpe40-Dpe40-Dpe40-Dpe40-Dpe40-Dpe40-Dpe40-Dpe40-Dpe40-Dpe40-Dpe40-Dpe16-Dpe40-Dpe40-Dpe40-Dpe40-Dpe40-Dpe40-Dpe40-Dpe40-Dpe40-Dpe40-Dpe40-Dpe40-Dpe16-Dpe40-Dpe40-Dpe40-Dpe40-Dpe40-Dpe40-Dpe16-Dpe16-Dpe16-Dpe16-Dpe16-Dpe16-Dpe16-Dpe16-Dpe16-Dpe16-Dpe16-Dpe16-Dpe16-Dpe16-Dpe16-Dpe16-Dpe40-Dpe40-Dpe40-Dpe…
516	Fig2_2.	Argonauta hians	Doryteuthis pealeii	chr1	Dpe16	Dpe19	140	0.982113087330658	0.170152370250098	0.561151079136691	7	Dpe16-Dpe16-Dpe16-Dpe16-Dpe19-Dpe19-Dpe19-Dpe19-Dpe19-Dpe19-Dpe19-Dpe19-Dpe19-Dpe19-Dpe19-Dpe19-Dpe16-Dpe16-Dpe16-Dpe16-Dpe19-Dpe19-Dpe19-Dpe16-Dpe19-Dpe19-Dpe19-Dpe19-Dpe19-Dpe16-Dpe16-Dpe16-Dpe16-Dpe16-Dpe16-Dpe16-Dpe16-Dpe16-Dpe16-Dpe16-Dpe16-Dpe16-Dpe16-Dpe16-Dpe16-Dpe16-Dpe16-Dpe16-Dpe19-Dpe16-Dpe16-Dpe19-Dpe19-Dpe19-Dpe19-Dpe19-Dpe19-Dpe19-Dpe19-Dpe19-Dpe19-Dpe19-Dpe19-Dpe16-Dpe16-Dpe16-Dpe…
517	Fig2_2.	Argonauta hians	Doryteuthis pealeii	chr1	Dpe16	Dpe17	214	0.956979069787536	0.153933409496155	0.561032863849765	7	Dpe17-Dpe17-Dpe17-Dpe17-Dpe17-Dpe16-Dpe16-Dpe16-Dpe16-Dpe17-Dpe17-Dpe17-Dpe17-Dpe17-Dpe17-Dpe17-Dpe17-Dpe17-Dpe17-Dpe17-Dpe17-Dpe17-Dpe17-Dpe17-Dpe17-Dpe17-Dpe17-Dpe17-Dpe16-Dpe16-Dpe16-Dpe16-Dpe17-Dpe17-Dpe17-Dpe17-Dpe17-Dpe17-Dpe16-Dpe17-Dpe17-Dpe17-Dpe17-Dpe17-Dpe17-Dpe17-Dpe17-Dpe17-Dpe17-Dpe17-Dpe17-Dpe17-Dpe17-Dpe17-Dpe17-Dpe17-Dpe17-Dpe17-Dpe17-Dpe17-Dpe17-Dpe17-Dpe17-Dpe17-Dpe17-Dpe17-Dpe…
518	Fig2_2.	Argonauta hians	Doryteuthis pealeii	chr1	Dpe41	Dpe30	256	0.999955971993497	0.276433559644831	0.62156862745098	7	Dpe30-Dpe30-Dpe30-Dpe30-Dpe30-Dpe30-Dpe30-Dpe30-Dpe41-Dpe41-Dpe41-Dpe30-Dpe41-Dpe41-Dpe41-Dpe41-Dpe41-Dpe41-Dpe30-Dpe30-Dpe30-Dpe30-Dpe30-Dpe30-Dpe30-Dpe30-Dpe30-Dpe30-Dpe41-Dpe41-Dpe41-Dpe41-Dpe41-Dpe41-Dpe41-Dpe41-Dpe41-Dpe41-Dpe30-Dpe41-Dpe41-Dpe41-Dpe30-Dpe41-Dpe41-Dpe41-Dpe41-Dpe41-Dpe41-Dpe41-Dpe41-Dpe30-Dpe41-Dpe41-Dpe41-Dpe41-Dpe41-Dpe41-Dpe30-Dpe30-Dpe30-Dpe41-Dpe41-Dpe41-Dpe41-Dpe30-Dpe…
519	Fig2_2.	Argonauta hians	Doryteuthis pealeii	chr1	Dpe41	Dpe40	252	0.999954563171242	0.235901250839935	0.601593625498008	7	Dpe40-Dpe40-Dpe40-Dpe40-Dpe40-Dpe41-Dpe41-Dpe41-Dpe41-Dpe41-Dpe41-Dpe41-Dpe41-Dpe41-Dpe40-Dpe40-Dpe40-Dpe40-Dpe40-Dpe40-Dpe40-Dpe40-Dpe40-Dpe41-Dpe41-Dpe41-Dpe41-Dpe41-Dpe41-Dpe41-Dpe41-Dpe41-Dpe41-Dpe41-Dpe41-Dpe41-Dpe40-Dpe40-Dpe40-Dpe40-Dpe40-Dpe41-Dpe41-Dpe41-Dpe41-Dpe41-Dpe41-Dpe40-Dpe40-Dpe40-Dpe41-Dpe41-Dpe40-Dpe41-Dpe41-Dpe41-Dpe40-Dpe41-Dpe41-Dpe41-Dpe41-Dpe41-Dpe41-Dpe40-Dpe40-Dpe41-Dpe…
520	Fig2_2.	Argonauta hians	Doryteuthis pealeii	chr1	Dpe41	Dpe19	186	0.901315288890753	0.225691072621078	0.594594594594595	7	Dpe41-Dpe41-Dpe41-Dpe41-Dpe41-Dpe19-Dpe19-Dpe19-Dpe19-Dpe41-Dpe19-Dpe19-Dpe19-Dpe19-Dpe19-Dpe41-Dpe41-Dpe19-Dpe19-Dpe19-Dpe41-Dpe41-Dpe41-Dpe41-Dpe41-Dpe41-Dpe41-Dpe41-Dpe41-Dpe41-Dpe41-Dpe19-Dpe19-Dpe19-Dpe41-Dpe41-Dpe41-Dpe41-Dpe41-Dpe41-Dpe41-Dpe41-Dpe41-Dpe41-Dpe41-Dpe19-Dpe41-Dpe41-Dpe41-Dpe41-Dpe41-Dpe41-Dpe41-Dpe41-Dpe41-Dpe19-Dpe19-Dpe19-Dpe41-Dpe41-Dpe41-Dpe41-Dpe41-Dpe41-Dpe41-Dpe19-Dpe…
521	Fig2_2.	Argonauta hians	Doryteuthis pealeii	chr1	Dpe41	Dpe17	260	0.999615816329519	0.229034104768814	0.6003861003861	7	Dpe17-Dpe17-Dpe17-Dpe17-Dpe41-Dpe41-Dpe41-Dpe41-Dpe17-Dpe41-Dpe17-Dpe17-Dpe17-Dpe17-Dpe41-Dpe17-Dpe41-Dpe17-Dpe17-Dpe17-Dpe17-Dpe17-Dpe17-Dpe17-Dpe17-Dpe17-Dpe41-Dpe17-Dpe17-Dpe17-Dpe41-Dpe17-Dpe17-Dpe17-Dpe17-Dpe17-Dpe17-Dpe41-Dpe41-Dpe41-Dpe41-Dpe41-Dpe41-Dpe41-Dpe41-Dpe41-Dpe41-Dpe17-Dpe17-Dpe41-Dpe41-Dpe41-Dpe41-Dpe41-Dpe41-Dpe41-Dpe41-Dpe41-Dpe41-Dpe41-Dpe41-Dpe41-Dpe41-Dpe41-Dpe41-Dpe41-Dpe…
522	Fig2_2.	Argonauta hians	Doryteuthis pealeii	chr1	Dpe30	Dpe40	254	0.999821098062085	0.294641613389678	0.630434782608696	7	Dpe30-Dpe30-Dpe30-Dpe30-Dpe30-Dpe30-Dpe30-Dpe40-Dpe40-Dpe30-Dpe40-Dpe40-Dpe40-Dpe30-Dpe30-Dpe30-Dpe30-Dpe30-Dpe30-Dpe30-Dpe30-Dpe30-Dpe30-Dpe30-Dpe40-Dpe40-Dpe40-Dpe40-Dpe40-Dpe40-Dpe40-Dpe40-Dpe40-Dpe30-Dpe40-Dpe30-Dpe40-Dpe40-Dpe40-Dpe40-Dpe40-Dpe40-Dpe40-Dpe30-Dpe40-Dpe40-Dpe30-Dpe30-Dpe30-Dpe40-Dpe40-Dpe30-Dpe30-Dpe30-Dpe30-Dpe30-Dpe40-Dpe40-Dpe30-Dpe30-Dpe30-Dpe30-Dpe30-Dpe40-Dpe40-Dpe40-Dpe…
523	Fig2_2.	Argonauta hians	Doryteuthis pealeii	chr1	Dpe30	Dpe19	188	0.897544937518337	0.204745578916284	0.585561497326203	7	Dpe30-Dpe30-Dpe30-Dpe30-Dpe30-Dpe30-Dpe30-Dpe30-Dpe30-Dpe19-Dpe19-Dpe19-Dpe19-Dpe19-Dpe19-Dpe19-Dpe19-Dpe19-Dpe19-Dpe19-Dpe19-Dpe30-Dpe30-Dpe30-Dpe30-Dpe30-Dpe30-Dpe30-Dpe30-Dpe30-Dpe30-Dpe30-Dpe19-Dpe19-Dpe19-Dpe30-Dpe30-Dpe19-Dpe30-Dpe30-Dpe30-Dpe19-Dpe19-Dpe19-Dpe30-Dpe30-Dpe30-Dpe30-Dpe30-Dpe30-Dpe19-Dpe30-Dpe30-Dpe30-Dpe30-Dpe30-Dpe30-Dpe30-Dpe30-Dpe30-Dpe30-Dpe30-Dpe30-Dpe30-Dpe30-Dpe30-Dpe…
524	Fig2_2.	Argonauta hians	Doryteuthis pealeii	chr1	Dpe30	Dpe17	262	0.999831856990664	0.217032596747683	0.593869731800766	7	Dpe30-Dpe17-Dpe17-Dpe17-Dpe17-Dpe30-Dpe30-Dpe30-Dpe30-Dpe30-Dpe30-Dpe30-Dpe30-Dpe17-Dpe17-Dpe17-Dpe17-Dpe17-Dpe17-Dpe17-Dpe17-Dpe17-Dpe17-Dpe17-Dpe17-Dpe17-Dpe17-Dpe17-Dpe17-Dpe17-Dpe17-Dpe30-Dpe30-Dpe30-Dpe30-Dpe30-Dpe17-Dpe17-Dpe30-Dpe30-Dpe30-Dpe30-Dpe30-Dpe17-Dpe17-Dpe17-Dpe17-Dpe17-Dpe17-Dpe30-Dpe30-Dpe30-Dpe30-Dpe30-Dpe30-Dpe30-Dpe30-Dpe30-Dpe30-Dpe30-Dpe30-Dpe17-Dpe17-Dpe17-Dpe17-Dpe30-Dpe…
525	Fig2_2.	Argonauta hians	Doryteuthis pealeii	chr1	Dpe40	Dpe19	184	0.905089263148809	0.179300267015315	0.573770491803279	7	Dpe40-Dpe40-Dpe40-Dpe40-Dpe40-Dpe19-Dpe19-Dpe19-Dpe19-Dpe19-Dpe19-Dpe19-Dpe19-Dpe19-Dpe19-Dpe19-Dpe19-Dpe40-Dpe40-Dpe40-Dpe40-Dpe40-Dpe40-Dpe40-Dpe40-Dpe40-Dpe19-Dpe19-Dpe19-Dpe40-Dpe40-Dpe40-Dpe40-Dpe40-Dpe40-Dpe40-Dpe40-Dpe19-Dpe40-Dpe40-Dpe40-Dpe40-Dpe19-Dpe19-Dpe19-Dpe40-Dpe40-Dpe19-Dpe40-Dpe40-Dpe40-Dpe40-Dpe40-Dpe40-Dpe40-Dpe40-Dpe40-Dpe40-Dpe40-Dpe40-Dpe40-Dpe40-Dpe40-Dpe40-Dpe40-Dpe40-Dpe…
526	Fig2_2.	Argonauta hians	Doryteuthis pealeii	chr1	Dpe40	Dpe17	258	0.999306327111552	0.183581767415554	0.577821011673152	7	Dpe17-Dpe17-Dpe17-Dpe17-Dpe40-Dpe40-Dpe40-Dpe40-Dpe40-Dpe17-Dpe17-Dpe17-Dpe17-Dpe17-Dpe17-Dpe17-Dpe17-Dpe17-Dpe17-Dpe17-Dpe17-Dpe17-Dpe17-Dpe17-Dpe17-Dpe17-Dpe17-Dpe17-Dpe17-Dpe40-Dpe40-Dpe40-Dpe40-Dpe40-Dpe40-Dpe17-Dpe17-Dpe17-Dpe17-Dpe40-Dpe40-Dpe40-Dpe17-Dpe17-Dpe40-Dpe40-Dpe40-Dpe40-Dpe40-Dpe40-Dpe40-Dpe40-Dpe40-Dpe40-Dpe40-Dpe40-Dpe40-Dpe40-Dpe17-Dpe17-Dpe17-Dpe17-Dpe17-Dpe17-Dpe17-Dpe17-Dpe…
527	Fig2_2.	Argonauta hians	Doryteuthis pealeii	chr1	Dpe19	Dpe17	192	0.890022376585704	0.231575712877084	0.599476439790576	7	Dpe17-Dpe17-Dpe17-Dpe17-Dpe17-Dpe19-Dpe19-Dpe19-Dpe19-Dpe17-Dpe17-Dpe17-Dpe17-Dpe17-Dpe19-Dpe19-Dpe19-Dpe19-Dpe19-Dpe17-Dpe17-Dpe17-Dpe17-Dpe17-Dpe17-Dpe17-Dpe17-Dpe17-Dpe17-Dpe17-Dpe17-Dpe19-Dpe19-Dpe19-Dpe17-Dpe17-Dpe17-Dpe17-Dpe17-Dpe17-Dpe17-Dpe17-Dpe19-Dpe19-Dpe19-Dpe19-Dpe19-Dpe19-Dpe19-Dpe17-Dpe19-Dpe17-Dpe17-Dpe17-Dpe17-Dpe17-Dpe17-Dpe17-Dpe17-Dpe17-Dpe17-Dpe17-Dpe17-Dpe17-Dpe17-Dpe17-Dpe…
528	Fig2_2.	Argonauta hians	Doryteuthis pealeii	chr14	Dpe02	Dpe41	125	0.614822757149069	0.094511173787385	0.532258064516129	4	Dpe02-Dpe41-Dpe41-Dpe41-Dpe41-Dpe02-Dpe02-Dpe02-Dpe02-Dpe02-Dpe02-Dpe02-Dpe02-Dpe02-Dpe02-Dpe02-Dpe02-Dpe02-Dpe02-Dpe02-Dpe02-Dpe02-Dpe02-Dpe02-Dpe02-Dpe02-Dpe02-Dpe02-Dpe02-Dpe02-Dpe02-Dpe02-Dpe02-Dpe02-Dpe02-Dpe02-Dpe02-Dpe02-Dpe02-Dpe02-Dpe02-Dpe02-Dpe02-Dpe02-Dpe02-Dpe02-Dpe02-Dpe02-Dpe02-Dpe02-Dpe02-Dpe02-Dpe02-Dpe02-Dpe02-Dpe02-Dpe02-Dpe02-Dpe02-Dpe02-Dpe02-Dpe02-Dpe02-Dpe41-Dpe41-Dpe41-Dpe…
529	Fig2_2.	Argonauta hians	Doryteuthis pealeii	chr14	Dpe02	Dpe40	120	0.519702786504305	0.190180648200836	0.57563025210084	4	Dpe02-Dpe02-Dpe02-Dpe02-Dpe02-Dpe02-Dpe40-Dpe02-Dpe02-Dpe40-Dpe02-Dpe02-Dpe02-Dpe02-Dpe02-Dpe02-Dpe02-Dpe02-Dpe02-Dpe02-Dpe02-Dpe02-Dpe02-Dpe02-Dpe02-Dpe02-Dpe02-Dpe02-Dpe02-Dpe02-Dpe02-Dpe02-Dpe02-Dpe02-Dpe02-Dpe02-Dpe02-Dpe02-Dpe02-Dpe02-Dpe02-Dpe02-Dpe02-Dpe40-Dpe02-Dpe02-Dpe02-Dpe02-Dpe02-Dpe02-Dpe02-Dpe02-Dpe02-Dpe02-Dpe02-Dpe02-Dpe02-Dpe02-Dpe02-Dpe02-Dpe02-Dpe02-Dpe02-Dpe02-Dpe02-Dpe40-Dpe…
530	Fig2_2.	Argonauta hians	Doryteuthis pealeii	chr14	Dpe02	Dpe15	149	0.866893670556864	0.135678855160537	0.554054054054054	4	Dpe02-Dpe15-Dpe02-Dpe02-Dpe02-Dpe02-Dpe02-Dpe02-Dpe02-Dpe02-Dpe02-Dpe02-Dpe02-Dpe02-Dpe02-Dpe02-Dpe02-Dpe02-Dpe02-Dpe02-Dpe02-Dpe02-Dpe02-Dpe02-Dpe02-Dpe02-Dpe02-Dpe02-Dpe02-Dpe02-Dpe02-Dpe02-Dpe02-Dpe02-Dpe02-Dpe02-Dpe02-Dpe02-Dpe02-Dpe02-Dpe02-Dpe02-Dpe02-Dpe02-Dpe02-Dpe02-Dpe02-Dpe02-Dpe02-Dpe02-Dpe02-Dpe02-Dpe02-Dpe02-Dpe02-Dpe02-Dpe02-Dpe02-Dpe02-Dpe02-Dpe15-Dpe15-Dpe15-Dpe15-Dpe15-Dpe15-Dpe…
531	Fig2_2.	Argonauta hians	Doryteuthis pealeii	chr14	Dpe41	Dpe40	33	0.983376190139224	0.296219940566819	0.5625	4	Dpe41-Dpe41-Dpe41-Dpe41-Dpe40-Dpe40-Dpe40-Dpe41-Dpe41-Dpe41-Dpe41-Dpe41-Dpe40-Dpe40-Dpe40-Dpe40-Dpe40-Dpe40-Dpe40-Dpe40-Dpe40-Dpe40-Dpe40-Dpe41-Dpe41-Dpe41-Dpe41-Dpe41-Dpe41-Dpe41-Dpe41-Dpe41-Dpe41
532	Fig2_2.	Argonauta hians	Doryteuthis pealeii	chr14	Dpe41	Dpe15	62	0.889034903812386	0.424397861301328	0.663934426229508	4	Dpe15-Dpe41-Dpe41-Dpe41-Dpe41-Dpe41-Dpe15-Dpe41-Dpe15-Dpe15-Dpe15-Dpe15-Dpe15-Dpe41-Dpe15-Dpe15-Dpe15-Dpe15-Dpe15-Dpe41-Dpe41-Dpe15-Dpe15-Dpe15-Dpe41-Dpe15-Dpe15-Dpe15-Dpe15-Dpe15-Dpe15-Dpe15-Dpe15-Dpe41-Dpe41-Dpe41-Dpe15-Dpe15-Dpe15-Dpe15-Dpe15-Dpe15-Dpe15-Dpe15-Dpe41-Dpe15-Dpe15-Dpe15-Dpe41-Dpe15-Dpe15-Dpe41-Dpe41-Dpe41-Dpe15-Dpe15-Dpe41-Dpe15-Dpe15-Dpe15-Dpe15-Dpe15
533	Fig2_2.	Argonauta hians	Doryteuthis pealeii	chr14	Dpe40	Dpe15	57	0.804252235901642	0.199722430706234	0.571428571428571	4	Dpe15-Dpe40-Dpe40-Dpe40-Dpe15-Dpe15-Dpe15-Dpe15-Dpe15-Dpe15-Dpe15-Dpe15-Dpe15-Dpe15-Dpe15-Dpe40-Dpe15-Dpe40-Dpe40-Dpe40-Dpe40-Dpe15-Dpe15-Dpe40-Dpe40-Dpe40-Dpe40-Dpe40-Dpe40-Dpe15-Dpe15-Dpe15-Dpe15-Dpe15-Dpe15-Dpe15-Dpe15-Dpe15-Dpe15-Dpe15-Dpe15-Dpe15-Dpe15-Dpe15-Dpe15-Dpe15-Dpe15-Dpe15-Dpe15-Dpe15-Dpe15-Dpe15-Dpe15-Dpe15-Dpe15-Dpe15-Dpe15
534	Fig2_2.	Argonauta hians	Doryteuthis pealeii	chr27	Dpe16	Dpe30	137	0.685476199640674	0.218327618332516	0.591911764705882	3	Dpe30-Dpe16-Dpe16-Dpe30-Dpe16-Dpe30-Dpe30-Dpe16-Dpe16-Dpe16-Dpe16-Dpe16-Dpe16-Dpe16-Dpe16-Dpe16-Dpe16-Dpe16-Dpe16-Dpe16-Dpe16-Dpe16-Dpe16-Dpe16-Dpe16-Dpe30-Dpe30-Dpe30-Dpe16-Dpe16-Dpe16-Dpe16-Dpe30-Dpe30-Dpe16-Dpe30-Dpe30-Dpe16-Dpe16-Dpe16-Dpe16-Dpe16-Dpe16-Dpe16-Dpe16-Dpe16-Dpe16-Dpe16-Dpe16-Dpe30-Dpe16-Dpe16-Dpe16-Dpe16-Dpe16-Dpe16-Dpe16-Dpe16-Dpe16-Dpe16-Dpe16-Dpe16-Dpe16-Dpe16-Dpe16-Dpe16-Dpe…
535	Fig2_2.	Argonauta hians	Doryteuthis pealeii	chr27	Dpe16	Dpe15	138	0.698124573139618	0.142182212399474	0.551094890510949	3	Dpe16-Dpe16-Dpe15-Dpe16-Dpe16-Dpe16-Dpe16-Dpe16-Dpe16-Dpe16-Dpe16-Dpe16-Dpe16-Dpe15-Dpe16-Dpe16-Dpe16-Dpe16-Dpe16-Dpe16-Dpe16-Dpe16-Dpe16-Dpe16-Dpe16-Dpe16-Dpe16-Dpe16-Dpe16-Dpe16-Dpe16-Dpe16-Dpe16-Dpe16-Dpe16-Dpe16-Dpe16-Dpe16-Dpe16-Dpe16-Dpe16-Dpe16-Dpe16-Dpe16-Dpe16-Dpe16-Dpe16-Dpe16-Dpe15-Dpe15-Dpe15-Dpe16-Dpe16-Dpe16-Dpe16-Dpe16-Dpe16-Dpe16-Dpe16-Dpe16-Dpe16-Dpe16-Dpe16-Dpe16-Dpe16-Dpe16-Dpe…
536	Fig2_2.	Argonauta hians	Doryteuthis pealeii	chr27	Dpe30	Dpe15	51	0.999722647539407	0.278952017825237	0.6	3	Dpe30-Dpe30-Dpe15-Dpe30-Dpe30-Dpe15-Dpe30-Dpe30-Dpe30-Dpe30-Dpe30-Dpe30-Dpe30-Dpe30-Dpe15-Dpe15-Dpe15-Dpe15-Dpe30-Dpe30-Dpe30-Dpe30-Dpe30-Dpe30-Dpe30-Dpe30-Dpe30-Dpe30-Dpe15-Dpe15-Dpe15-Dpe15-Dpe15-Dpe15-Dpe15-Dpe15-Dpe15-Dpe15-Dpe15-Dpe15-Dpe15-Dpe15-Dpe15-Dpe15-Dpe15-Dpe15-Dpe30-Dpe30-Dpe15-Dpe15-Dpe30
537	Fig2_2.	Argonauta hians	Doryteuthis pealeii	chr18	Dpe23	Dpe29	180	0.992774453987808	0.290910077248674	0.622905027932961	2	Dpe23-Dpe23-Dpe23-Dpe23-Dpe23-Dpe29-Dpe23-Dpe23-Dpe23-Dpe23-Dpe29-Dpe23-Dpe23-Dpe23-Dpe23-Dpe29-Dpe29-Dpe29-Dpe29-Dpe29-Dpe23-Dpe29-Dpe29-Dpe29-Dpe29-Dpe29-Dpe29-Dpe29-Dpe29-Dpe29-Dpe29-Dpe23-Dpe23-Dpe23-Dpe23-Dpe29-Dpe29-Dpe23-Dpe29-Dpe29-Dpe29-Dpe29-Dpe29-Dpe29-Dpe29-Dpe23-Dpe23-Dpe29-Dpe23-Dpe29-Dpe29-Dpe29-Dpe29-Dpe23-Dpe23-Dpe23-Dpe23-Dpe23-Dpe29-Dpe23-Dpe23-Dpe23-Dpe29-Dpe29-Dpe29-Dpe23-Dpe…
538	Fig2_2.	Argonauta hians	Doryteuthis pealeii	chr7	Dpe23	Dpe29	136	0.992342404643522	0.231354435045077	0.592592592592593	5	Dpe23-Dpe29-Dpe29-Dpe29-Dpe29-Dpe29-Dpe29-Dpe23-Dpe29-Dpe29-Dpe29-Dpe29-Dpe29-Dpe29-Dpe29-Dpe23-Dpe23-Dpe23-Dpe23-Dpe23-Dpe23-Dpe23-Dpe23-Dpe23-Dpe23-Dpe23-Dpe29-Dpe29-Dpe29-Dpe23-Dpe23-Dpe23-Dpe23-Dpe23-Dpe29-Dpe29-Dpe23-Dpe23-Dpe23-Dpe29-Dpe29-Dpe29-Dpe29-Dpe29-Dpe29-Dpe23-Dpe23-Dpe23-Dpe29-Dpe29-Dpe29-Dpe23-Dpe29-Dpe29-Dpe29-Dpe29-Dpe29-Dpe29-Dpe29-Dpe29-Dpe29-Dpe23-Dpe23-Dpe23-Dpe23-Dpe23-Dpe…
539	Fig2_2.	Argonauta hians	Doryteuthis pealeii	chr7	Dpe23	Dpe25	150	0.974717004180244	0.165155385737918	0.560402684563758	5	Dpe23-Dpe25-Dpe25-Dpe25-Dpe25-Dpe25-Dpe25-Dpe25-Dpe25-Dpe25-Dpe25-Dpe25-Dpe25-Dpe25-Dpe25-Dpe25-Dpe25-Dpe25-Dpe25-Dpe25-Dpe23-Dpe23-Dpe23-Dpe23-Dpe23-Dpe23-Dpe23-Dpe23-Dpe23-Dpe23-Dpe23-Dpe23-Dpe25-Dpe25-Dpe25-Dpe25-Dpe23-Dpe23-Dpe25-Dpe25-Dpe25-Dpe25-Dpe25-Dpe25-Dpe25-Dpe25-Dpe25-Dpe25-Dpe25-Dpe23-Dpe23-Dpe23-Dpe25-Dpe25-Dpe25-Dpe25-Dpe25-Dpe25-Dpe25-Dpe25-Dpe23-Dpe23-Dpe23-Dpe25-Dpe25-Dpe23-Dpe…
540	Fig2_2.	Argonauta hians	Doryteuthis pealeii	chr7	Dpe23	Dpe08	99	0.960707901875647	0.14824203161912	0.551020408163265	5	Dpe23-Dpe08-Dpe08-Dpe08-Dpe08-Dpe08-Dpe08-Dpe08-Dpe08-Dpe08-Dpe08-Dpe08-Dpe08-Dpe08-Dpe08-Dpe08-Dpe08-Dpe08-Dpe08-Dpe08-Dpe08-Dpe08-Dpe08-Dpe08-Dpe23-Dpe23-Dpe23-Dpe23-Dpe23-Dpe23-Dpe23-Dpe23-Dpe23-Dpe23-Dpe23-Dpe23-Dpe23-Dpe23-Dpe08-Dpe08-Dpe08-Dpe23-Dpe23-Dpe23-Dpe23-Dpe23-Dpe23-Dpe23-Dpe23-Dpe08-Dpe23-Dpe23-Dpe08-Dpe08-Dpe08-Dpe08-Dpe08-Dpe08-Dpe23-Dpe23-Dpe23-Dpe23-Dpe23-Dpe23-Dpe23-Dpe23-Dpe…
541	Fig2_2.	Argonauta hians	Doryteuthis pealeii	chr7	Dpe23	Dpe09	90	0.906781691329278	0.199673037011332	0.567415730337079	5	Dpe23-Dpe09-Dpe09-Dpe09-Dpe09-Dpe23-Dpe23-Dpe23-Dpe23-Dpe23-Dpe23-Dpe23-Dpe23-Dpe23-Dpe23-Dpe23-Dpe23-Dpe09-Dpe09-Dpe09-Dpe09-Dpe09-Dpe09-Dpe09-Dpe09-Dpe09-Dpe23-Dpe23-Dpe23-Dpe23-Dpe23-Dpe09-Dpe09-Dpe09-Dpe09-Dpe23-Dpe23-Dpe23-Dpe23-Dpe23-Dpe23-Dpe23-Dpe09-Dpe09-Dpe09-Dpe09-Dpe23-Dpe23-Dpe23-Dpe23-Dpe23-Dpe23-Dpe23-Dpe23-Dpe23-Dpe09-Dpe09-Dpe09-Dpe09-Dpe23-Dpe23-Dpe23-Dpe23-Dpe23-Dpe23-Dpe23-Dpe…
542	Fig2_2.	Argonauta hians	Doryteuthis pealeii	chr7	Dpe29	Dpe25	164	0.994736900086374	0.134661228468187	0.54601226993865	5	Dpe25-Dpe25-Dpe25-Dpe25-Dpe25-Dpe25-Dpe25-Dpe25-Dpe25-Dpe25-Dpe25-Dpe25-Dpe25-Dpe25-Dpe25-Dpe25-Dpe25-Dpe25-Dpe25-Dpe29-Dpe29-Dpe29-Dpe29-Dpe29-Dpe29-Dpe29-Dpe29-Dpe29-Dpe29-Dpe29-Dpe29-Dpe29-Dpe29-Dpe25-Dpe25-Dpe25-Dpe25-Dpe29-Dpe29-Dpe25-Dpe25-Dpe25-Dpe25-Dpe25-Dpe25-Dpe25-Dpe25-Dpe25-Dpe25-Dpe25-Dpe25-Dpe25-Dpe25-Dpe25-Dpe25-Dpe25-Dpe25-Dpe25-Dpe29-Dpe29-Dpe29-Dpe29-Dpe29-Dpe29-Dpe29-Dpe29-Dpe…
543	Fig2_2.	Argonauta hians	Doryteuthis pealeii	chr7	Dpe29	Dpe08	113	0.921217481901495	0.133680370036628	0.540178571428571	5	Dpe08-Dpe08-Dpe08-Dpe08-Dpe08-Dpe08-Dpe08-Dpe08-Dpe08-Dpe08-Dpe08-Dpe08-Dpe08-Dpe08-Dpe08-Dpe08-Dpe08-Dpe08-Dpe08-Dpe08-Dpe08-Dpe08-Dpe08-Dpe29-Dpe29-Dpe29-Dpe29-Dpe29-Dpe29-Dpe29-Dpe29-Dpe29-Dpe29-Dpe29-Dpe29-Dpe29-Dpe29-Dpe29-Dpe29-Dpe08-Dpe08-Dpe08-Dpe29-Dpe29-Dpe29-Dpe29-Dpe29-Dpe29-Dpe29-Dpe29-Dpe08-Dpe29-Dpe29-Dpe29-Dpe29-Dpe29-Dpe29-Dpe29-Dpe29-Dpe29-Dpe29-Dpe29-Dpe29-Dpe08-Dpe08-Dpe08-Dpe…
544	Fig2_2.	Argonauta hians	Doryteuthis pealeii	chr7	Dpe29	Dpe09	104	0.85387384654599	0.162925389627251	0.553398058252427	5	Dpe09-Dpe09-Dpe09-Dpe09-Dpe29-Dpe29-Dpe29-Dpe29-Dpe29-Dpe29-Dpe29-Dpe29-Dpe29-Dpe29-Dpe29-Dpe29-Dpe29-Dpe29-Dpe09-Dpe09-Dpe09-Dpe09-Dpe09-Dpe09-Dpe09-Dpe09-Dpe09-Dpe29-Dpe29-Dpe09-Dpe09-Dpe09-Dpe09-Dpe29-Dpe29-Dpe29-Dpe29-Dpe29-Dpe29-Dpe29-Dpe29-Dpe29-Dpe29-Dpe29-Dpe09-Dpe09-Dpe09-Dpe09-Dpe29-Dpe29-Dpe29-Dpe29-Dpe29-Dpe29-Dpe29-Dpe29-Dpe29-Dpe29-Dpe29-Dpe29-Dpe29-Dpe09-Dpe09-Dpe09-Dpe09-Dpe29-Dpe…
545	Fig2_2.	Argonauta hians	Doryteuthis pealeii	chr7	Dpe25	Dpe08	127	0.880326254749602	0.145722132655746	0.551587301587302	5	Dpe08-Dpe08-Dpe08-Dpe08-Dpe08-Dpe08-Dpe25-Dpe25-Dpe25-Dpe08-Dpe08-Dpe08-Dpe08-Dpe08-Dpe08-Dpe08-Dpe08-Dpe08-Dpe08-Dpe08-Dpe08-Dpe08-Dpe08-Dpe08-Dpe08-Dpe08-Dpe25-Dpe25-Dpe25-Dpe25-Dpe25-Dpe25-Dpe25-Dpe25-Dpe25-Dpe25-Dpe25-Dpe25-Dpe25-Dpe25-Dpe25-Dpe25-Dpe25-Dpe25-Dpe25-Dpe25-Dpe25-Dpe25-Dpe25-Dpe25-Dpe25-Dpe25-Dpe08-Dpe08-Dpe08-Dpe25-Dpe25-Dpe25-Dpe25-Dpe25-Dpe25-Dpe25-Dpe25-Dpe25-Dpe25-Dpe25-Dpe…
546	Fig2_2.	Argonauta hians	Doryteuthis pealeii	chr7	Dpe25	Dpe09	118	0.804492844152443	0.161616755217481	0.551282051282051	5	Dpe25-Dpe25-Dpe25-Dpe25-Dpe25-Dpe25-Dpe25-Dpe25-Dpe25-Dpe25-Dpe09-Dpe09-Dpe09-Dpe09-Dpe25-Dpe25-Dpe25-Dpe25-Dpe25-Dpe25-Dpe25-Dpe25-Dpe25-Dpe09-Dpe09-Dpe09-Dpe09-Dpe09-Dpe09-Dpe09-Dpe09-Dpe09-Dpe25-Dpe25-Dpe25-Dpe25-Dpe25-Dpe25-Dpe25-Dpe25-Dpe25-Dpe25-Dpe25-Dpe25-Dpe25-Dpe25-Dpe25-Dpe25-Dpe25-Dpe25-Dpe25-Dpe25-Dpe25-Dpe25-Dpe25-Dpe09-Dpe09-Dpe09-Dpe09-Dpe25-Dpe25-Dpe25-Dpe25-Dpe25-Dpe25-Dpe09-Dpe…
547	Fig2_2.	Argonauta hians	Doryteuthis pealeii	chr7	Dpe08	Dpe09	67	0.98694449837485	0.222020556621508	0.575757575757576	5	Dpe08-Dpe08-Dpe08-Dpe08-Dpe08-Dpe08-Dpe08-Dpe08-Dpe08-Dpe08-Dpe08-Dpe08-Dpe08-Dpe08-Dpe08-Dpe08-Dpe08-Dpe08-Dpe08-Dpe08-Dpe08-Dpe08-Dpe08-Dpe09-Dpe09-Dpe09-Dpe09-Dpe09-Dpe09-Dpe09-Dpe09-Dpe09-Dpe09-Dpe09-Dpe09-Dpe09-Dpe08-Dpe08-Dpe08-Dpe09-Dpe09-Dpe09-Dpe09-Dpe08-Dpe09-Dpe09-Dpe09-Dpe09-Dpe08-Dpe08-Dpe08-Dpe08-Dpe08-Dpe08-Dpe09-Dpe09-Dpe09-Dpe09-Dpe08-Dpe08-Dpe09-Dpe09-Dpe09-Dpe09-Dpe08-Dpe08-Dpe…
548	Fig2_2.	Argonauta hians	Doryteuthis pealeii	chr4	Dpe29	Dpe25	107	0.994890537064284	0.196510332592068	0.566037735849057	9	Dpe29-Dpe29-Dpe29-Dpe25-Dpe25-Dpe29-Dpe29-Dpe29-Dpe29-Dpe29-Dpe29-Dpe29-Dpe29-Dpe29-Dpe25-Dpe25-Dpe25-Dpe25-Dpe25-Dpe25-Dpe25-Dpe25-Dpe25-Dpe25-Dpe25-Dpe25-Dpe25-Dpe25-Dpe25-Dpe25-Dpe25-Dpe25-Dpe25-Dpe29-Dpe29-Dpe29-Dpe29-Dpe29-Dpe29-Dpe29-Dpe25-Dpe25-Dpe25-Dpe29-Dpe29-Dpe29-Dpe29-Dpe29-Dpe25-Dpe25-Dpe25-Dpe25-Dpe25-Dpe25-Dpe25-Dpe25-Dpe25-Dpe29-Dpe29-Dpe29-Dpe29-Dpe29-Dpe29-Dpe29-Dpe29-Dpe29-Dpe…
549	Fig2_2.	Argonauta hians	Doryteuthis pealeii	chr4	Dpe29	Dpe08	154	0.955622269353147	0.237643959023711	0.594771241830065	9	Dpe29-Dpe08-Dpe08-Dpe08-Dpe08-Dpe08-Dpe08-Dpe08-Dpe08-Dpe29-Dpe29-Dpe08-Dpe08-Dpe08-Dpe08-Dpe08-Dpe08-Dpe08-Dpe08-Dpe08-Dpe08-Dpe29-Dpe29-Dpe29-Dpe29-Dpe08-Dpe08-Dpe08-Dpe08-Dpe29-Dpe29-Dpe29-Dpe29-Dpe29-Dpe08-Dpe08-Dpe29-Dpe29-Dpe29-Dpe08-Dpe08-Dpe08-Dpe08-Dpe08-Dpe08-Dpe08-Dpe08-Dpe08-Dpe08-Dpe08-Dpe08-Dpe08-Dpe29-Dpe29-Dpe08-Dpe29-Dpe29-Dpe08-Dpe29-Dpe29-Dpe29-Dpe29-Dpe29-Dpe08-Dpe08-Dpe08-Dpe…
550	Fig2_2.	Argonauta hians	Doryteuthis pealeii	chr4	Dpe29	Dpe09	193	0.881923341313358	0.203791917021758	0.580729166666667	9	Dpe29-Dpe09-Dpe09-Dpe09-Dpe09-Dpe09-Dpe09-Dpe09-Dpe09-Dpe29-Dpe29-Dpe09-Dpe09-Dpe09-Dpe09-Dpe09-Dpe09-Dpe09-Dpe09-Dpe09-Dpe09-Dpe09-Dpe09-Dpe29-Dpe09-Dpe09-Dpe09-Dpe09-Dpe09-Dpe29-Dpe29-Dpe29-Dpe29-Dpe29-Dpe29-Dpe29-Dpe29-Dpe09-Dpe09-Dpe09-Dpe09-Dpe09-Dpe09-Dpe09-Dpe29-Dpe29-Dpe29-Dpe09-Dpe09-Dpe09-Dpe29-Dpe29-Dpe09-Dpe09-Dpe09-Dpe09-Dpe09-Dpe29-Dpe29-Dpe09-Dpe09-Dpe09-Dpe09-Dpe09-Dpe09-Dpe09-Dpe…
551	Fig2_2.	Argonauta hians	Doryteuthis pealeii	chr4	Dpe29	Dpe45	105	0.992068624844712	0.216721679475705	0.581730769230769	9	Dpe29-Dpe45-Dpe45-Dpe45-Dpe45-Dpe45-Dpe45-Dpe45-Dpe45-Dpe45-Dpe45-Dpe45-Dpe45-Dpe45-Dpe45-Dpe45-Dpe45-Dpe45-Dpe45-Dpe45-Dpe45-Dpe45-Dpe45-Dpe45-Dpe45-Dpe45-Dpe29-Dpe29-Dpe29-Dpe45-Dpe45-Dpe29-Dpe29-Dpe29-Dpe29-Dpe29-Dpe29-Dpe29-Dpe29-Dpe45-Dpe45-Dpe29-Dpe29-Dpe29-Dpe29-Dpe29-Dpe29-Dpe29-Dpe29-Dpe29-Dpe29-Dpe29-Dpe29-Dpe45-Dpe45-Dpe45-Dpe45-Dpe29-Dpe29-Dpe29-Dpe29-Dpe29-Dpe29-Dpe29-Dpe29-Dpe29-Dpe…
552	Fig2_2.	Argonauta hians	Doryteuthis pealeii	chr4	Dpe29	Dpe05	161	0.942889225833433	0.135368253515616	0.55	9	Dpe29-Dpe05-Dpe05-Dpe05-Dpe05-Dpe05-Dpe05-Dpe05-Dpe05-Dpe05-Dpe05-Dpe05-Dpe05-Dpe05-Dpe05-Dpe05-Dpe05-Dpe05-Dpe05-Dpe05-Dpe05-Dpe05-Dpe05-Dpe05-Dpe05-Dpe05-Dpe05-Dpe05-Dpe05-Dpe05-Dpe05-Dpe05-Dpe05-Dpe05-Dpe05-Dpe05-Dpe29-Dpe29-Dpe05-Dpe29-Dpe05-Dpe05-Dpe05-Dpe05-Dpe05-Dpe05-Dpe05-Dpe05-Dpe29-Dpe29-Dpe29-Dpe29-Dpe29-Dpe29-Dpe29-Dpe29-Dpe05-Dpe29-Dpe29-Dpe29-Dpe29-Dpe29-Dpe29-Dpe29-Dpe05-Dpe05-Dpe…
553	Fig2_2.	Argonauta hians	Doryteuthis pealeii	chr4	Dpe29	Dpe22	158	0.948410389348801	0.159126570065894	0.557324840764331	9	Dpe22-Dpe29-Dpe22-Dpe22-Dpe22-Dpe22-Dpe22-Dpe22-Dpe22-Dpe22-Dpe22-Dpe22-Dpe22-Dpe22-Dpe22-Dpe22-Dpe22-Dpe22-Dpe22-Dpe22-Dpe29-Dpe29-Dpe22-Dpe22-Dpe22-Dpe29-Dpe22-Dpe22-Dpe22-Dpe22-Dpe22-Dpe22-Dpe22-Dpe29-Dpe29-Dpe29-Dpe29-Dpe29-Dpe29-Dpe29-Dpe29-Dpe29-Dpe29-Dpe29-Dpe29-Dpe29-Dpe29-Dpe29-Dpe22-Dpe22-Dpe22-Dpe22-Dpe22-Dpe22-Dpe22-Dpe22-Dpe22-Dpe22-Dpe22-Dpe22-Dpe22-Dpe22-Dpe22-Dpe22-Dpe22-Dpe22-Dpe…
554	Fig2_2.	Argonauta hians	Doryteuthis pealeii	chr4	Dpe29	Dpe39	130	0.991617829788103	0.153163575860129	0.554263565891473	9	Dpe29-Dpe39-Dpe29-Dpe29-Dpe29-Dpe39-Dpe39-Dpe39-Dpe39-Dpe39-Dpe39-Dpe39-Dpe39-Dpe39-Dpe39-Dpe39-Dpe29-Dpe29-Dpe29-Dpe29-Dpe29-Dpe29-Dpe29-Dpe29-Dpe39-Dpe39-Dpe39-Dpe29-Dpe29-Dpe29-Dpe29-Dpe29-Dpe29-Dpe29-Dpe39-Dpe39-Dpe29-Dpe29-Dpe29-Dpe29-Dpe29-Dpe39-Dpe39-Dpe39-Dpe39-Dpe29-Dpe29-Dpe29-Dpe29-Dpe29-Dpe29-Dpe39-Dpe39-Dpe39-Dpe39-Dpe39-Dpe39-Dpe39-Dpe39-Dpe39-Dpe39-Dpe39-Dpe39-Dpe39-Dpe39-Dpe39-Dpe…
555	Fig2_2.	Argonauta hians	Doryteuthis pealeii	chr4	Dpe29	Dpe27	162	0.941031309032324	0.142297832315758	0.549689440993789	9	Dpe29-Dpe27-Dpe27-Dpe27-Dpe27-Dpe27-Dpe27-Dpe27-Dpe27-Dpe27-Dpe27-Dpe27-Dpe27-Dpe27-Dpe27-Dpe27-Dpe27-Dpe27-Dpe27-Dpe27-Dpe27-Dpe29-Dpe29-Dpe27-Dpe27-Dpe29-Dpe27-Dpe27-Dpe27-Dpe29-Dpe29-Dpe29-Dpe29-Dpe29-Dpe29-Dpe29-Dpe29-Dpe29-Dpe29-Dpe29-Dpe29-Dpe29-Dpe29-Dpe29-Dpe27-Dpe27-Dpe27-Dpe27-Dpe27-Dpe27-Dpe27-Dpe27-Dpe27-Dpe27-Dpe27-Dpe27-Dpe27-Dpe29-Dpe29-Dpe29-Dpe29-Dpe29-Dpe27-Dpe27-Dpe27-Dpe27-Dpe…
556	Fig2_2.	Argonauta hians	Doryteuthis pealeii	chr4	Dpe25	Dpe08	145	0.922825073250271	0.143480587347649	0.548611111111111	9	Dpe08-Dpe08-Dpe08-Dpe08-Dpe08-Dpe08-Dpe08-Dpe08-Dpe08-Dpe08-Dpe08-Dpe08-Dpe08-Dpe08-Dpe08-Dpe08-Dpe08-Dpe08-Dpe25-Dpe25-Dpe08-Dpe08-Dpe08-Dpe08-Dpe08-Dpe08-Dpe25-Dpe25-Dpe25-Dpe25-Dpe25-Dpe25-Dpe25-Dpe25-Dpe25-Dpe25-Dpe25-Dpe25-Dpe25-Dpe25-Dpe25-Dpe25-Dpe25-Dpe25-Dpe25-Dpe08-Dpe08-Dpe08-Dpe08-Dpe08-Dpe08-Dpe08-Dpe08-Dpe08-Dpe08-Dpe08-Dpe08-Dpe08-Dpe08-Dpe08-Dpe25-Dpe25-Dpe25-Dpe08-Dpe08-Dpe08-Dpe…
557	Fig2_2.	Argonauta hians	Doryteuthis pealeii	chr4	Dpe25	Dpe09	184	0.836111477994473	0.118424091424947	0.543715846994536	9	Dpe09-Dpe09-Dpe09-Dpe09-Dpe09-Dpe09-Dpe09-Dpe09-Dpe09-Dpe09-Dpe09-Dpe25-Dpe25-Dpe09-Dpe09-Dpe09-Dpe09-Dpe09-Dpe09-Dpe09-Dpe09-Dpe09-Dpe09-Dpe09-Dpe09-Dpe09-Dpe09-Dpe09-Dpe09-Dpe09-Dpe09-Dpe25-Dpe25-Dpe25-Dpe25-Dpe25-Dpe25-Dpe25-Dpe25-Dpe25-Dpe25-Dpe25-Dpe25-Dpe25-Dpe25-Dpe09-Dpe09-Dpe09-Dpe25-Dpe25-Dpe25-Dpe25-Dpe25-Dpe09-Dpe09-Dpe09-Dpe09-Dpe09-Dpe09-Dpe09-Dpe09-Dpe09-Dpe09-Dpe09-Dpe09-Dpe09-Dpe…
558	Fig2_2.	Argonauta hians	Doryteuthis pealeii	chr4	Dpe25	Dpe45	96	0.999686892486842	0.187388560025668	0.563157894736842	9	Dpe45-Dpe45-Dpe45-Dpe45-Dpe45-Dpe45-Dpe45-Dpe45-Dpe45-Dpe45-Dpe45-Dpe45-Dpe45-Dpe45-Dpe45-Dpe45-Dpe45-Dpe45-Dpe45-Dpe45-Dpe45-Dpe45-Dpe45-Dpe45-Dpe45-Dpe25-Dpe25-Dpe45-Dpe45-Dpe25-Dpe25-Dpe25-Dpe25-Dpe25-Dpe25-Dpe25-Dpe25-Dpe25-Dpe25-Dpe25-Dpe25-Dpe25-Dpe25-Dpe45-Dpe45-Dpe25-Dpe25-Dpe25-Dpe25-Dpe25-Dpe25-Dpe25-Dpe25-Dpe25-Dpe45-Dpe45-Dpe45-Dpe45-Dpe25-Dpe25-Dpe25-Dpe25-Dpe25-Dpe25-Dpe25-Dpe25-Dpe…
559	Fig2_2.	Argonauta hians	Doryteuthis pealeii	chr4	Dpe25	Dpe05	152	0.906938456459923	0.132333372200142	0.54635761589404	9	Dpe05-Dpe05-Dpe05-Dpe05-Dpe05-Dpe05-Dpe05-Dpe05-Dpe05-Dpe05-Dpe05-Dpe05-Dpe05-Dpe05-Dpe05-Dpe05-Dpe05-Dpe05-Dpe05-Dpe05-Dpe05-Dpe05-Dpe05-Dpe05-Dpe05-Dpe05-Dpe05-Dpe05-Dpe05-Dpe05-Dpe05-Dpe05-Dpe05-Dpe05-Dpe05-Dpe05-Dpe25-Dpe25-Dpe05-Dpe05-Dpe05-Dpe05-Dpe05-Dpe05-Dpe05-Dpe05-Dpe25-Dpe25-Dpe25-Dpe25-Dpe25-Dpe25-Dpe25-Dpe25-Dpe25-Dpe25-Dpe25-Dpe25-Dpe25-Dpe25-Dpe05-Dpe25-Dpe25-Dpe25-Dpe25-Dpe25-Dpe…
560	Fig2_2.	Argonauta hians	Doryteuthis pealeii	chr4	Dpe25	Dpe22	149	0.913756430937882	0.126959282035357	0.540540540540541	9	Dpe22-Dpe22-Dpe22-Dpe22-Dpe22-Dpe22-Dpe22-Dpe22-Dpe22-Dpe22-Dpe22-Dpe22-Dpe22-Dpe22-Dpe22-Dpe22-Dpe22-Dpe22-Dpe22-Dpe22-Dpe22-Dpe22-Dpe25-Dpe25-Dpe22-Dpe22-Dpe22-Dpe22-Dpe22-Dpe22-Dpe22-Dpe25-Dpe25-Dpe25-Dpe25-Dpe25-Dpe25-Dpe25-Dpe25-Dpe25-Dpe25-Dpe25-Dpe25-Dpe25-Dpe25-Dpe25-Dpe25-Dpe25-Dpe25-Dpe25-Dpe22-Dpe22-Dpe22-Dpe22-Dpe22-Dpe22-Dpe22-Dpe22-Dpe22-Dpe22-Dpe22-Dpe22-Dpe22-Dpe22-Dpe22-Dpe22-Dpe…
561	Fig2_2.	Argonauta hians	Doryteuthis pealeii	chr4	Dpe25	Dpe39	121	0.973777431774663	0.126579366246255	0.545833333333333	9	Dpe39-Dpe25-Dpe25-Dpe39-Dpe39-Dpe39-Dpe39-Dpe39-Dpe39-Dpe39-Dpe39-Dpe39-Dpe39-Dpe39-Dpe25-Dpe25-Dpe25-Dpe25-Dpe25-Dpe25-Dpe25-Dpe25-Dpe25-Dpe25-Dpe25-Dpe25-Dpe25-Dpe25-Dpe39-Dpe39-Dpe39-Dpe25-Dpe25-Dpe25-Dpe25-Dpe25-Dpe39-Dpe39-Dpe25-Dpe25-Dpe25-Dpe25-Dpe39-Dpe39-Dpe39-Dpe39-Dpe25-Dpe25-Dpe25-Dpe25-Dpe25-Dpe25-Dpe25-Dpe25-Dpe39-Dpe39-Dpe39-Dpe39-Dpe39-Dpe39-Dpe39-Dpe39-Dpe39-Dpe39-Dpe39-Dpe39-Dpe…
562	Fig2_2.	Argonauta hians	Doryteuthis pealeii	chr4	Dpe25	Dpe27	153	0.9046655351873	0.109033523807704	0.532894736842105	9	Dpe27-Dpe27-Dpe27-Dpe27-Dpe27-Dpe27-Dpe27-Dpe27-Dpe27-Dpe27-Dpe27-Dpe27-Dpe27-Dpe27-Dpe27-Dpe27-Dpe27-Dpe27-Dpe27-Dpe27-Dpe27-Dpe27-Dpe25-Dpe25-Dpe27-Dpe27-Dpe27-Dpe25-Dpe25-Dpe25-Dpe25-Dpe25-Dpe25-Dpe25-Dpe25-Dpe25-Dpe25-Dpe25-Dpe25-Dpe25-Dpe25-Dpe25-Dpe25-Dpe25-Dpe25-Dpe25-Dpe27-Dpe27-Dpe27-Dpe27-Dpe27-Dpe27-Dpe27-Dpe27-Dpe27-Dpe27-Dpe27-Dpe27-Dpe27-Dpe25-Dpe25-Dpe25-Dpe25-Dpe27-Dpe27-Dpe27-Dpe…
563	Fig2_2.	Argonauta hians	Doryteuthis pealeii	chr4	Dpe08	Dpe09	231	0.97933992595678	0.237719204049689	0.6	9	Dpe08-Dpe08-Dpe09-Dpe08-Dpe08-Dpe08-Dpe08-Dpe08-Dpe08-Dpe09-Dpe09-Dpe09-Dpe09-Dpe09-Dpe09-Dpe09-Dpe08-Dpe08-Dpe09-Dpe09-Dpe09-Dpe08-Dpe08-Dpe08-Dpe08-Dpe08-Dpe08-Dpe08-Dpe08-Dpe09-Dpe09-Dpe09-Dpe09-Dpe09-Dpe09-Dpe09-Dpe09-Dpe09-Dpe09-Dpe09-Dpe09-Dpe09-Dpe09-Dpe08-Dpe08-Dpe08-Dpe08-Dpe09-Dpe09-Dpe09-Dpe08-Dpe08-Dpe09-Dpe09-Dpe09-Dpe09-Dpe09-Dpe09-Dpe08-Dpe08-Dpe08-Dpe08-Dpe08-Dpe09-Dpe08-Dpe08-Dpe…
564	Fig2_2.	Argonauta hians	Doryteuthis pealeii	chr4	Dpe08	Dpe45	143	0.913563112316292	0.176518462967675	0.566901408450704	9	Dpe45-Dpe45-Dpe45-Dpe45-Dpe45-Dpe45-Dpe45-Dpe45-Dpe45-Dpe45-Dpe45-Dpe45-Dpe45-Dpe45-Dpe45-Dpe45-Dpe45-Dpe45-Dpe45-Dpe45-Dpe45-Dpe45-Dpe45-Dpe45-Dpe45-Dpe08-Dpe08-Dpe08-Dpe08-Dpe08-Dpe08-Dpe08-Dpe08-Dpe08-Dpe08-Dpe08-Dpe08-Dpe08-Dpe08-Dpe08-Dpe08-Dpe08-Dpe08-Dpe45-Dpe45-Dpe08-Dpe08-Dpe08-Dpe08-Dpe08-Dpe08-Dpe45-Dpe45-Dpe08-Dpe08-Dpe08-Dpe08-Dpe08-Dpe08-Dpe08-Dpe08-Dpe08-Dpe08-Dpe08-Dpe08-Dpe08-Dpe…
565	Fig2_2.	Argonauta hians	Doryteuthis pealeii	chr4	Dpe08	Dpe05	199	0.999107261904943	0.143717322849933	0.553030303030303	9	Dpe05-Dpe05-Dpe05-Dpe05-Dpe05-Dpe05-Dpe05-Dpe05-Dpe05-Dpe05-Dpe05-Dpe05-Dpe05-Dpe05-Dpe05-Dpe05-Dpe05-Dpe05-Dpe05-Dpe05-Dpe05-Dpe05-Dpe05-Dpe05-Dpe05-Dpe05-Dpe05-Dpe05-Dpe05-Dpe05-Dpe05-Dpe05-Dpe05-Dpe05-Dpe05-Dpe08-Dpe08-Dpe08-Dpe08-Dpe08-Dpe08-Dpe08-Dpe08-Dpe08-Dpe08-Dpe05-Dpe08-Dpe08-Dpe08-Dpe08-Dpe08-Dpe08-Dpe08-Dpe08-Dpe05-Dpe05-Dpe05-Dpe05-Dpe05-Dpe05-Dpe05-Dpe05-Dpe08-Dpe08-Dpe08-Dpe08-Dpe…
566	Fig2_2.	Argonauta hians	Doryteuthis pealeii	chr4	Dpe08	Dpe22	196	0.999699542856517	0.160989239725969	0.558974358974359	9	Dpe22-Dpe22-Dpe22-Dpe22-Dpe22-Dpe22-Dpe22-Dpe22-Dpe22-Dpe22-Dpe22-Dpe22-Dpe22-Dpe22-Dpe22-Dpe22-Dpe22-Dpe22-Dpe22-Dpe08-Dpe08-Dpe08-Dpe08-Dpe08-Dpe08-Dpe08-Dpe08-Dpe08-Dpe08-Dpe22-Dpe22-Dpe22-Dpe08-Dpe08-Dpe08-Dpe08-Dpe08-Dpe08-Dpe08-Dpe08-Dpe22-Dpe22-Dpe22-Dpe22-Dpe22-Dpe22-Dpe22-Dpe08-Dpe08-Dpe08-Dpe08-Dpe08-Dpe08-Dpe08-Dpe08-Dpe08-Dpe08-Dpe08-Dpe08-Dpe08-Dpe08-Dpe08-Dpe08-Dpe08-Dpe08-Dpe08-Dpe…
567	Fig2_2.	Argonauta hians	Doryteuthis pealeii	chr4	Dpe08	Dpe39	168	0.985228136034252	0.131191878503227	0.544910179640719	9	Dpe39-Dpe08-Dpe08-Dpe08-Dpe08-Dpe08-Dpe08-Dpe08-Dpe08-Dpe08-Dpe08-Dpe08-Dpe08-Dpe08-Dpe08-Dpe08-Dpe08-Dpe08-Dpe08-Dpe39-Dpe39-Dpe39-Dpe39-Dpe39-Dpe39-Dpe39-Dpe39-Dpe39-Dpe39-Dpe39-Dpe08-Dpe08-Dpe08-Dpe08-Dpe08-Dpe08-Dpe39-Dpe39-Dpe39-Dpe08-Dpe08-Dpe08-Dpe08-Dpe08-Dpe08-Dpe08-Dpe08-Dpe08-Dpe08-Dpe08-Dpe08-Dpe08-Dpe08-Dpe08-Dpe39-Dpe39-Dpe08-Dpe08-Dpe08-Dpe08-Dpe08-Dpe08-Dpe08-Dpe08-Dpe08-Dpe39-Dpe…
568	Fig2_2.	Argonauta hians	Doryteuthis pealeii	chr4	Dpe08	Dpe27	200	0.998845535995202	0.153388068380489	0.557788944723618	9	Dpe27-Dpe27-Dpe27-Dpe27-Dpe27-Dpe27-Dpe27-Dpe27-Dpe27-Dpe27-Dpe27-Dpe27-Dpe27-Dpe27-Dpe27-Dpe27-Dpe27-Dpe27-Dpe27-Dpe08-Dpe08-Dpe27-Dpe08-Dpe08-Dpe08-Dpe08-Dpe08-Dpe08-Dpe08-Dpe08-Dpe27-Dpe27-Dpe08-Dpe08-Dpe08-Dpe08-Dpe08-Dpe08-Dpe08-Dpe08-Dpe27-Dpe27-Dpe27-Dpe08-Dpe08-Dpe08-Dpe08-Dpe08-Dpe08-Dpe08-Dpe08-Dpe08-Dpe08-Dpe08-Dpe08-Dpe08-Dpe08-Dpe08-Dpe08-Dpe08-Dpe08-Dpe08-Dpe08-Dpe08-Dpe27-Dpe27-Dpe…
569	Fig2_2.	Argonauta hians	Doryteuthis pealeii	chr4	Dpe09	Dpe45	182	0.824081554315668	0.14086755206526	0.552486187845304	9	Dpe45-Dpe45-Dpe45-Dpe45-Dpe45-Dpe45-Dpe45-Dpe45-Dpe45-Dpe45-Dpe45-Dpe45-Dpe45-Dpe45-Dpe45-Dpe45-Dpe45-Dpe45-Dpe45-Dpe45-Dpe45-Dpe45-Dpe45-Dpe45-Dpe45-Dpe09-Dpe09-Dpe09-Dpe09-Dpe09-Dpe09-Dpe09-Dpe09-Dpe09-Dpe09-Dpe09-Dpe09-Dpe09-Dpe09-Dpe09-Dpe09-Dpe09-Dpe09-Dpe09-Dpe09-Dpe45-Dpe45-Dpe09-Dpe09-Dpe09-Dpe09-Dpe09-Dpe09-Dpe09-Dpe09-Dpe09-Dpe45-Dpe45-Dpe09-Dpe09-Dpe09-Dpe09-Dpe09-Dpe09-Dpe09-Dpe09-Dpe…
570	Fig2_2.	Argonauta hians	Doryteuthis pealeii	chr4	Dpe09	Dpe05	238	0.98692003262839	0.133019959931164	0.552742616033755	9	Dpe05-Dpe05-Dpe05-Dpe05-Dpe05-Dpe05-Dpe05-Dpe05-Dpe05-Dpe05-Dpe05-Dpe05-Dpe05-Dpe05-Dpe05-Dpe05-Dpe05-Dpe05-Dpe05-Dpe05-Dpe05-Dpe05-Dpe05-Dpe05-Dpe05-Dpe05-Dpe05-Dpe05-Dpe05-Dpe05-Dpe05-Dpe05-Dpe05-Dpe05-Dpe05-Dpe09-Dpe09-Dpe09-Dpe09-Dpe09-Dpe09-Dpe09-Dpe09-Dpe09-Dpe09-Dpe09-Dpe05-Dpe09-Dpe09-Dpe09-Dpe09-Dpe09-Dpe09-Dpe09-Dpe09-Dpe09-Dpe05-Dpe05-Dpe05-Dpe05-Dpe05-Dpe05-Dpe05-Dpe05-Dpe09-Dpe09-Dpe…
571	Fig2_2.	Argonauta hians	Doryteuthis pealeii	chr4	Dpe09	Dpe22	235	0.983939395163576	0.145190147897046	0.557692307692308	9	Dpe22-Dpe22-Dpe22-Dpe22-Dpe22-Dpe22-Dpe22-Dpe22-Dpe22-Dpe22-Dpe22-Dpe22-Dpe22-Dpe22-Dpe22-Dpe22-Dpe22-Dpe22-Dpe22-Dpe09-Dpe09-Dpe09-Dpe09-Dpe09-Dpe09-Dpe09-Dpe09-Dpe09-Dpe09-Dpe09-Dpe22-Dpe22-Dpe22-Dpe09-Dpe09-Dpe09-Dpe09-Dpe09-Dpe09-Dpe09-Dpe09-Dpe09-Dpe22-Dpe22-Dpe22-Dpe22-Dpe22-Dpe22-Dpe22-Dpe09-Dpe09-Dpe09-Dpe09-Dpe09-Dpe09-Dpe09-Dpe09-Dpe09-Dpe09-Dpe09-Dpe09-Dpe09-Dpe09-Dpe09-Dpe09-Dpe09-Dpe…
572	Fig2_2.	Argonauta hians	Doryteuthis pealeii	chr4	Dpe09	Dpe39	207	0.932111567616675	0.112935306386309	0.54126213592233	9	Dpe39-Dpe09-Dpe09-Dpe09-Dpe09-Dpe09-Dpe09-Dpe09-Dpe09-Dpe09-Dpe09-Dpe09-Dpe09-Dpe09-Dpe09-Dpe09-Dpe09-Dpe09-Dpe09-Dpe09-Dpe09-Dpe39-Dpe39-Dpe39-Dpe39-Dpe39-Dpe39-Dpe39-Dpe39-Dpe39-Dpe39-Dpe39-Dpe09-Dpe09-Dpe09-Dpe09-Dpe09-Dpe09-Dpe09-Dpe09-Dpe09-Dpe09-Dpe09-Dpe09-Dpe39-Dpe39-Dpe39-Dpe09-Dpe09-Dpe09-Dpe09-Dpe09-Dpe09-Dpe09-Dpe09-Dpe09-Dpe09-Dpe09-Dpe09-Dpe09-Dpe09-Dpe09-Dpe39-Dpe39-Dpe09-Dpe09-Dpe…
573	Fig2_2.	Argonauta hians	Doryteuthis pealeii	chr4	Dpe09	Dpe27	239	0.987829836062189	0.125306591643271	0.548319327731092	9	Dpe27-Dpe27-Dpe27-Dpe27-Dpe27-Dpe27-Dpe27-Dpe27-Dpe27-Dpe27-Dpe27-Dpe27-Dpe27-Dpe27-Dpe27-Dpe27-Dpe27-Dpe27-Dpe27-Dpe27-Dpe09-Dpe09-Dpe09-Dpe09-Dpe09-Dpe09-Dpe09-Dpe09-Dpe09-Dpe09-Dpe09-Dpe27-Dpe27-Dpe09-Dpe09-Dpe09-Dpe09-Dpe09-Dpe09-Dpe09-Dpe09-Dpe09-Dpe27-Dpe27-Dpe27-Dpe09-Dpe09-Dpe09-Dpe09-Dpe09-Dpe09-Dpe09-Dpe09-Dpe09-Dpe09-Dpe09-Dpe09-Dpe09-Dpe09-Dpe09-Dpe09-Dpe09-Dpe09-Dpe09-Dpe09-Dpe09-Dpe…
574	Fig2_2.	Argonauta hians	Doryteuthis pealeii	chr4	Dpe45	Dpe05	150	0.896983821637745	0.194888259416714	0.573825503355705	9	Dpe45-Dpe45-Dpe45-Dpe45-Dpe45-Dpe45-Dpe45-Dpe45-Dpe45-Dpe45-Dpe45-Dpe45-Dpe45-Dpe05-Dpe05-Dpe05-Dpe05-Dpe05-Dpe05-Dpe05-Dpe05-Dpe05-Dpe05-Dpe05-Dpe05-Dpe05-Dpe45-Dpe45-Dpe45-Dpe45-Dpe45-Dpe45-Dpe45-Dpe05-Dpe05-Dpe05-Dpe05-Dpe05-Dpe05-Dpe05-Dpe05-Dpe05-Dpe05-Dpe05-Dpe05-Dpe05-Dpe05-Dpe05-Dpe05-Dpe05-Dpe45-Dpe05-Dpe05-Dpe05-Dpe05-Dpe05-Dpe45-Dpe45-Dpe45-Dpe45-Dpe05-Dpe45-Dpe45-Dpe05-Dpe05-Dpe05-Dpe…
575	Fig2_2.	Argonauta hians	Doryteuthis pealeii	chr4	Dpe45	Dpe22	147	0.904085303977035	0.218972886408811	0.585616438356164	9	Dpe22-Dpe22-Dpe22-Dpe45-Dpe45-Dpe45-Dpe45-Dpe45-Dpe45-Dpe45-Dpe45-Dpe45-Dpe45-Dpe45-Dpe45-Dpe45-Dpe45-Dpe45-Dpe45-Dpe22-Dpe22-Dpe22-Dpe22-Dpe22-Dpe22-Dpe22-Dpe45-Dpe45-Dpe45-Dpe45-Dpe22-Dpe22-Dpe22-Dpe22-Dpe22-Dpe22-Dpe22-Dpe22-Dpe22-Dpe45-Dpe45-Dpe45-Dpe45-Dpe45-Dpe22-Dpe22-Dpe22-Dpe45-Dpe45-Dpe22-Dpe22-Dpe22-Dpe22-Dpe22-Dpe22-Dpe22-Dpe45-Dpe45-Dpe22-Dpe22-Dpe22-Dpe22-Dpe22-Dpe22-Dpe22-Dpe22-Dpe…
576	Fig2_2.	Argonauta hians	Doryteuthis pealeii	chr4	Dpe45	Dpe39	119	0.967924686562604	0.168826480354198	0.563559322033898	9	Dpe39-Dpe45-Dpe45-Dpe45-Dpe45-Dpe45-Dpe45-Dpe45-Dpe45-Dpe45-Dpe45-Dpe45-Dpe45-Dpe45-Dpe45-Dpe45-Dpe45-Dpe45-Dpe45-Dpe45-Dpe45-Dpe45-Dpe45-Dpe45-Dpe45-Dpe45-Dpe45-Dpe45-Dpe39-Dpe39-Dpe39-Dpe39-Dpe39-Dpe39-Dpe39-Dpe39-Dpe39-Dpe39-Dpe39-Dpe45-Dpe45-Dpe39-Dpe39-Dpe39-Dpe39-Dpe39-Dpe39-Dpe39-Dpe39-Dpe39-Dpe45-Dpe45-Dpe45-Dpe45-Dpe39-Dpe39-Dpe39-Dpe39-Dpe39-Dpe39-Dpe39-Dpe39-Dpe39-Dpe39-Dpe39-Dpe39-Dpe…
577	Fig2_2.	Argonauta hians	Doryteuthis pealeii	chr4	Dpe45	Dpe27	151	0.894620588891155	0.190878931531158	0.576666666666667	9	Dpe27-Dpe45-Dpe45-Dpe45-Dpe45-Dpe45-Dpe45-Dpe45-Dpe45-Dpe45-Dpe45-Dpe45-Dpe45-Dpe45-Dpe45-Dpe45-Dpe45-Dpe45-Dpe45-Dpe45-Dpe45-Dpe27-Dpe27-Dpe27-Dpe27-Dpe27-Dpe27-Dpe45-Dpe27-Dpe27-Dpe27-Dpe27-Dpe27-Dpe27-Dpe27-Dpe27-Dpe27-Dpe27-Dpe27-Dpe27-Dpe45-Dpe45-Dpe45-Dpe45-Dpe27-Dpe27-Dpe27-Dpe45-Dpe45-Dpe27-Dpe27-Dpe27-Dpe45-Dpe45-Dpe27-Dpe27-Dpe27-Dpe27-Dpe27-Dpe27-Dpe27-Dpe27-Dpe27-Dpe27-Dpe27-Dpe27-Dpe…
578	Fig2_2.	Argonauta hians	Doryteuthis pealeii	chr4	Dpe05	Dpe22	203	0.999842452764763	0.166620437819047	0.564356435643564	9	Dpe22-Dpe22-Dpe22-Dpe05-Dpe05-Dpe05-Dpe05-Dpe05-Dpe05-Dpe05-Dpe05-Dpe05-Dpe05-Dpe05-Dpe05-Dpe05-Dpe22-Dpe22-Dpe22-Dpe22-Dpe22-Dpe22-Dpe22-Dpe22-Dpe22-Dpe22-Dpe22-Dpe22-Dpe22-Dpe22-Dpe22-Dpe22-Dpe05-Dpe05-Dpe05-Dpe05-Dpe05-Dpe05-Dpe05-Dpe05-Dpe05-Dpe05-Dpe05-Dpe05-Dpe05-Dpe05-Dpe05-Dpe05-Dpe05-Dpe05-Dpe05-Dpe05-Dpe05-Dpe05-Dpe05-Dpe22-Dpe22-Dpe22-Dpe05-Dpe05-Dpe05-Dpe05-Dpe05-Dpe05-Dpe05-Dpe05-Dpe…
579	Fig2_2.	Argonauta hians	Doryteuthis pealeii	chr4	Dpe05	Dpe39	175	0.977244515239655	0.119110050913707	0.543103448275862	9	Dpe39-Dpe05-Dpe05-Dpe05-Dpe05-Dpe05-Dpe05-Dpe05-Dpe05-Dpe05-Dpe05-Dpe05-Dpe05-Dpe05-Dpe05-Dpe05-Dpe05-Dpe05-Dpe05-Dpe05-Dpe05-Dpe05-Dpe05-Dpe05-Dpe05-Dpe05-Dpe05-Dpe05-Dpe05-Dpe05-Dpe05-Dpe05-Dpe05-Dpe05-Dpe05-Dpe05-Dpe05-Dpe05-Dpe05-Dpe05-Dpe05-Dpe05-Dpe05-Dpe05-Dpe05-Dpe39-Dpe39-Dpe39-Dpe39-Dpe39-Dpe39-Dpe39-Dpe39-Dpe39-Dpe39-Dpe39-Dpe05-Dpe39-Dpe39-Dpe39-Dpe05-Dpe05-Dpe05-Dpe39-Dpe39-Dpe05-Dpe…
580	Fig2_2.	Argonauta hians	Doryteuthis pealeii	chr4	Dpe05	Dpe27	207	0.999983165293793	0.165868451417092	0.563106796116505	9	Dpe27-Dpe05-Dpe05-Dpe05-Dpe05-Dpe05-Dpe05-Dpe05-Dpe05-Dpe05-Dpe05-Dpe05-Dpe05-Dpe05-Dpe05-Dpe05-Dpe05-Dpe05-Dpe05-Dpe27-Dpe27-Dpe27-Dpe27-Dpe27-Dpe27-Dpe05-Dpe05-Dpe05-Dpe05-Dpe05-Dpe05-Dpe05-Dpe05-Dpe05-Dpe05-Dpe05-Dpe05-Dpe05-Dpe05-Dpe05-Dpe05-Dpe05-Dpe27-Dpe27-Dpe27-Dpe27-Dpe27-Dpe27-Dpe27-Dpe27-Dpe27-Dpe27-Dpe27-Dpe27-Dpe27-Dpe27-Dpe27-Dpe05-Dpe05-Dpe05-Dpe05-Dpe05-Dpe05-Dpe05-Dpe05-Dpe05-Dpe…
581	Fig2_2.	Argonauta hians	Doryteuthis pealeii	chr4	Dpe22	Dpe39	172	0.98079836469443	0.166402424743499	0.564327485380117	9	Dpe22-Dpe22-Dpe22-Dpe39-Dpe22-Dpe22-Dpe22-Dpe22-Dpe22-Dpe22-Dpe22-Dpe22-Dpe22-Dpe22-Dpe22-Dpe22-Dpe22-Dpe22-Dpe22-Dpe22-Dpe22-Dpe22-Dpe22-Dpe22-Dpe22-Dpe22-Dpe39-Dpe39-Dpe22-Dpe22-Dpe22-Dpe39-Dpe39-Dpe39-Dpe22-Dpe39-Dpe39-Dpe39-Dpe39-Dpe39-Dpe39-Dpe39-Dpe39-Dpe39-Dpe22-Dpe22-Dpe22-Dpe22-Dpe22-Dpe22-Dpe22-Dpe22-Dpe22-Dpe22-Dpe39-Dpe39-Dpe22-Dpe22-Dpe22-Dpe22-Dpe22-Dpe22-Dpe22-Dpe22-Dpe22-Dpe22-Dpe…
582	Fig2_2.	Argonauta hians	Doryteuthis pealeii	chr4	Dpe22	Dpe27	204	0.999722647539407	0.185366489052266	0.573891625615764	9	Dpe22-Dpe22-Dpe27-Dpe22-Dpe22-Dpe22-Dpe22-Dpe22-Dpe22-Dpe22-Dpe22-Dpe22-Dpe22-Dpe22-Dpe22-Dpe22-Dpe22-Dpe22-Dpe22-Dpe22-Dpe27-Dpe27-Dpe27-Dpe27-Dpe27-Dpe27-Dpe27-Dpe27-Dpe27-Dpe27-Dpe27-Dpe27-Dpe27-Dpe27-Dpe27-Dpe27-Dpe27-Dpe27-Dpe27-Dpe27-Dpe27-Dpe22-Dpe22-Dpe22-Dpe22-Dpe22-Dpe22-Dpe22-Dpe22-Dpe22-Dpe22-Dpe27-Dpe27-Dpe27-Dpe27-Dpe22-Dpe22-Dpe22-Dpe27-Dpe27-Dpe27-Dpe27-Dpe27-Dpe27-Dpe22-Dpe27-Dpe…
583	Fig2_2.	Argonauta hians	Doryteuthis pealeii	chr4	Dpe39	Dpe27	176	0.976020648236615	0.206466595562576	0.585714285714286	9	Dpe27-Dpe39-Dpe27-Dpe27-Dpe27-Dpe27-Dpe27-Dpe27-Dpe27-Dpe27-Dpe27-Dpe27-Dpe27-Dpe27-Dpe27-Dpe27-Dpe27-Dpe27-Dpe27-Dpe27-Dpe27-Dpe27-Dpe27-Dpe39-Dpe39-Dpe39-Dpe39-Dpe39-Dpe27-Dpe27-Dpe27-Dpe39-Dpe39-Dpe39-Dpe39-Dpe39-Dpe39-Dpe39-Dpe39-Dpe39-Dpe27-Dpe27-Dpe27-Dpe27-Dpe27-Dpe27-Dpe27-Dpe27-Dpe27-Dpe39-Dpe39-Dpe27-Dpe27-Dpe27-Dpe27-Dpe27-Dpe27-Dpe27-Dpe27-Dpe27-Dpe27-Dpe27-Dpe27-Dpe27-Dpe27-Dpe27-Dpe…
584	Fig2_2.	Argonauta hians	Doryteuthis pealeii	chr19	Dpe08	Dpe09	169	0.972318294489555	0.252829498265845	0.604166666666667	2	Dpe08-Dpe08-Dpe08-Dpe08-Dpe08-Dpe08-Dpe08-Dpe08-Dpe09-Dpe09-Dpe09-Dpe09-Dpe09-Dpe09-Dpe08-Dpe08-Dpe08-Dpe08-Dpe08-Dpe08-Dpe08-Dpe09-Dpe09-Dpe09-Dpe09-Dpe08-Dpe08-Dpe08-Dpe08-Dpe08-Dpe08-Dpe08-Dpe08-Dpe08-Dpe08-Dpe09-Dpe09-Dpe09-Dpe09-Dpe09-Dpe09-Dpe09-Dpe09-Dpe09-Dpe09-Dpe09-Dpe09-Dpe08-Dpe08-Dpe08-Dpe09-Dpe08-Dpe09-Dpe09-Dpe09-Dpe09-Dpe09-Dpe09-Dpe09-Dpe09-Dpe09-Dpe08-Dpe09-Dpe08-Dpe08-Dpe09-Dpe…
585	Fig2_2.	Argonauta hians	Doryteuthis pealeii	chr10	Dpe32	Dpe36	413	0.974778547490967	0.206322266528893	0.593446601941748	2	Dpe32-Dpe32-Dpe32-Dpe32-Dpe32-Dpe36-Dpe36-Dpe32-Dpe32-Dpe32-Dpe32-Dpe36-Dpe32-Dpe32-Dpe32-Dpe36-Dpe36-Dpe36-Dpe36-Dpe36-Dpe36-Dpe32-Dpe32-Dpe32-Dpe32-Dpe32-Dpe36-Dpe32-Dpe36-Dpe32-Dpe32-Dpe32-Dpe32-Dpe32-Dpe32-Dpe32-Dpe32-Dpe36-Dpe36-Dpe36-Dpe36-Dpe36-Dpe36-Dpe36-Dpe36-Dpe36-Dpe32-Dpe32-Dpe32-Dpe32-Dpe32-Dpe32-Dpe32-Dpe32-Dpe32-Dpe32-Dpe32-Dpe32-Dpe32-Dpe32-Dpe32-Dpe32-Dpe32-Dpe32-Dpe32-Dpe32-Dpe…
586	Fig2_2.	Argonauta hians	Doryteuthis pealeii	chr6	Dpe01	Dpe33	224	0.991703308372582	0.234733371268919	0.600896860986547	2	Dpe33-Dpe33-Dpe33-Dpe33-Dpe33-Dpe33-Dpe33-Dpe01-Dpe01-Dpe01-Dpe01-Dpe01-Dpe01-Dpe33-Dpe01-Dpe01-Dpe01-Dpe33-Dpe33-Dpe33-Dpe33-Dpe33-Dpe33-Dpe33-Dpe01-Dpe33-Dpe33-Dpe01-Dpe01-Dpe33-Dpe01-Dpe01-Dpe01-Dpe01-Dpe33-Dpe33-Dpe33-Dpe33-Dpe33-Dpe33-Dpe33-Dpe33-Dpe01-Dpe01-Dpe01-Dpe33-Dpe33-Dpe01-Dpe01-Dpe01-Dpe01-Dpe33-Dpe33-Dpe33-Dpe33-Dpe33-Dpe33-Dpe33-Dpe33-Dpe01-Dpe01-Dpe33-Dpe33-Dpe33-Dpe33-Dpe33-Dpe…
587	Fig2_2.	Argonauta hians	Doryteuthis pealeii	chr28	Dpe39	Dpe27	55	0.997852776608878	0.516992516542462	0.712962962962963	2	Dpe27-Dpe27-Dpe39-Dpe39-Dpe39-Dpe39-Dpe39-Dpe39-Dpe39-Dpe39-Dpe39-Dpe27-Dpe39-Dpe39-Dpe27-Dpe27-Dpe27-Dpe39-Dpe39-Dpe27-Dpe39-Dpe27-Dpe27-Dpe39-Dpe27-Dpe39-Dpe27-Dpe27-Dpe27-Dpe27-Dpe39-Dpe27-Dpe39-Dpe27-Dpe27-Dpe27-Dpe27-Dpe27-Dpe39-Dpe27-Dpe39-Dpe39-Dpe39-Dpe39-Dpe27-Dpe39-Dpe39-Dpe39-Dpe39-Dpe27-Dpe27-Dpe27-Dpe27-Dpe39-Dpe39
588	Fig2_2.	Argonauta hians	Doryteuthis pealeii	chr3	Dpe01	Dpe45	216	0.908756961503144	0.173756298715944	0.569767441860465	7	Dpe01-Dpe45-Dpe01-Dpe01-Dpe01-Dpe01-Dpe01-Dpe01-Dpe01-Dpe01-Dpe01-Dpe01-Dpe01-Dpe01-Dpe01-Dpe01-Dpe01-Dpe01-Dpe01-Dpe01-Dpe01-Dpe01-Dpe01-Dpe01-Dpe01-Dpe01-Dpe45-Dpe45-Dpe01-Dpe45-Dpe45-Dpe01-Dpe01-Dpe01-Dpe01-Dpe01-Dpe01-Dpe01-Dpe01-Dpe01-Dpe01-Dpe01-Dpe01-Dpe01-Dpe01-Dpe01-Dpe01-Dpe01-Dpe01-Dpe01-Dpe01-Dpe45-Dpe45-Dpe45-Dpe45-Dpe45-Dpe45-Dpe45-Dpe45-Dpe01-Dpe01-Dpe01-Dpe45-Dpe45-Dpe45-Dpe45-Dpe…
589	Fig2_2.	Argonauta hians	Doryteuthis pealeii	chr3	Dpe01	Dpe05	295	0.999925397993798	0.185146190557496	0.578231292517007	7	Dpe01-Dpe01-Dpe01-Dpe01-Dpe01-Dpe01-Dpe01-Dpe01-Dpe01-Dpe01-Dpe01-Dpe01-Dpe01-Dpe01-Dpe01-Dpe05-Dpe01-Dpe01-Dpe01-Dpe01-Dpe01-Dpe01-Dpe01-Dpe01-Dpe01-Dpe01-Dpe05-Dpe01-Dpe05-Dpe05-Dpe05-Dpe05-Dpe05-Dpe05-Dpe05-Dpe05-Dpe01-Dpe01-Dpe05-Dpe05-Dpe05-Dpe01-Dpe01-Dpe01-Dpe05-Dpe01-Dpe01-Dpe05-Dpe05-Dpe05-Dpe05-Dpe01-Dpe01-Dpe01-Dpe05-Dpe05-Dpe05-Dpe01-Dpe01-Dpe01-Dpe01-Dpe05-Dpe01-Dpe01-Dpe01-Dpe01-Dpe…
590	Fig2_2.	Argonauta hians	Doryteuthis pealeii	chr3	Dpe01	Dpe27	215	0.905390183942129	0.129898123970303	0.549065420560748	7	Dpe01-Dpe01-Dpe01-Dpe01-Dpe01-Dpe01-Dpe01-Dpe01-Dpe01-Dpe01-Dpe01-Dpe01-Dpe01-Dpe01-Dpe01-Dpe01-Dpe01-Dpe01-Dpe01-Dpe01-Dpe01-Dpe01-Dpe01-Dpe27-Dpe27-Dpe01-Dpe01-Dpe01-Dpe27-Dpe27-Dpe01-Dpe01-Dpe01-Dpe01-Dpe01-Dpe01-Dpe01-Dpe01-Dpe01-Dpe01-Dpe01-Dpe01-Dpe01-Dpe01-Dpe01-Dpe01-Dpe01-Dpe01-Dpe01-Dpe01-Dpe01-Dpe01-Dpe01-Dpe01-Dpe01-Dpe27-Dpe27-Dpe27-Dpe27-Dpe27-Dpe27-Dpe27-Dpe27-Dpe27-Dpe01-Dpe01-Dpe…
591	Fig2_2.	Argonauta hians	Doryteuthis pealeii	chr3	Dpe01	Dpe31	312	0.997033849631248	0.134461906309943	0.554662379421222	7	Dpe01-Dpe01-Dpe01-Dpe01-Dpe01-Dpe01-Dpe01-Dpe01-Dpe01-Dpe01-Dpe01-Dpe01-Dpe01-Dpe01-Dpe01-Dpe31-Dpe31-Dpe01-Dpe01-Dpe01-Dpe01-Dpe01-Dpe01-Dpe01-Dpe01-Dpe01-Dpe01-Dpe01-Dpe31-Dpe31-Dpe31-Dpe31-Dpe31-Dpe01-Dpe01-Dpe01-Dpe01-Dpe01-Dpe01-Dpe01-Dpe31-Dpe31-Dpe01-Dpe01-Dpe01-Dpe01-Dpe01-Dpe01-Dpe01-Dpe31-Dpe31-Dpe31-Dpe31-Dpe31-Dpe31-Dpe31-Dpe31-Dpe31-Dpe31-Dpe31-Dpe31-Dpe31-Dpe31-Dpe31-Dpe01-Dpe01-Dpe…
592	Fig2_2.	Argonauta hians	Doryteuthis pealeii	chr3	Dpe01	Dpe35	204	0.861262188472076	0.135120703705935	0.549261083743842	7	Dpe01-Dpe01-Dpe01-Dpe01-Dpe01-Dpe01-Dpe01-Dpe01-Dpe01-Dpe01-Dpe01-Dpe01-Dpe01-Dpe01-Dpe01-Dpe01-Dpe01-Dpe01-Dpe01-Dpe01-Dpe01-Dpe01-Dpe01-Dpe01-Dpe01-Dpe01-Dpe35-Dpe35-Dpe35-Dpe35-Dpe35-Dpe35-Dpe35-Dpe01-Dpe01-Dpe01-Dpe01-Dpe01-Dpe01-Dpe01-Dpe01-Dpe01-Dpe01-Dpe01-Dpe01-Dpe01-Dpe01-Dpe01-Dpe01-Dpe01-Dpe01-Dpe01-Dpe01-Dpe01-Dpe01-Dpe01-Dpe01-Dpe01-Dpe35-Dpe35-Dpe35-Dpe35-Dpe35-Dpe01-Dpe01-Dpe01-Dpe…
593	Fig2_2.	Argonauta hians	Doryteuthis pealeii	chr3	Dpe01	Dpe37	200	0.841464636208176	0.144304885676335	0.555276381909548	7	Dpe01-Dpe01-Dpe01-Dpe01-Dpe01-Dpe01-Dpe01-Dpe01-Dpe01-Dpe01-Dpe01-Dpe01-Dpe01-Dpe01-Dpe01-Dpe37-Dpe01-Dpe01-Dpe01-Dpe01-Dpe01-Dpe01-Dpe01-Dpe01-Dpe01-Dpe01-Dpe01-Dpe37-Dpe37-Dpe37-Dpe37-Dpe37-Dpe37-Dpe37-Dpe37-Dpe37-Dpe37-Dpe37-Dpe37-Dpe37-Dpe37-Dpe01-Dpe01-Dpe01-Dpe01-Dpe01-Dpe01-Dpe01-Dpe01-Dpe01-Dpe01-Dpe01-Dpe01-Dpe01-Dpe01-Dpe01-Dpe01-Dpe01-Dpe01-Dpe01-Dpe01-Dpe01-Dpe01-Dpe01-Dpe01-Dpe01-Dpe…
594	Fig2_2.	Argonauta hians	Doryteuthis pealeii	chr3	Dpe45	Dpe05	219	0.903983768573732	0.241138809918627	0.603211009174312	7	Dpe45-Dpe05-Dpe05-Dpe45-Dpe45-Dpe05-Dpe05-Dpe05-Dpe05-Dpe05-Dpe05-Dpe05-Dpe05-Dpe45-Dpe45-Dpe05-Dpe05-Dpe05-Dpe05-Dpe05-Dpe05-Dpe05-Dpe05-Dpe05-Dpe05-Dpe05-Dpe05-Dpe05-Dpe05-Dpe05-Dpe05-Dpe05-Dpe45-Dpe45-Dpe45-Dpe45-Dpe45-Dpe45-Dpe45-Dpe45-Dpe05-Dpe45-Dpe45-Dpe05-Dpe05-Dpe05-Dpe05-Dpe05-Dpe05-Dpe05-Dpe05-Dpe05-Dpe05-Dpe05-Dpe05-Dpe45-Dpe45-Dpe05-Dpe05-Dpe05-Dpe45-Dpe45-Dpe45-Dpe05-Dpe45-Dpe45-Dpe…
595	Fig2_2.	Argonauta hians	Doryteuthis pealeii	chr3	Dpe45	Dpe27	139	0.999962664782203	0.181559274130553	0.568840579710145	7	Dpe45-Dpe27-Dpe27-Dpe45-Dpe45-Dpe27-Dpe27-Dpe45-Dpe45-Dpe45-Dpe45-Dpe45-Dpe45-Dpe45-Dpe45-Dpe45-Dpe45-Dpe45-Dpe45-Dpe45-Dpe45-Dpe45-Dpe45-Dpe45-Dpe45-Dpe45-Dpe45-Dpe45-Dpe27-Dpe27-Dpe27-Dpe27-Dpe27-Dpe27-Dpe27-Dpe27-Dpe27-Dpe27-Dpe27-Dpe27-Dpe27-Dpe27-Dpe45-Dpe45-Dpe45-Dpe27-Dpe27-Dpe27-Dpe27-Dpe45-Dpe45-Dpe45-Dpe45-Dpe45-Dpe27-Dpe45-Dpe45-Dpe45-Dpe45-Dpe45-Dpe45-Dpe27-Dpe45-Dpe27-Dpe27-Dpe27-Dpe…
596	Fig2_2.	Argonauta hians	Doryteuthis pealeii	chr3	Dpe45	Dpe31	236	0.877107639235836	0.173916361880504	0.570212765957447	7	Dpe45-Dpe31-Dpe31-Dpe45-Dpe45-Dpe31-Dpe31-Dpe31-Dpe31-Dpe31-Dpe45-Dpe45-Dpe31-Dpe31-Dpe31-Dpe31-Dpe31-Dpe31-Dpe31-Dpe31-Dpe31-Dpe31-Dpe31-Dpe31-Dpe31-Dpe31-Dpe31-Dpe31-Dpe31-Dpe45-Dpe45-Dpe45-Dpe45-Dpe45-Dpe45-Dpe45-Dpe45-Dpe45-Dpe45-Dpe45-Dpe45-Dpe45-Dpe45-Dpe45-Dpe31-Dpe31-Dpe31-Dpe31-Dpe31-Dpe31-Dpe31-Dpe31-Dpe31-Dpe31-Dpe31-Dpe45-Dpe45-Dpe45-Dpe45-Dpe31-Dpe31-Dpe31-Dpe31-Dpe31-Dpe31-Dpe31-Dpe…
597	Fig2_2.	Argonauta hians	Doryteuthis pealeii	chr3	Dpe45	Dpe35	128	0.99365071169104	0.220888791110966	0.582677165354331	7	Dpe45-Dpe45-Dpe45-Dpe35-Dpe35-Dpe35-Dpe35-Dpe35-Dpe35-Dpe35-Dpe45-Dpe45-Dpe45-Dpe45-Dpe45-Dpe45-Dpe45-Dpe45-Dpe45-Dpe45-Dpe45-Dpe45-Dpe45-Dpe45-Dpe45-Dpe45-Dpe45-Dpe45-Dpe45-Dpe45-Dpe45-Dpe35-Dpe35-Dpe35-Dpe35-Dpe35-Dpe45-Dpe45-Dpe45-Dpe35-Dpe35-Dpe35-Dpe35-Dpe35-Dpe35-Dpe35-Dpe35-Dpe35-Dpe35-Dpe35-Dpe35-Dpe45-Dpe45-Dpe45-Dpe45-Dpe45-Dpe35-Dpe35-Dpe35-Dpe35-Dpe35-Dpe45-Dpe45-Dpe45-Dpe45-Dpe45-Dpe…
598	Fig2_2.	Argonauta hians	Doryteuthis pealeii	chr3	Dpe45	Dpe37	124	0.987956501491916	0.211700243681249	0.577235772357724	7	Dpe45-Dpe37-Dpe45-Dpe45-Dpe37-Dpe37-Dpe37-Dpe37-Dpe37-Dpe37-Dpe37-Dpe37-Dpe37-Dpe37-Dpe37-Dpe37-Dpe37-Dpe37-Dpe45-Dpe45-Dpe45-Dpe45-Dpe45-Dpe45-Dpe45-Dpe45-Dpe45-Dpe45-Dpe45-Dpe45-Dpe45-Dpe45-Dpe45-Dpe45-Dpe45-Dpe45-Dpe45-Dpe45-Dpe45-Dpe37-Dpe37-Dpe45-Dpe45-Dpe45-Dpe37-Dpe37-Dpe37-Dpe37-Dpe37-Dpe45-Dpe45-Dpe45-Dpe45-Dpe45-Dpe37-Dpe37-Dpe37-Dpe37-Dpe37-Dpe37-Dpe45-Dpe45-Dpe45-Dpe45-Dpe45-Dpe45-Dpe…
599	Fig2_2.	Argonauta hians	Doryteuthis pealeii	chr3	Dpe05	Dpe27	218	0.900549934563368	0.123641295788063	0.548387096774194	7	Dpe05-Dpe27-Dpe27-Dpe05-Dpe27-Dpe27-Dpe05-Dpe05-Dpe05-Dpe05-Dpe05-Dpe05-Dpe05-Dpe05-Dpe05-Dpe05-Dpe05-Dpe05-Dpe05-Dpe05-Dpe05-Dpe05-Dpe05-Dpe05-Dpe05-Dpe05-Dpe05-Dpe05-Dpe05-Dpe05-Dpe05-Dpe05-Dpe05-Dpe05-Dpe05-Dpe05-Dpe05-Dpe05-Dpe05-Dpe05-Dpe05-Dpe05-Dpe05-Dpe05-Dpe05-Dpe05-Dpe05-Dpe05-Dpe27-Dpe27-Dpe27-Dpe27-Dpe27-Dpe27-Dpe27-Dpe27-Dpe27-Dpe05-Dpe05-Dpe05-Dpe05-Dpe05-Dpe05-Dpe05-Dpe27-Dpe27-Dpe…
600	Fig2_2.	Argonauta hians	Doryteuthis pealeii	chr3	Dpe05	Dpe31	315	0.99789800203029	0.1847687699299	0.579617834394904	7	Dpe31-Dpe05-Dpe31-Dpe05-Dpe31-Dpe31-Dpe31-Dpe31-Dpe05-Dpe31-Dpe05-Dpe05-Dpe05-Dpe05-Dpe05-Dpe05-Dpe05-Dpe05-Dpe05-Dpe05-Dpe05-Dpe31-Dpe31-Dpe05-Dpe05-Dpe05-Dpe05-Dpe05-Dpe05-Dpe05-Dpe31-Dpe31-Dpe31-Dpe31-Dpe31-Dpe31-Dpe31-Dpe31-Dpe31-Dpe31-Dpe31-Dpe31-Dpe31-Dpe31-Dpe05-Dpe31-Dpe05-Dpe05-Dpe05-Dpe05-Dpe05-Dpe05-Dpe05-Dpe05-Dpe05-Dpe05-Dpe05-Dpe05-Dpe05-Dpe05-Dpe05-Dpe05-Dpe05-Dpe05-Dpe05-Dpe05-Dpe…
601	Fig2_2.	Argonauta hians	Doryteuthis pealeii	chr3	Dpe05	Dpe35	207	0.855713975536711	0.131490863136943	0.550970873786408	7	Dpe05-Dpe05-Dpe35-Dpe35-Dpe35-Dpe35-Dpe35-Dpe35-Dpe35-Dpe05-Dpe05-Dpe05-Dpe05-Dpe05-Dpe05-Dpe05-Dpe05-Dpe05-Dpe05-Dpe05-Dpe05-Dpe05-Dpe05-Dpe05-Dpe05-Dpe05-Dpe05-Dpe05-Dpe05-Dpe05-Dpe05-Dpe05-Dpe05-Dpe05-Dpe05-Dpe05-Dpe05-Dpe05-Dpe05-Dpe05-Dpe05-Dpe05-Dpe05-Dpe05-Dpe05-Dpe05-Dpe05-Dpe05-Dpe05-Dpe05-Dpe05-Dpe35-Dpe35-Dpe35-Dpe35-Dpe35-Dpe05-Dpe05-Dpe05-Dpe05-Dpe05-Dpe05-Dpe05-Dpe05-Dpe05-Dpe05-Dpe…
602	Fig2_2.	Argonauta hians	Doryteuthis pealeii	chr3	Dpe05	Dpe37	203	0.83568057400444	0.127320143572679	0.54950495049505	7	Dpe37-Dpe05-Dpe05-Dpe37-Dpe37-Dpe37-Dpe05-Dpe37-Dpe37-Dpe37-Dpe37-Dpe37-Dpe37-Dpe37-Dpe37-Dpe37-Dpe37-Dpe37-Dpe05-Dpe05-Dpe05-Dpe05-Dpe05-Dpe05-Dpe05-Dpe05-Dpe05-Dpe05-Dpe05-Dpe05-Dpe05-Dpe05-Dpe05-Dpe05-Dpe05-Dpe05-Dpe05-Dpe05-Dpe05-Dpe05-Dpe05-Dpe05-Dpe05-Dpe05-Dpe05-Dpe05-Dpe05-Dpe05-Dpe05-Dpe05-Dpe05-Dpe05-Dpe05-Dpe05-Dpe05-Dpe05-Dpe05-Dpe05-Dpe05-Dpe37-Dpe37-Dpe05-Dpe05-Dpe05-Dpe05-Dpe05-Dpe…
603	Fig2_2.	Argonauta hians	Doryteuthis pealeii	chr3	Dpe27	Dpe31	235	0.873347869453156	0.129495056636025	0.549145299145299	7	Dpe31-Dpe31-Dpe27-Dpe27-Dpe27-Dpe31-Dpe31-Dpe31-Dpe31-Dpe27-Dpe31-Dpe31-Dpe31-Dpe31-Dpe31-Dpe31-Dpe31-Dpe31-Dpe31-Dpe31-Dpe31-Dpe31-Dpe31-Dpe31-Dpe31-Dpe31-Dpe31-Dpe31-Dpe31-Dpe31-Dpe31-Dpe31-Dpe31-Dpe31-Dpe31-Dpe31-Dpe31-Dpe31-Dpe31-Dpe27-Dpe27-Dpe27-Dpe27-Dpe27-Dpe27-Dpe27-Dpe27-Dpe27-Dpe31-Dpe31-Dpe31-Dpe31-Dpe31-Dpe31-Dpe31-Dpe31-Dpe31-Dpe31-Dpe27-Dpe27-Dpe27-Dpe27-Dpe27-Dpe31-Dpe31-Dpe31-Dpe…
604	Fig2_2.	Argonauta hians	Doryteuthis pealeii	chr3	Dpe27	Dpe35	127	0.994581653424978	0.218720709663427	0.579365079365079	7	Dpe27-Dpe27-Dpe27-Dpe35-Dpe35-Dpe35-Dpe35-Dpe35-Dpe35-Dpe35-Dpe27-Dpe27-Dpe27-Dpe27-Dpe27-Dpe27-Dpe27-Dpe27-Dpe27-Dpe27-Dpe35-Dpe35-Dpe35-Dpe35-Dpe35-Dpe27-Dpe27-Dpe27-Dpe27-Dpe27-Dpe35-Dpe35-Dpe27-Dpe35-Dpe35-Dpe35-Dpe35-Dpe35-Dpe35-Dpe35-Dpe35-Dpe35-Dpe27-Dpe27-Dpe27-Dpe35-Dpe35-Dpe35-Dpe35-Dpe35-Dpe35-Dpe27-Dpe35-Dpe35-Dpe27-Dpe27-Dpe27-Dpe27-Dpe27-Dpe27-Dpe27-Dpe27-Dpe35-Dpe35-Dpe35-Dpe35-Dpe…
605	Fig2_2.	Argonauta hians	Doryteuthis pealeii	chr3	Dpe27	Dpe37	123	0.9892452969285	0.235981150188089	0.594262295081967	7	Dpe37-Dpe27-Dpe27-Dpe27-Dpe27-Dpe37-Dpe37-Dpe37-Dpe37-Dpe37-Dpe37-Dpe37-Dpe37-Dpe37-Dpe37-Dpe37-Dpe37-Dpe37-Dpe37-Dpe27-Dpe27-Dpe27-Dpe27-Dpe27-Dpe27-Dpe27-Dpe27-Dpe27-Dpe37-Dpe37-Dpe27-Dpe27-Dpe27-Dpe27-Dpe27-Dpe37-Dpe37-Dpe37-Dpe37-Dpe27-Dpe37-Dpe27-Dpe27-Dpe27-Dpe27-Dpe37-Dpe37-Dpe37-Dpe37-Dpe37-Dpe37-Dpe27-Dpe37-Dpe37-Dpe37-Dpe37-Dpe37-Dpe37-Dpe27-Dpe27-Dpe27-Dpe27-Dpe27-Dpe27-Dpe27-Dpe37-Dpe…
606	Fig2_2.	Argonauta hians	Doryteuthis pealeii	chr3	Dpe31	Dpe35	224	0.825125264374619	0.143151046825188	0.556053811659193	7	Dpe31-Dpe31-Dpe31-Dpe31-Dpe31-Dpe31-Dpe35-Dpe35-Dpe35-Dpe35-Dpe35-Dpe35-Dpe35-Dpe31-Dpe31-Dpe31-Dpe31-Dpe31-Dpe31-Dpe31-Dpe31-Dpe31-Dpe31-Dpe31-Dpe31-Dpe31-Dpe31-Dpe31-Dpe31-Dpe31-Dpe31-Dpe31-Dpe31-Dpe31-Dpe31-Dpe31-Dpe31-Dpe31-Dpe31-Dpe31-Dpe31-Dpe31-Dpe35-Dpe35-Dpe35-Dpe35-Dpe35-Dpe31-Dpe31-Dpe31-Dpe31-Dpe31-Dpe31-Dpe31-Dpe31-Dpe31-Dpe31-Dpe31-Dpe31-Dpe31-Dpe31-Dpe31-Dpe31-Dpe31-Dpe31-Dpe31-Dpe…
607	Fig2_2.	Argonauta hians	Doryteuthis pealeii	chr3	Dpe31	Dpe37	220	0.803993937522765	0.127378724596983	0.547945205479452	7	Dpe31-Dpe37-Dpe31-Dpe31-Dpe31-Dpe31-Dpe31-Dpe37-Dpe37-Dpe37-Dpe37-Dpe37-Dpe37-Dpe37-Dpe37-Dpe37-Dpe37-Dpe37-Dpe37-Dpe37-Dpe37-Dpe31-Dpe31-Dpe31-Dpe31-Dpe31-Dpe31-Dpe31-Dpe31-Dpe31-Dpe31-Dpe31-Dpe31-Dpe31-Dpe31-Dpe31-Dpe31-Dpe31-Dpe31-Dpe31-Dpe31-Dpe31-Dpe31-Dpe31-Dpe31-Dpe31-Dpe31-Dpe31-Dpe31-Dpe31-Dpe37-Dpe37-Dpe31-Dpe31-Dpe31-Dpe31-Dpe31-Dpe31-Dpe31-Dpe31-Dpe31-Dpe31-Dpe31-Dpe31-Dpe31-Dpe31-Dpe…
608	Fig2_2.	Argonauta hians	Doryteuthis pealeii	chr3	Dpe35	Dpe37	112	0.999079718180582	0.276855145875848	0.608108108108108	7	Dpe37-Dpe35-Dpe35-Dpe35-Dpe35-Dpe35-Dpe35-Dpe35-Dpe37-Dpe37-Dpe37-Dpe37-Dpe37-Dpe37-Dpe37-Dpe37-Dpe37-Dpe37-Dpe37-Dpe37-Dpe37-Dpe37-Dpe37-Dpe37-Dpe35-Dpe35-Dpe35-Dpe35-Dpe35-Dpe37-Dpe37-Dpe37-Dpe37-Dpe35-Dpe35-Dpe37-Dpe35-Dpe35-Dpe35-Dpe35-Dpe35-Dpe35-Dpe35-Dpe35-Dpe35-Dpe35-Dpe35-Dpe35-Dpe35-Dpe35-Dpe35-Dpe37-Dpe37-Dpe37-Dpe37-Dpe37-Dpe37-Dpe35-Dpe35-Dpe37-Dpe37-Dpe37-Dpe37-Dpe37-Dpe37-Dpe35-Dpe…
609	Fig2_2.	Argonauta hians	Doryteuthis pealeii	chr9	Dpe35	Dpe37	135	0.988530923465193	0.2683395818564	0.611940298507463	3	Dpe37-Dpe35-Dpe35-Dpe35-Dpe35-Dpe37-Dpe37-Dpe37-Dpe37-Dpe37-Dpe37-Dpe37-Dpe37-Dpe35-Dpe35-Dpe35-Dpe35-Dpe35-Dpe35-Dpe35-Dpe35-Dpe35-Dpe35-Dpe35-Dpe35-Dpe37-Dpe37-Dpe35-Dpe37-Dpe37-Dpe37-Dpe37-Dpe35-Dpe35-Dpe35-Dpe35-Dpe35-Dpe35-Dpe35-Dpe35-Dpe37-Dpe37-Dpe37-Dpe37-Dpe35-Dpe37-Dpe37-Dpe37-Dpe37-Dpe37-Dpe37-Dpe35-Dpe35-Dpe37-Dpe35-Dpe35-Dpe35-Dpe35-Dpe37-Dpe37-Dpe37-Dpe37-Dpe37-Dpe37-Dpe37-Dpe37-Dpe…
610	Fig2_2.	Argonauta hians	Doryteuthis pealeii	chr9	Dpe35	Dpe07	168	0.935126760201179	0.201093541824146	0.577844311377246	3	Dpe07-Dpe35-Dpe35-Dpe35-Dpe35-Dpe07-Dpe07-Dpe07-Dpe07-Dpe07-Dpe07-Dpe07-Dpe07-Dpe07-Dpe07-Dpe07-Dpe07-Dpe07-Dpe07-Dpe07-Dpe07-Dpe07-Dpe07-Dpe07-Dpe07-Dpe07-Dpe35-Dpe35-Dpe35-Dpe35-Dpe35-Dpe35-Dpe35-Dpe35-Dpe35-Dpe35-Dpe35-Dpe35-Dpe07-Dpe07-Dpe07-Dpe07-Dpe07-Dpe07-Dpe07-Dpe35-Dpe35-Dpe35-Dpe35-Dpe35-Dpe35-Dpe35-Dpe35-Dpe35-Dpe07-Dpe07-Dpe07-Dpe07-Dpe07-Dpe07-Dpe07-Dpe07-Dpe07-Dpe35-Dpe07-Dpe07-Dpe…
611	Fig2_2.	Argonauta hians	Doryteuthis pealeii	chr9	Dpe37	Dpe07	185	0.976924258233083	0.254700888416944	0.605978260869565	3	Dpe37-Dpe07-Dpe07-Dpe07-Dpe07-Dpe07-Dpe37-Dpe07-Dpe07-Dpe07-Dpe07-Dpe07-Dpe07-Dpe07-Dpe07-Dpe07-Dpe07-Dpe07-Dpe07-Dpe37-Dpe37-Dpe37-Dpe07-Dpe07-Dpe07-Dpe37-Dpe37-Dpe37-Dpe37-Dpe07-Dpe07-Dpe07-Dpe07-Dpe07-Dpe07-Dpe07-Dpe07-Dpe07-Dpe37-Dpe37-Dpe37-Dpe37-Dpe37-Dpe37-Dpe37-Dpe07-Dpe07-Dpe07-Dpe07-Dpe07-Dpe07-Dpe37-Dpe37-Dpe07-Dpe07-Dpe07-Dpe37-Dpe37-Dpe37-Dpe07-Dpe37-Dpe37-Dpe07-Dpe07-Dpe07-Dpe07-Dpe…
612	Fig2_2.	Argonauta hians	Doryteuthis pealeii	chr21	Dpe24	Dpe34	174	0.929363626013719	0.279451994394207	0.621387283236994	2	Dpe24-Dpe24-Dpe24-Dpe34-Dpe34-Dpe24-Dpe24-Dpe24-Dpe24-Dpe24-Dpe24-Dpe34-Dpe24-Dpe34-Dpe24-Dpe34-Dpe34-Dpe34-Dpe24-Dpe24-Dpe24-Dpe24-Dpe24-Dpe24-Dpe34-Dpe24-Dpe24-Dpe24-Dpe24-Dpe24-Dpe34-Dpe34-Dpe24-Dpe24-Dpe24-Dpe34-Dpe34-Dpe34-Dpe34-Dpe24-Dpe24-Dpe24-Dpe24-Dpe34-Dpe34-Dpe24-Dpe24-Dpe34-Dpe34-Dpe24-Dpe34-Dpe34-Dpe24-Dpe24-Dpe24-Dpe34-Dpe34-Dpe34-Dpe34-Dpe34-Dpe34-Dpe24-Dpe24-Dpe24-Dpe24-Dpe24-Dpe…
613	Fig2_2.	Argonauta hians	Doryteuthis pealeii	chr24	Dpe24	Dpe34	84	0.771311106084978	0.347496448497645	0.644578313253012	3	Dpe24-Dpe34-Dpe24-Dpe24-Dpe24-Dpe24-Dpe24-Dpe24-Dpe24-Dpe24-Dpe34-Dpe34-Dpe34-Dpe24-Dpe34-Dpe34-Dpe34-Dpe34-Dpe24-Dpe34-Dpe24-Dpe24-Dpe24-Dpe24-Dpe24-Dpe24-Dpe34-Dpe24-Dpe24-Dpe34-Dpe24-Dpe24-Dpe34-Dpe24-Dpe24-Dpe24-Dpe24-Dpe24-Dpe24-Dpe24-Dpe24-Dpe24-Dpe24-Dpe24-Dpe24-Dpe24-Dpe24-Dpe24-Dpe24-Dpe34-Dpe24-Dpe24-Dpe24-Dpe24-Dpe24-Dpe24-Dpe24-Dpe24-Dpe24-Dpe24-Dpe24-Dpe24-Dpe24-Dpe24-Dpe24-Dpe34-Dpe…
614	Fig2_2.	Argonauta hians	Doryteuthis pealeii	chr24	Dpe24	Dpe15	87	0.815800927378957	0.157672203147694	0.558139534883721	3	Dpe15-Dpe15-Dpe15-Dpe15-Dpe24-Dpe24-Dpe24-Dpe24-Dpe24-Dpe24-Dpe24-Dpe24-Dpe24-Dpe24-Dpe24-Dpe24-Dpe24-Dpe24-Dpe24-Dpe15-Dpe24-Dpe24-Dpe24-Dpe24-Dpe15-Dpe24-Dpe24-Dpe15-Dpe15-Dpe15-Dpe24-Dpe24-Dpe24-Dpe24-Dpe24-Dpe24-Dpe24-Dpe24-Dpe24-Dpe24-Dpe24-Dpe24-Dpe24-Dpe24-Dpe24-Dpe24-Dpe24-Dpe24-Dpe24-Dpe24-Dpe24-Dpe24-Dpe24-Dpe24-Dpe24-Dpe24-Dpe24-Dpe24-Dpe24-Dpe24-Dpe24-Dpe24-Dpe24-Dpe24-Dpe24-Dpe24-Dpe…
615	Fig2_2.	Argonauta hians	Doryteuthis pealeii	chr24	Dpe34	Dpe15	41	0.99613448350958	0.304233586295287	0.6	3	Dpe15-Dpe15-Dpe15-Dpe15-Dpe34-Dpe34-Dpe34-Dpe34-Dpe34-Dpe34-Dpe34-Dpe34-Dpe34-Dpe15-Dpe34-Dpe15-Dpe34-Dpe15-Dpe15-Dpe15-Dpe34-Dpe34-Dpe34-Dpe34-Dpe34-Dpe34-Dpe34-Dpe34-Dpe15-Dpe15-Dpe15-Dpe15-Dpe15-Dpe15-Dpe15-Dpe15-Dpe15-Dpe15-Dpe15-Dpe15-Dpe15
616	Fig2_2.	Argonauta hians	Doryteuthis pealeii	chr5	Dpe24	Dpe34	81	0.975119064940866	0.211944131718868	0.56875	5	Dpe24-Dpe24-Dpe24-Dpe24-Dpe34-Dpe34-Dpe34-Dpe34-Dpe34-Dpe34-Dpe34-Dpe34-Dpe24-Dpe24-Dpe24-Dpe34-Dpe34-Dpe34-Dpe24-Dpe24-Dpe24-Dpe24-Dpe34-Dpe24-Dpe24-Dpe24-Dpe24-Dpe24-Dpe24-Dpe24-Dpe24-Dpe34-Dpe34-Dpe34-Dpe34-Dpe34-Dpe24-Dpe24-Dpe24-Dpe24-Dpe24-Dpe24-Dpe24-Dpe24-Dpe24-Dpe24-Dpe24-Dpe24-Dpe24-Dpe24-Dpe24-Dpe24-Dpe24-Dpe24-Dpe24-Dpe24-Dpe24-Dpe24-Dpe34-Dpe34-Dpe34-Dpe34-Dpe34-Dpe24-Dpe24-Dpe24-Dpe…
617	Fig2_2.	Argonauta hians	Doryteuthis pealeii	chr5	Dpe24	Dpe44	180	0.836640741941167	0.157913277746732	0.558659217877095	5	Dpe24-Dpe44-Dpe44-Dpe44-Dpe44-Dpe44-Dpe44-Dpe44-Dpe44-Dpe44-Dpe44-Dpe44-Dpe44-Dpe44-Dpe44-Dpe44-Dpe44-Dpe44-Dpe44-Dpe44-Dpe44-Dpe44-Dpe24-Dpe24-Dpe24-Dpe24-Dpe24-Dpe24-Dpe44-Dpe44-Dpe44-Dpe44-Dpe44-Dpe44-Dpe44-Dpe44-Dpe44-Dpe44-Dpe44-Dpe44-Dpe44-Dpe44-Dpe44-Dpe44-Dpe44-Dpe44-Dpe44-Dpe44-Dpe44-Dpe44-Dpe44-Dpe44-Dpe44-Dpe24-Dpe24-Dpe44-Dpe44-Dpe44-Dpe44-Dpe44-Dpe44-Dpe44-Dpe44-Dpe44-Dpe44-Dpe24-Dpe…
618	Fig2_2.	Argonauta hians	Doryteuthis pealeii	chr5	Dpe24	Dpe20	99	0.999337504168885	0.202353100786441	0.566326530612245	5	Dpe24-Dpe20-Dpe20-Dpe20-Dpe20-Dpe20-Dpe24-Dpe24-Dpe24-Dpe24-Dpe24-Dpe24-Dpe20-Dpe20-Dpe20-Dpe20-Dpe20-Dpe20-Dpe20-Dpe20-Dpe20-Dpe20-Dpe20-Dpe24-Dpe24-Dpe24-Dpe24-Dpe20-Dpe20-Dpe20-Dpe20-Dpe20-Dpe24-Dpe24-Dpe24-Dpe24-Dpe24-Dpe24-Dpe24-Dpe24-Dpe24-Dpe24-Dpe24-Dpe24-Dpe20-Dpe24-Dpe20-Dpe20-Dpe20-Dpe20-Dpe20-Dpe20-Dpe20-Dpe20-Dpe20-Dpe20-Dpe20-Dpe20-Dpe24-Dpe24-Dpe24-Dpe24-Dpe24-Dpe24-Dpe24-Dpe24-Dpe…
619	Fig2_2.	Argonauta hians	Doryteuthis pealeii	chr5	Dpe24	Dpe26	111	0.986786720268032	0.205021772465481	0.577272727272727	5	Dpe24-Dpe26-Dpe26-Dpe24-Dpe24-Dpe24-Dpe24-Dpe24-Dpe24-Dpe26-Dpe26-Dpe26-Dpe26-Dpe26-Dpe26-Dpe26-Dpe26-Dpe26-Dpe26-Dpe26-Dpe24-Dpe24-Dpe24-Dpe24-Dpe26-Dpe24-Dpe26-Dpe26-Dpe24-Dpe24-Dpe24-Dpe24-Dpe24-Dpe24-Dpe24-Dpe26-Dpe26-Dpe26-Dpe26-Dpe26-Dpe26-Dpe26-Dpe26-Dpe26-Dpe26-Dpe26-Dpe26-Dpe26-Dpe26-Dpe26-Dpe26-Dpe26-Dpe26-Dpe26-Dpe26-Dpe26-Dpe26-Dpe26-Dpe26-Dpe26-Dpe24-Dpe24-Dpe24-Dpe24-Dpe26-Dpe26-Dpe…
620	Fig2_2.	Argonauta hians	Doryteuthis pealeii	chr5	Dpe34	Dpe44	165	0.721928094887362	0.128743218576797	0.548780487804878	5	Dpe44-Dpe44-Dpe44-Dpe44-Dpe44-Dpe44-Dpe44-Dpe44-Dpe44-Dpe44-Dpe44-Dpe44-Dpe44-Dpe44-Dpe44-Dpe44-Dpe44-Dpe44-Dpe44-Dpe44-Dpe44-Dpe34-Dpe34-Dpe34-Dpe34-Dpe34-Dpe34-Dpe34-Dpe34-Dpe34-Dpe34-Dpe34-Dpe44-Dpe44-Dpe44-Dpe44-Dpe44-Dpe44-Dpe44-Dpe44-Dpe44-Dpe44-Dpe44-Dpe44-Dpe44-Dpe44-Dpe44-Dpe44-Dpe44-Dpe44-Dpe44-Dpe44-Dpe44-Dpe44-Dpe44-Dpe44-Dpe44-Dpe44-Dpe44-Dpe44-Dpe44-Dpe44-Dpe44-Dpe44-Dpe44-Dpe44-Dpe…
621	Fig2_2.	Argonauta hians	Doryteuthis pealeii	chr5	Dpe34	Dpe20	84	0.966618632548103	0.201157506573332	0.55421686746988	5	Dpe20-Dpe20-Dpe20-Dpe20-Dpe20-Dpe34-Dpe34-Dpe34-Dpe34-Dpe34-Dpe34-Dpe34-Dpe34-Dpe20-Dpe20-Dpe20-Dpe20-Dpe20-Dpe34-Dpe34-Dpe34-Dpe20-Dpe20-Dpe20-Dpe20-Dpe20-Dpe20-Dpe20-Dpe20-Dpe20-Dpe20-Dpe20-Dpe34-Dpe34-Dpe34-Dpe34-Dpe34-Dpe34-Dpe20-Dpe20-Dpe20-Dpe20-Dpe20-Dpe20-Dpe20-Dpe20-Dpe20-Dpe20-Dpe20-Dpe20-Dpe20-Dpe20-Dpe20-Dpe34-Dpe34-Dpe34-Dpe34-Dpe34-Dpe34-Dpe20-Dpe20-Dpe20-Dpe20-Dpe20-Dpe20-Dpe20-Dpe…
622	Fig2_2.	Argonauta hians	Doryteuthis pealeii	chr5	Dpe34	Dpe26	96	0.928362072394868	0.218910484142478	0.578947368421053	5	Dpe26-Dpe26-Dpe34-Dpe34-Dpe34-Dpe34-Dpe34-Dpe34-Dpe34-Dpe34-Dpe26-Dpe26-Dpe34-Dpe34-Dpe34-Dpe26-Dpe26-Dpe26-Dpe26-Dpe26-Dpe26-Dpe26-Dpe26-Dpe26-Dpe26-Dpe34-Dpe26-Dpe26-Dpe26-Dpe26-Dpe26-Dpe26-Dpe26-Dpe26-Dpe26-Dpe26-Dpe26-Dpe26-Dpe26-Dpe26-Dpe26-Dpe26-Dpe26-Dpe26-Dpe26-Dpe26-Dpe26-Dpe26-Dpe26-Dpe34-Dpe26-Dpe26-Dpe26-Dpe26-Dpe34-Dpe34-Dpe34-Dpe34-Dpe26-Dpe26-Dpe26-Dpe26-Dpe26-Dpe26-Dpe26-Dpe26-Dpe…
623	Fig2_2.	Argonauta hians	Doryteuthis pealeii	chr5	Dpe44	Dpe20	183	0.853657673279331	0.161911384738704	0.56043956043956	5	Dpe44-Dpe44-Dpe44-Dpe20-Dpe20-Dpe44-Dpe44-Dpe44-Dpe44-Dpe44-Dpe20-Dpe20-Dpe20-Dpe44-Dpe44-Dpe44-Dpe44-Dpe44-Dpe44-Dpe44-Dpe44-Dpe44-Dpe44-Dpe44-Dpe44-Dpe44-Dpe20-Dpe20-Dpe20-Dpe20-Dpe20-Dpe20-Dpe44-Dpe44-Dpe44-Dpe44-Dpe44-Dpe44-Dpe44-Dpe44-Dpe44-Dpe44-Dpe20-Dpe20-Dpe20-Dpe44-Dpe44-Dpe44-Dpe44-Dpe44-Dpe44-Dpe44-Dpe44-Dpe44-Dpe44-Dpe44-Dpe44-Dpe44-Dpe44-Dpe44-Dpe20-Dpe20-Dpe44-Dpe44-Dpe44-Dpe44-Dpe…
624	Fig2_2.	Argonauta hians	Doryteuthis pealeii	chr5	Dpe44	Dpe26	195	0.907696165360838	0.177523411663841	0.572164948453608	5	Dpe44-Dpe44-Dpe44-Dpe26-Dpe26-Dpe44-Dpe44-Dpe44-Dpe44-Dpe44-Dpe44-Dpe44-Dpe44-Dpe44-Dpe44-Dpe44-Dpe44-Dpe44-Dpe44-Dpe44-Dpe44-Dpe44-Dpe44-Dpe26-Dpe26-Dpe26-Dpe44-Dpe44-Dpe44-Dpe44-Dpe44-Dpe44-Dpe44-Dpe44-Dpe44-Dpe44-Dpe26-Dpe26-Dpe26-Dpe26-Dpe26-Dpe26-Dpe26-Dpe44-Dpe44-Dpe44-Dpe44-Dpe44-Dpe44-Dpe44-Dpe44-Dpe44-Dpe44-Dpe44-Dpe44-Dpe44-Dpe44-Dpe44-Dpe26-Dpe44-Dpe44-Dpe44-Dpe44-Dpe44-Dpe44-Dpe44-Dpe…
625	Fig2_2.	Argonauta hians	Doryteuthis pealeii	chr5	Dpe20	Dpe26	114	0.991992403453856	0.242854982748077	0.601769911504425	5	Dpe26-Dpe26-Dpe20-Dpe20-Dpe20-Dpe20-Dpe20-Dpe20-Dpe20-Dpe20-Dpe20-Dpe26-Dpe26-Dpe20-Dpe26-Dpe20-Dpe26-Dpe26-Dpe26-Dpe26-Dpe20-Dpe26-Dpe26-Dpe26-Dpe20-Dpe20-Dpe26-Dpe20-Dpe20-Dpe20-Dpe20-Dpe20-Dpe20-Dpe20-Dpe26-Dpe26-Dpe26-Dpe26-Dpe26-Dpe26-Dpe26-Dpe26-Dpe26-Dpe26-Dpe26-Dpe26-Dpe26-Dpe26-Dpe26-Dpe26-Dpe26-Dpe26-Dpe26-Dpe26-Dpe26-Dpe26-Dpe26-Dpe26-Dpe26-Dpe26-Dpe26-Dpe26-Dpe26-Dpe26-Dpe26-Dpe26-Dpe…
626	Fig2_2.	Argonauta hians	Doryteuthis pealeii	chr2	Dpe20	Dpe26	236	0.93925472073116	0.267879069955913	0.617021276595745	9	Dpe20-Dpe20-Dpe20-Dpe20-Dpe20-Dpe20-Dpe26-Dpe26-Dpe20-Dpe20-Dpe20-Dpe26-Dpe26-Dpe26-Dpe20-Dpe20-Dpe20-Dpe20-Dpe20-Dpe20-Dpe20-Dpe20-Dpe20-Dpe20-Dpe26-Dpe26-Dpe20-Dpe20-Dpe20-Dpe20-Dpe20-Dpe20-Dpe20-Dpe20-Dpe20-Dpe26-Dpe26-Dpe26-Dpe26-Dpe26-Dpe26-Dpe20-Dpe20-Dpe20-Dpe20-Dpe20-Dpe20-Dpe20-Dpe20-Dpe20-Dpe20-Dpe26-Dpe20-Dpe20-Dpe26-Dpe20-Dpe20-Dpe20-Dpe20-Dpe26-Dpe20-Dpe20-Dpe20-Dpe20-Dpe20-Dpe20-Dpe…
627	Fig2_2.	Argonauta hians	Doryteuthis pealeii	chr2	Dpe20	Dpe13	282	0.995605261132396	0.150906547187498	0.560498220640569	9	Dpe13-Dpe13-Dpe20-Dpe20-Dpe20-Dpe20-Dpe20-Dpe20-Dpe20-Dpe20-Dpe20-Dpe20-Dpe20-Dpe20-Dpe20-Dpe20-Dpe20-Dpe20-Dpe13-Dpe20-Dpe20-Dpe20-Dpe20-Dpe20-Dpe13-Dpe13-Dpe13-Dpe13-Dpe13-Dpe13-Dpe13-Dpe13-Dpe13-Dpe13-Dpe13-Dpe13-Dpe13-Dpe13-Dpe13-Dpe13-Dpe13-Dpe13-Dpe13-Dpe13-Dpe13-Dpe13-Dpe13-Dpe13-Dpe13-Dpe13-Dpe13-Dpe20-Dpe20-Dpe20-Dpe13-Dpe20-Dpe20-Dpe20-Dpe20-Dpe13-Dpe13-Dpe13-Dpe13-Dpe13-Dpe13-Dpe13-Dpe…
628	Fig2_2.	Argonauta hians	Doryteuthis pealeii	chr2	Dpe20	Dpe38	177	0.587484720773432	0.127314441962193	0.548295454545455	9	Dpe20-Dpe20-Dpe20-Dpe20-Dpe20-Dpe20-Dpe20-Dpe20-Dpe20-Dpe20-Dpe20-Dpe20-Dpe20-Dpe20-Dpe20-Dpe20-Dpe20-Dpe20-Dpe20-Dpe20-Dpe20-Dpe20-Dpe20-Dpe20-Dpe38-Dpe20-Dpe20-Dpe20-Dpe20-Dpe20-Dpe20-Dpe20-Dpe20-Dpe20-Dpe20-Dpe20-Dpe20-Dpe20-Dpe20-Dpe20-Dpe20-Dpe20-Dpe20-Dpe20-Dpe20-Dpe20-Dpe20-Dpe20-Dpe20-Dpe20-Dpe20-Dpe20-Dpe20-Dpe20-Dpe20-Dpe20-Dpe20-Dpe20-Dpe38-Dpe38-Dpe38-Dpe38-Dpe38-Dpe38-Dpe38-Dpe38-Dpe…
629	Fig2_2.	Argonauta hians	Doryteuthis pealeii	chr2	Dpe20	Dpe14	194	0.75371534837201	0.129751493146076	0.551813471502591	9	Dpe14-Dpe20-Dpe20-Dpe20-Dpe20-Dpe20-Dpe20-Dpe20-Dpe20-Dpe20-Dpe20-Dpe20-Dpe20-Dpe20-Dpe20-Dpe20-Dpe20-Dpe20-Dpe20-Dpe20-Dpe20-Dpe20-Dpe14-Dpe14-Dpe14-Dpe14-Dpe14-Dpe14-Dpe14-Dpe14-Dpe14-Dpe14-Dpe20-Dpe20-Dpe20-Dpe14-Dpe20-Dpe20-Dpe20-Dpe20-Dpe14-Dpe20-Dpe20-Dpe20-Dpe20-Dpe20-Dpe20-Dpe20-Dpe20-Dpe20-Dpe20-Dpe20-Dpe20-Dpe20-Dpe20-Dpe20-Dpe20-Dpe20-Dpe20-Dpe20-Dpe20-Dpe20-Dpe20-Dpe20-Dpe20-Dpe20-Dpe…
630	Fig2_2.	Argonauta hians	Doryteuthis pealeii	chr2	Dpe20	Dpe19	202	0.807331326651987	0.131981223377102	0.552238805970149	9	Dpe20-Dpe20-Dpe20-Dpe20-Dpe20-Dpe20-Dpe20-Dpe20-Dpe20-Dpe20-Dpe20-Dpe20-Dpe20-Dpe20-Dpe20-Dpe20-Dpe20-Dpe20-Dpe20-Dpe20-Dpe20-Dpe19-Dpe19-Dpe19-Dpe20-Dpe20-Dpe20-Dpe19-Dpe19-Dpe19-Dpe19-Dpe20-Dpe20-Dpe20-Dpe20-Dpe20-Dpe20-Dpe20-Dpe20-Dpe20-Dpe20-Dpe20-Dpe20-Dpe20-Dpe20-Dpe20-Dpe20-Dpe20-Dpe20-Dpe20-Dpe19-Dpe19-Dpe20-Dpe20-Dpe20-Dpe20-Dpe20-Dpe20-Dpe20-Dpe20-Dpe20-Dpe20-Dpe20-Dpe20-Dpe20-Dpe20-Dpe…
631	Fig2_2.	Argonauta hians	Doryteuthis pealeii	chr2	Dpe20	Dpe17	220	0.892121280577168	0.191126469558749	0.577625570776256	9	Dpe17-Dpe17-Dpe17-Dpe17-Dpe17-Dpe17-Dpe20-Dpe20-Dpe20-Dpe20-Dpe20-Dpe20-Dpe17-Dpe20-Dpe20-Dpe20-Dpe20-Dpe20-Dpe20-Dpe20-Dpe20-Dpe20-Dpe20-Dpe20-Dpe20-Dpe20-Dpe20-Dpe20-Dpe20-Dpe20-Dpe20-Dpe17-Dpe17-Dpe20-Dpe20-Dpe17-Dpe20-Dpe20-Dpe20-Dpe20-Dpe20-Dpe20-Dpe20-Dpe20-Dpe20-Dpe20-Dpe20-Dpe20-Dpe20-Dpe17-Dpe20-Dpe17-Dpe17-Dpe17-Dpe17-Dpe17-Dpe17-Dpe17-Dpe17-Dpe20-Dpe20-Dpe20-Dpe20-Dpe20-Dpe20-Dpe20-Dpe…
632	Fig2_2.	Argonauta hians	Doryteuthis pealeii	chr2	Dpe20	Dpe28	215	0.872594629943322	0.152491198655784	0.560747663551402	9	Dpe28-Dpe28-Dpe28-Dpe28-Dpe28-Dpe20-Dpe20-Dpe20-Dpe20-Dpe20-Dpe20-Dpe20-Dpe20-Dpe20-Dpe20-Dpe20-Dpe20-Dpe20-Dpe20-Dpe28-Dpe20-Dpe20-Dpe20-Dpe20-Dpe20-Dpe20-Dpe20-Dpe20-Dpe20-Dpe20-Dpe28-Dpe28-Dpe28-Dpe20-Dpe20-Dpe28-Dpe28-Dpe28-Dpe28-Dpe20-Dpe20-Dpe20-Dpe20-Dpe20-Dpe20-Dpe20-Dpe20-Dpe20-Dpe20-Dpe20-Dpe20-Dpe20-Dpe20-Dpe28-Dpe28-Dpe28-Dpe28-Dpe20-Dpe20-Dpe20-Dpe20-Dpe20-Dpe20-Dpe20-Dpe20-Dpe20-Dpe…
633	Fig2_2.	Argonauta hians	Doryteuthis pealeii	chr2	Dpe20	Dpe18	268	0.98694449837485	0.159460982340676	0.567415730337079	9	Dpe18-Dpe20-Dpe20-Dpe20-Dpe20-Dpe20-Dpe20-Dpe20-Dpe20-Dpe20-Dpe20-Dpe20-Dpe20-Dpe20-Dpe20-Dpe20-Dpe20-Dpe20-Dpe20-Dpe20-Dpe20-Dpe20-Dpe20-Dpe20-Dpe20-Dpe18-Dpe18-Dpe18-Dpe18-Dpe20-Dpe20-Dpe20-Dpe20-Dpe18-Dpe18-Dpe18-Dpe18-Dpe18-Dpe20-Dpe20-Dpe20-Dpe20-Dpe20-Dpe20-Dpe20-Dpe20-Dpe20-Dpe20-Dpe18-Dpe20-Dpe18-Dpe18-Dpe18-Dpe20-Dpe18-Dpe18-Dpe18-Dpe18-Dpe18-Dpe18-Dpe18-Dpe18-Dpe18-Dpe20-Dpe20-Dpe20-Dpe…
634	Fig2_2.	Argonauta hians	Doryteuthis pealeii	chr2	Dpe26	Dpe13	214	0.966408672349208	0.16426999088965	0.565727699530516	9	Dpe13-Dpe13-Dpe26-Dpe26-Dpe26-Dpe26-Dpe26-Dpe13-Dpe26-Dpe26-Dpe13-Dpe13-Dpe13-Dpe13-Dpe13-Dpe13-Dpe13-Dpe13-Dpe13-Dpe13-Dpe13-Dpe13-Dpe13-Dpe13-Dpe13-Dpe13-Dpe13-Dpe13-Dpe13-Dpe13-Dpe13-Dpe13-Dpe13-Dpe13-Dpe13-Dpe13-Dpe13-Dpe13-Dpe13-Dpe13-Dpe13-Dpe13-Dpe13-Dpe13-Dpe13-Dpe13-Dpe26-Dpe26-Dpe26-Dpe26-Dpe26-Dpe26-Dpe13-Dpe26-Dpe26-Dpe26-Dpe26-Dpe26-Dpe26-Dpe26-Dpe26-Dpe13-Dpe13-Dpe13-Dpe13-Dpe13-Dpe…
635	Fig2_2.	Argonauta hians	Doryteuthis pealeii	chr2	Dpe26	Dpe38	109	0.776890120577073	0.192352498036816	0.569444444444444	9	Dpe26-Dpe26-Dpe26-Dpe26-Dpe26-Dpe26-Dpe26-Dpe38-Dpe26-Dpe26-Dpe26-Dpe26-Dpe26-Dpe26-Dpe26-Dpe26-Dpe26-Dpe26-Dpe26-Dpe26-Dpe26-Dpe26-Dpe38-Dpe38-Dpe38-Dpe38-Dpe38-Dpe38-Dpe38-Dpe38-Dpe38-Dpe38-Dpe26-Dpe26-Dpe26-Dpe26-Dpe26-Dpe26-Dpe26-Dpe26-Dpe26-Dpe26-Dpe26-Dpe26-Dpe26-Dpe26-Dpe26-Dpe26-Dpe26-Dpe26-Dpe26-Dpe26-Dpe26-Dpe26-Dpe26-Dpe26-Dpe38-Dpe26-Dpe26-Dpe26-Dpe26-Dpe38-Dpe26-Dpe26-Dpe26-Dpe26-Dpe…
636	Fig2_2.	Argonauta hians	Doryteuthis pealeii	chr2	Dpe26	Dpe14	126	0.918295834054489	0.172463115201204	0.564	9	Dpe14-Dpe26-Dpe26-Dpe26-Dpe26-Dpe26-Dpe26-Dpe26-Dpe14-Dpe14-Dpe14-Dpe14-Dpe14-Dpe14-Dpe14-Dpe14-Dpe14-Dpe14-Dpe14-Dpe14-Dpe26-Dpe26-Dpe26-Dpe26-Dpe26-Dpe26-Dpe26-Dpe26-Dpe26-Dpe26-Dpe26-Dpe26-Dpe26-Dpe26-Dpe14-Dpe14-Dpe14-Dpe14-Dpe14-Dpe14-Dpe14-Dpe14-Dpe14-Dpe26-Dpe26-Dpe26-Dpe26-Dpe26-Dpe26-Dpe26-Dpe26-Dpe26-Dpe26-Dpe26-Dpe26-Dpe26-Dpe26-Dpe26-Dpe26-Dpe26-Dpe26-Dpe26-Dpe26-Dpe26-Dpe26-Dpe26-Dpe…
637	Fig2_2.	Argonauta hians	Doryteuthis pealeii	chr2	Dpe26	Dpe19	134	0.95304834715813	0.176689926477911	0.56390977443609	9	Dpe26-Dpe26-Dpe26-Dpe26-Dpe26-Dpe26-Dpe26-Dpe19-Dpe19-Dpe19-Dpe19-Dpe19-Dpe19-Dpe19-Dpe26-Dpe26-Dpe26-Dpe26-Dpe26-Dpe26-Dpe26-Dpe26-Dpe19-Dpe19-Dpe26-Dpe26-Dpe26-Dpe26-Dpe26-Dpe26-Dpe26-Dpe26-Dpe26-Dpe26-Dpe26-Dpe26-Dpe26-Dpe26-Dpe26-Dpe26-Dpe26-Dpe26-Dpe26-Dpe26-Dpe26-Dpe26-Dpe26-Dpe26-Dpe26-Dpe19-Dpe19-Dpe26-Dpe26-Dpe26-Dpe26-Dpe26-Dpe26-Dpe26-Dpe26-Dpe26-Dpe26-Dpe26-Dpe26-Dpe26-Dpe26-Dpe26-Dpe…
638	Fig2_2.	Argonauta hians	Doryteuthis pealeii	chr2	Dpe26	Dpe17	152	0.991992403453856	0.262416590477901	0.605960264900662	9	Dpe17-Dpe17-Dpe17-Dpe17-Dpe17-Dpe17-Dpe17-Dpe26-Dpe26-Dpe26-Dpe26-Dpe26-Dpe26-Dpe26-Dpe17-Dpe17-Dpe17-Dpe26-Dpe26-Dpe26-Dpe26-Dpe26-Dpe26-Dpe26-Dpe17-Dpe17-Dpe17-Dpe17-Dpe17-Dpe17-Dpe17-Dpe17-Dpe26-Dpe17-Dpe26-Dpe26-Dpe17-Dpe26-Dpe26-Dpe17-Dpe17-Dpe26-Dpe26-Dpe17-Dpe17-Dpe17-Dpe26-Dpe26-Dpe26-Dpe26-Dpe26-Dpe26-Dpe26-Dpe26-Dpe26-Dpe26-Dpe26-Dpe26-Dpe26-Dpe26-Dpe26-Dpe26-Dpe26-Dpe26-Dpe17-Dpe26-Dpe…
639	Fig2_2.	Argonauta hians	Doryteuthis pealeii	chr2	Dpe26	Dpe28	147	0.985228136034252	0.233585970904085	0.595890410958904	9	Dpe28-Dpe28-Dpe28-Dpe28-Dpe28-Dpe26-Dpe26-Dpe26-Dpe26-Dpe26-Dpe28-Dpe26-Dpe26-Dpe28-Dpe28-Dpe28-Dpe28-Dpe28-Dpe28-Dpe28-Dpe26-Dpe26-Dpe26-Dpe26-Dpe26-Dpe26-Dpe26-Dpe28-Dpe28-Dpe28-Dpe26-Dpe28-Dpe26-Dpe26-Dpe28-Dpe28-Dpe26-Dpe26-Dpe28-Dpe26-Dpe26-Dpe28-Dpe26-Dpe26-Dpe28-Dpe26-Dpe26-Dpe26-Dpe26-Dpe26-Dpe26-Dpe26-Dpe26-Dpe26-Dpe26-Dpe26-Dpe26-Dpe26-Dpe26-Dpe26-Dpe26-Dpe26-Dpe26-Dpe26-Dpe26-Dpe26-Dpe…
640	Fig2_2.	Argonauta hians	Doryteuthis pealeii	chr2	Dpe26	Dpe18	200	0.981453895033654	0.229200396081342	0.600502512562814	9	Dpe18-Dpe26-Dpe26-Dpe26-Dpe26-Dpe26-Dpe26-Dpe26-Dpe18-Dpe18-Dpe18-Dpe18-Dpe26-Dpe18-Dpe18-Dpe18-Dpe18-Dpe18-Dpe26-Dpe26-Dpe26-Dpe26-Dpe26-Dpe18-Dpe26-Dpe18-Dpe18-Dpe18-Dpe18-Dpe26-Dpe18-Dpe18-Dpe18-Dpe18-Dpe18-Dpe18-Dpe18-Dpe18-Dpe26-Dpe26-Dpe18-Dpe26-Dpe26-Dpe26-Dpe18-Dpe26-Dpe18-Dpe18-Dpe18-Dpe18-Dpe26-Dpe26-Dpe26-Dpe26-Dpe26-Dpe26-Dpe26-Dpe26-Dpe26-Dpe26-Dpe26-Dpe26-Dpe26-Dpe26-Dpe26-Dpe26-Dpe…
641	Fig2_2.	Argonauta hians	Doryteuthis pealeii	chr2	Dpe13	Dpe38	155	0.637387499222191	0.162275031939411	0.561688311688312	9	Dpe13-Dpe13-Dpe13-Dpe13-Dpe13-Dpe13-Dpe13-Dpe13-Dpe13-Dpe13-Dpe13-Dpe13-Dpe13-Dpe13-Dpe13-Dpe13-Dpe13-Dpe13-Dpe13-Dpe13-Dpe13-Dpe13-Dpe13-Dpe13-Dpe13-Dpe13-Dpe13-Dpe13-Dpe13-Dpe13-Dpe38-Dpe13-Dpe13-Dpe13-Dpe13-Dpe13-Dpe13-Dpe13-Dpe13-Dpe13-Dpe13-Dpe13-Dpe13-Dpe13-Dpe38-Dpe38-Dpe38-Dpe38-Dpe38-Dpe38-Dpe38-Dpe38-Dpe38-Dpe13-Dpe13-Dpe13-Dpe13-Dpe13-Dpe13-Dpe13-Dpe13-Dpe13-Dpe13-Dpe13-Dpe13-Dpe38-Dpe…
642	Fig2_2.	Argonauta hians	Doryteuthis pealeii	chr2	Dpe13	Dpe14	172	0.801932502083452	0.166296119592318	0.564327485380117	9	Dpe14-Dpe13-Dpe13-Dpe13-Dpe13-Dpe13-Dpe13-Dpe13-Dpe13-Dpe13-Dpe13-Dpe13-Dpe13-Dpe13-Dpe13-Dpe13-Dpe13-Dpe13-Dpe13-Dpe13-Dpe13-Dpe14-Dpe13-Dpe13-Dpe13-Dpe13-Dpe13-Dpe13-Dpe13-Dpe13-Dpe13-Dpe14-Dpe14-Dpe14-Dpe13-Dpe14-Dpe14-Dpe14-Dpe14-Dpe14-Dpe14-Dpe13-Dpe14-Dpe13-Dpe13-Dpe13-Dpe13-Dpe13-Dpe14-Dpe13-Dpe13-Dpe13-Dpe13-Dpe13-Dpe13-Dpe13-Dpe14-Dpe14-Dpe14-Dpe14-Dpe14-Dpe14-Dpe14-Dpe14-Dpe14-Dpe13-Dpe…
643	Fig2_2.	Argonauta hians	Doryteuthis pealeii	chr2	Dpe13	Dpe19	180	0.852405178649479	0.17304383462492	0.564245810055866	9	Dpe13-Dpe13-Dpe13-Dpe13-Dpe13-Dpe13-Dpe13-Dpe13-Dpe13-Dpe13-Dpe13-Dpe13-Dpe13-Dpe13-Dpe19-Dpe13-Dpe13-Dpe13-Dpe13-Dpe13-Dpe13-Dpe19-Dpe19-Dpe13-Dpe13-Dpe13-Dpe13-Dpe13-Dpe13-Dpe13-Dpe13-Dpe13-Dpe13-Dpe19-Dpe19-Dpe19-Dpe19-Dpe13-Dpe13-Dpe13-Dpe13-Dpe13-Dpe13-Dpe13-Dpe13-Dpe13-Dpe13-Dpe19-Dpe19-Dpe13-Dpe13-Dpe13-Dpe13-Dpe13-Dpe13-Dpe13-Dpe13-Dpe13-Dpe13-Dpe13-Dpe13-Dpe13-Dpe13-Dpe13-Dpe13-Dpe13-Dpe…
644	Fig2_2.	Argonauta hians	Doryteuthis pealeii	chr2	Dpe13	Dpe17	198	0.928067282207276	0.149624867154499	0.555837563451777	9	Dpe17-Dpe17-Dpe17-Dpe17-Dpe17-Dpe17-Dpe13-Dpe13-Dpe17-Dpe13-Dpe13-Dpe13-Dpe13-Dpe13-Dpe13-Dpe13-Dpe13-Dpe13-Dpe13-Dpe13-Dpe13-Dpe13-Dpe13-Dpe13-Dpe13-Dpe13-Dpe13-Dpe13-Dpe13-Dpe13-Dpe13-Dpe13-Dpe13-Dpe13-Dpe13-Dpe13-Dpe13-Dpe13-Dpe17-Dpe17-Dpe17-Dpe13-Dpe13-Dpe13-Dpe13-Dpe13-Dpe13-Dpe13-Dpe13-Dpe13-Dpe17-Dpe17-Dpe17-Dpe17-Dpe17-Dpe17-Dpe17-Dpe17-Dpe17-Dpe17-Dpe17-Dpe17-Dpe13-Dpe13-Dpe13-Dpe13-Dpe…
645	Fig2_2.	Argonauta hians	Doryteuthis pealeii	chr2	Dpe13	Dpe28	193	0.9112319032049	0.138012507728358	0.552083333333333	9	Dpe28-Dpe28-Dpe28-Dpe28-Dpe28-Dpe13-Dpe13-Dpe28-Dpe13-Dpe13-Dpe13-Dpe13-Dpe13-Dpe13-Dpe13-Dpe13-Dpe13-Dpe13-Dpe13-Dpe13-Dpe13-Dpe13-Dpe13-Dpe13-Dpe13-Dpe13-Dpe13-Dpe13-Dpe13-Dpe13-Dpe13-Dpe13-Dpe13-Dpe13-Dpe13-Dpe13-Dpe13-Dpe28-Dpe28-Dpe28-Dpe28-Dpe28-Dpe28-Dpe28-Dpe13-Dpe13-Dpe13-Dpe13-Dpe13-Dpe13-Dpe13-Dpe13-Dpe13-Dpe28-Dpe28-Dpe28-Dpe28-Dpe28-Dpe28-Dpe28-Dpe13-Dpe13-Dpe13-Dpe28-Dpe13-Dpe13-Dpe…
646	Fig2_2.	Argonauta hians	Doryteuthis pealeii	chr2	Dpe13	Dpe18	246	0.99766242758112	0.125004611255515	0.548979591836735	9	Dpe18-Dpe13-Dpe13-Dpe13-Dpe13-Dpe13-Dpe13-Dpe13-Dpe13-Dpe13-Dpe13-Dpe13-Dpe13-Dpe13-Dpe13-Dpe13-Dpe13-Dpe13-Dpe13-Dpe13-Dpe13-Dpe13-Dpe13-Dpe13-Dpe13-Dpe13-Dpe13-Dpe13-Dpe13-Dpe13-Dpe13-Dpe13-Dpe18-Dpe18-Dpe18-Dpe18-Dpe13-Dpe13-Dpe13-Dpe13-Dpe13-Dpe13-Dpe13-Dpe13-Dpe18-Dpe18-Dpe18-Dpe18-Dpe18-Dpe13-Dpe18-Dpe18-Dpe18-Dpe18-Dpe18-Dpe18-Dpe18-Dpe18-Dpe18-Dpe18-Dpe18-Dpe18-Dpe18-Dpe18-Dpe18-Dpe18-Dpe…
647	Fig2_2.	Argonauta hians	Doryteuthis pealeii	chr2	Dpe38	Dpe14	67	0.95304834715813	0.276368094513519	0.590909090909091	9	Dpe14-Dpe14-Dpe14-Dpe14-Dpe14-Dpe14-Dpe14-Dpe14-Dpe14-Dpe14-Dpe14-Dpe38-Dpe14-Dpe14-Dpe14-Dpe38-Dpe38-Dpe38-Dpe38-Dpe38-Dpe38-Dpe38-Dpe38-Dpe38-Dpe14-Dpe14-Dpe14-Dpe14-Dpe14-Dpe14-Dpe14-Dpe14-Dpe38-Dpe38-Dpe38-Dpe38-Dpe14-Dpe14-Dpe14-Dpe14-Dpe14-Dpe38-Dpe38-Dpe38-Dpe38-Dpe38-Dpe38-Dpe38-Dpe38-Dpe14-Dpe14-Dpe14-Dpe14-Dpe14-Dpe14-Dpe14-Dpe14-Dpe14-Dpe14-Dpe14-Dpe38-Dpe38-Dpe14-Dpe14-Dpe38-Dpe14-Dpe…
648	Fig2_2.	Argonauta hians	Doryteuthis pealeii	chr2	Dpe38	Dpe19	75	0.918295834054489	0.253057669664387	0.587837837837838	9	Dpe19-Dpe19-Dpe19-Dpe38-Dpe19-Dpe19-Dpe19-Dpe19-Dpe19-Dpe19-Dpe38-Dpe38-Dpe38-Dpe38-Dpe38-Dpe38-Dpe38-Dpe38-Dpe38-Dpe38-Dpe19-Dpe19-Dpe38-Dpe38-Dpe19-Dpe19-Dpe19-Dpe19-Dpe19-Dpe19-Dpe19-Dpe19-Dpe19-Dpe19-Dpe19-Dpe19-Dpe19-Dpe38-Dpe19-Dpe19-Dpe19-Dpe19-Dpe19-Dpe19-Dpe19-Dpe19-Dpe38-Dpe38-Dpe38-Dpe38-Dpe38-Dpe38-Dpe38-Dpe38-Dpe19-Dpe19-Dpe19-Dpe19-Dpe19-Dpe19-Dpe19-Dpe19-Dpe19-Dpe19-Dpe19-Dpe19-Dpe…
649	Fig2_2.	Argonauta hians	Doryteuthis pealeii	chr2	Dpe38	Dpe17	93	0.839762274017803	0.233400484214915	0.58695652173913	9	Dpe17-Dpe17-Dpe17-Dpe17-Dpe17-Dpe17-Dpe17-Dpe38-Dpe17-Dpe17-Dpe17-Dpe17-Dpe17-Dpe17-Dpe17-Dpe17-Dpe17-Dpe17-Dpe17-Dpe17-Dpe17-Dpe17-Dpe17-Dpe38-Dpe38-Dpe38-Dpe38-Dpe38-Dpe38-Dpe38-Dpe38-Dpe38-Dpe17-Dpe17-Dpe38-Dpe17-Dpe17-Dpe17-Dpe38-Dpe17-Dpe17-Dpe17-Dpe17-Dpe17-Dpe17-Dpe17-Dpe17-Dpe38-Dpe38-Dpe38-Dpe17-Dpe38-Dpe38-Dpe38-Dpe38-Dpe38-Dpe38-Dpe38-Dpe17-Dpe17-Dpe17-Dpe17-Dpe17-Dpe17-Dpe17-Dpe17-Dpe…
650	Fig2_2.	Argonauta hians	Doryteuthis pealeii	chr2	Dpe38	Dpe28	88	0.860965255854765	0.210217482358731	0.568965517241379	9	Dpe28-Dpe28-Dpe28-Dpe28-Dpe28-Dpe28-Dpe38-Dpe28-Dpe28-Dpe28-Dpe28-Dpe28-Dpe28-Dpe28-Dpe28-Dpe28-Dpe28-Dpe28-Dpe28-Dpe28-Dpe28-Dpe28-Dpe38-Dpe38-Dpe38-Dpe38-Dpe38-Dpe38-Dpe38-Dpe38-Dpe38-Dpe38-Dpe28-Dpe38-Dpe38-Dpe28-Dpe28-Dpe28-Dpe28-Dpe28-Dpe28-Dpe28-Dpe28-Dpe38-Dpe38-Dpe38-Dpe38-Dpe38-Dpe38-Dpe38-Dpe38-Dpe38-Dpe28-Dpe28-Dpe28-Dpe28-Dpe28-Dpe28-Dpe28-Dpe38-Dpe38-Dpe28-Dpe28-Dpe28-Dpe28-Dpe28-Dpe…
651	Fig2_2.	Argonauta hians	Doryteuthis pealeii	chr2	Dpe38	Dpe18	141	0.674145677369244	0.167735702169843	0.564285714285714	9	Dpe18-Dpe38-Dpe18-Dpe18-Dpe18-Dpe18-Dpe18-Dpe18-Dpe18-Dpe18-Dpe18-Dpe18-Dpe18-Dpe18-Dpe18-Dpe18-Dpe18-Dpe18-Dpe18-Dpe18-Dpe18-Dpe18-Dpe18-Dpe18-Dpe18-Dpe18-Dpe18-Dpe18-Dpe38-Dpe38-Dpe38-Dpe38-Dpe38-Dpe38-Dpe38-Dpe38-Dpe38-Dpe18-Dpe18-Dpe38-Dpe18-Dpe18-Dpe18-Dpe18-Dpe18-Dpe18-Dpe18-Dpe18-Dpe18-Dpe18-Dpe18-Dpe18-Dpe18-Dpe18-Dpe18-Dpe38-Dpe18-Dpe18-Dpe18-Dpe18-Dpe38-Dpe18-Dpe18-Dpe18-Dpe18-Dpe38-Dpe…
652	Fig2_2.	Argonauta hians	Doryteuthis pealeii	chr2	Dpe14	Dpe19	92	0.994538681650011	0.265384127769224	0.598901098901099	9	Dpe14-Dpe19-Dpe14-Dpe19-Dpe19-Dpe14-Dpe14-Dpe14-Dpe14-Dpe14-Dpe14-Dpe14-Dpe14-Dpe14-Dpe19-Dpe19-Dpe19-Dpe19-Dpe14-Dpe14-Dpe19-Dpe19-Dpe14-Dpe14-Dpe14-Dpe14-Dpe14-Dpe14-Dpe14-Dpe14-Dpe14-Dpe19-Dpe19-Dpe19-Dpe19-Dpe19-Dpe19-Dpe19-Dpe19-Dpe19-Dpe19-Dpe19-Dpe19-Dpe19-Dpe19-Dpe19-Dpe19-Dpe14-Dpe14-Dpe14-Dpe14-Dpe14-Dpe19-Dpe19-Dpe19-Dpe19-Dpe19-Dpe19-Dpe19-Dpe19-Dpe19-Dpe19-Dpe19-Dpe19-Dpe19-Dpe14-Dpe…
653	Fig2_2.	Argonauta hians	Doryteuthis pealeii	chr2	Dpe14	Dpe17	110	0.959316032054378	0.226569868698828	0.582568807339449	9	Dpe17-Dpe17-Dpe17-Dpe17-Dpe14-Dpe17-Dpe17-Dpe17-Dpe14-Dpe14-Dpe14-Dpe14-Dpe14-Dpe14-Dpe14-Dpe14-Dpe14-Dpe14-Dpe14-Dpe17-Dpe17-Dpe17-Dpe14-Dpe17-Dpe17-Dpe17-Dpe17-Dpe17-Dpe17-Dpe17-Dpe17-Dpe17-Dpe17-Dpe17-Dpe17-Dpe14-Dpe14-Dpe14-Dpe14-Dpe14-Dpe14-Dpe14-Dpe14-Dpe14-Dpe17-Dpe17-Dpe17-Dpe17-Dpe17-Dpe17-Dpe17-Dpe17-Dpe17-Dpe17-Dpe17-Dpe17-Dpe17-Dpe14-Dpe14-Dpe14-Dpe14-Dpe14-Dpe17-Dpe14-Dpe14-Dpe14-Dpe…
654	Fig2_2.	Argonauta hians	Doryteuthis pealeii	chr2	Dpe14	Dpe28	105	0.970950594454669	0.229567331735341	0.586538461538462	9	Dpe28-Dpe14-Dpe28-Dpe28-Dpe28-Dpe28-Dpe28-Dpe14-Dpe14-Dpe14-Dpe14-Dpe14-Dpe14-Dpe14-Dpe14-Dpe14-Dpe14-Dpe14-Dpe28-Dpe28-Dpe28-Dpe28-Dpe28-Dpe28-Dpe28-Dpe14-Dpe28-Dpe28-Dpe28-Dpe28-Dpe28-Dpe28-Dpe28-Dpe14-Dpe28-Dpe14-Dpe14-Dpe14-Dpe14-Dpe14-Dpe14-Dpe14-Dpe14-Dpe28-Dpe28-Dpe28-Dpe28-Dpe28-Dpe28-Dpe28-Dpe28-Dpe28-Dpe14-Dpe14-Dpe14-Dpe14-Dpe14-Dpe14-Dpe14-Dpe14-Dpe28-Dpe28-Dpe14-Dpe14-Dpe14-Dpe14-Dpe…
655	Fig2_2.	Argonauta hians	Doryteuthis pealeii	chr2	Dpe14	Dpe18	158	0.835406525446051	0.135865525284171	0.550955414012739	9	Dpe18-Dpe14-Dpe14-Dpe14-Dpe14-Dpe14-Dpe14-Dpe14-Dpe14-Dpe14-Dpe14-Dpe14-Dpe14-Dpe18-Dpe18-Dpe18-Dpe18-Dpe14-Dpe18-Dpe18-Dpe18-Dpe18-Dpe18-Dpe18-Dpe18-Dpe18-Dpe18-Dpe18-Dpe18-Dpe18-Dpe18-Dpe18-Dpe18-Dpe18-Dpe18-Dpe18-Dpe18-Dpe18-Dpe18-Dpe18-Dpe14-Dpe14-Dpe14-Dpe14-Dpe14-Dpe14-Dpe14-Dpe14-Dpe14-Dpe18-Dpe18-Dpe18-Dpe18-Dpe18-Dpe18-Dpe18-Dpe18-Dpe18-Dpe18-Dpe18-Dpe18-Dpe18-Dpe18-Dpe18-Dpe18-Dpe18-Dpe…
656	Fig2_2.	Argonauta hians	Doryteuthis pealeii	chr2	Dpe19	Dpe17	118	0.983149128228288	0.198360429380709	0.568376068376068	9	Dpe17-Dpe17-Dpe17-Dpe17-Dpe17-Dpe17-Dpe17-Dpe19-Dpe19-Dpe19-Dpe19-Dpe19-Dpe19-Dpe19-Dpe17-Dpe17-Dpe17-Dpe17-Dpe17-Dpe17-Dpe17-Dpe17-Dpe17-Dpe17-Dpe17-Dpe17-Dpe19-Dpe19-Dpe17-Dpe17-Dpe17-Dpe17-Dpe17-Dpe17-Dpe17-Dpe19-Dpe19-Dpe17-Dpe17-Dpe17-Dpe17-Dpe17-Dpe17-Dpe17-Dpe17-Dpe17-Dpe19-Dpe19-Dpe19-Dpe19-Dpe19-Dpe19-Dpe19-Dpe19-Dpe19-Dpe19-Dpe19-Dpe19-Dpe19-Dpe19-Dpe19-Dpe19-Dpe19-Dpe19-Dpe19-Dpe19-Dpe…
657	Fig2_2.	Argonauta hians	Doryteuthis pealeii	chr2	Dpe19	Dpe28	113	0.990431664457392	0.16088090103856	0.553571428571429	9	Dpe28-Dpe28-Dpe28-Dpe28-Dpe28-Dpe28-Dpe19-Dpe19-Dpe19-Dpe19-Dpe19-Dpe19-Dpe19-Dpe28-Dpe28-Dpe28-Dpe28-Dpe28-Dpe28-Dpe28-Dpe28-Dpe28-Dpe28-Dpe28-Dpe19-Dpe19-Dpe28-Dpe28-Dpe28-Dpe28-Dpe28-Dpe19-Dpe19-Dpe28-Dpe28-Dpe28-Dpe28-Dpe28-Dpe28-Dpe28-Dpe28-Dpe19-Dpe19-Dpe19-Dpe19-Dpe19-Dpe19-Dpe19-Dpe19-Dpe19-Dpe19-Dpe19-Dpe19-Dpe19-Dpe19-Dpe19-Dpe19-Dpe19-Dpe19-Dpe19-Dpe19-Dpe19-Dpe19-Dpe19-Dpe19-Dpe19-Dpe…
658	Fig2_2.	Argonauta hians	Doryteuthis pealeii	chr2	Dpe19	Dpe18	166	0.882758678795512	0.140175085450603	0.554545454545455	9	Dpe18-Dpe19-Dpe19-Dpe19-Dpe19-Dpe19-Dpe19-Dpe19-Dpe18-Dpe18-Dpe18-Dpe18-Dpe18-Dpe18-Dpe18-Dpe18-Dpe18-Dpe18-Dpe18-Dpe18-Dpe18-Dpe18-Dpe18-Dpe18-Dpe18-Dpe18-Dpe18-Dpe18-Dpe18-Dpe18-Dpe19-Dpe19-Dpe18-Dpe18-Dpe18-Dpe18-Dpe18-Dpe18-Dpe19-Dpe19-Dpe18-Dpe18-Dpe18-Dpe18-Dpe18-Dpe18-Dpe18-Dpe18-Dpe18-Dpe18-Dpe18-Dpe18-Dpe18-Dpe18-Dpe18-Dpe18-Dpe18-Dpe18-Dpe18-Dpe18-Dpe18-Dpe18-Dpe18-Dpe19-Dpe19-Dpe19-Dpe…
659	Fig2_2.	Argonauta hians	Doryteuthis pealeii	chr2	Dpe17	Dpe28	131	0.998948891724337	0.300905320977642	0.623076923076923	9	Dpe28-Dpe17-Dpe17-Dpe17-Dpe17-Dpe28-Dpe28-Dpe28-Dpe28-Dpe17-Dpe17-Dpe17-Dpe28-Dpe28-Dpe17-Dpe17-Dpe28-Dpe28-Dpe28-Dpe28-Dpe28-Dpe28-Dpe17-Dpe17-Dpe17-Dpe17-Dpe17-Dpe17-Dpe17-Dpe17-Dpe28-Dpe28-Dpe28-Dpe17-Dpe17-Dpe28-Dpe28-Dpe17-Dpe28-Dpe17-Dpe17-Dpe28-Dpe28-Dpe17-Dpe17-Dpe17-Dpe28-Dpe17-Dpe17-Dpe17-Dpe17-Dpe17-Dpe17-Dpe17-Dpe17-Dpe17-Dpe17-Dpe28-Dpe28-Dpe28-Dpe28-Dpe28-Dpe28-Dpe28-Dpe28-Dpe17-Dpe…
660	Fig2_2.	Argonauta hians	Doryteuthis pealeii	chr2	Dpe17	Dpe18	184	0.950337669971027	0.257350700320392	0.60655737704918	9	Dpe18-Dpe17-Dpe17-Dpe17-Dpe17-Dpe17-Dpe17-Dpe17-Dpe18-Dpe18-Dpe18-Dpe18-Dpe17-Dpe17-Dpe17-Dpe18-Dpe18-Dpe18-Dpe18-Dpe18-Dpe18-Dpe17-Dpe18-Dpe18-Dpe18-Dpe17-Dpe17-Dpe18-Dpe17-Dpe17-Dpe17-Dpe17-Dpe17-Dpe17-Dpe18-Dpe18-Dpe18-Dpe18-Dpe18-Dpe18-Dpe18-Dpe18-Dpe17-Dpe18-Dpe17-Dpe17-Dpe18-Dpe18-Dpe18-Dpe18-Dpe18-Dpe17-Dpe17-Dpe17-Dpe17-Dpe18-Dpe18-Dpe18-Dpe18-Dpe18-Dpe18-Dpe18-Dpe18-Dpe18-Dpe18-Dpe17-Dpe…
661	Fig2_2.	Argonauta hians	Doryteuthis pealeii	chr2	Dpe28	Dpe18	179	0.93580219840787	0.217132200231368	0.589887640449438	9	Dpe28-Dpe18-Dpe28-Dpe28-Dpe28-Dpe28-Dpe28-Dpe18-Dpe18-Dpe18-Dpe18-Dpe28-Dpe28-Dpe28-Dpe28-Dpe28-Dpe28-Dpe28-Dpe18-Dpe18-Dpe18-Dpe18-Dpe18-Dpe18-Dpe18-Dpe18-Dpe18-Dpe18-Dpe28-Dpe28-Dpe28-Dpe18-Dpe18-Dpe18-Dpe18-Dpe18-Dpe18-Dpe18-Dpe18-Dpe28-Dpe28-Dpe18-Dpe28-Dpe28-Dpe18-Dpe18-Dpe18-Dpe28-Dpe18-Dpe18-Dpe28-Dpe18-Dpe18-Dpe18-Dpe18-Dpe18-Dpe18-Dpe18-Dpe18-Dpe18-Dpe18-Dpe18-Dpe18-Dpe18-Dpe18-Dpe18-Dpe…
662	Fig2_2.	Argonauta hians	Doryteuthis pealeii	chr16	Dpe10	Dpe13	235	0.721928094887362	0.15218272715296	0.55982905982906	2	Dpe10-Dpe10-Dpe10-Dpe10-Dpe10-Dpe10-Dpe10-Dpe10-Dpe10-Dpe10-Dpe10-Dpe10-Dpe10-Dpe10-Dpe10-Dpe10-Dpe10-Dpe10-Dpe10-Dpe13-Dpe13-Dpe13-Dpe13-Dpe13-Dpe13-Dpe10-Dpe10-Dpe10-Dpe10-Dpe10-Dpe10-Dpe10-Dpe10-Dpe10-Dpe10-Dpe10-Dpe10-Dpe10-Dpe10-Dpe10-Dpe10-Dpe13-Dpe13-Dpe13-Dpe13-Dpe13-Dpe10-Dpe10-Dpe10-Dpe10-Dpe10-Dpe10-Dpe10-Dpe10-Dpe10-Dpe10-Dpe10-Dpe10-Dpe10-Dpe13-Dpe10-Dpe10-Dpe10-Dpe10-Dpe10-Dpe10-Dpe…
663	Fig2_2.	Argonauta hians	Doryteuthis pealeii	chr8	Dpe38	Dpe14	117	0.659850979498801	0.173924339793257	0.564655172413793	5	Dpe14-Dpe14-Dpe14-Dpe14-Dpe14-Dpe14-Dpe14-Dpe14-Dpe14-Dpe14-Dpe14-Dpe14-Dpe14-Dpe14-Dpe14-Dpe14-Dpe14-Dpe14-Dpe14-Dpe14-Dpe14-Dpe38-Dpe38-Dpe38-Dpe14-Dpe14-Dpe38-Dpe38-Dpe38-Dpe38-Dpe14-Dpe14-Dpe14-Dpe14-Dpe14-Dpe14-Dpe14-Dpe14-Dpe14-Dpe14-Dpe14-Dpe14-Dpe14-Dpe14-Dpe14-Dpe14-Dpe14-Dpe14-Dpe14-Dpe14-Dpe14-Dpe14-Dpe14-Dpe14-Dpe14-Dpe14-Dpe38-Dpe38-Dpe14-Dpe14-Dpe14-Dpe14-Dpe14-Dpe14-Dpe14-Dpe14-Dpe…
664	Fig2_2.	Argonauta hians	Doryteuthis pealeii	chr8	Dpe38	Dpe19	47	0.983939395163576	0.369421222953422	0.619565217391304	5	Dpe19-Dpe19-Dpe38-Dpe38-Dpe38-Dpe38-Dpe38-Dpe38-Dpe38-Dpe19-Dpe38-Dpe38-Dpe19-Dpe19-Dpe19-Dpe19-Dpe19-Dpe19-Dpe19-Dpe38-Dpe38-Dpe19-Dpe19-Dpe19-Dpe19-Dpe19-Dpe19-Dpe38-Dpe38-Dpe38-Dpe38-Dpe38-Dpe19-Dpe19-Dpe19-Dpe19-Dpe19-Dpe19-Dpe19-Dpe19-Dpe38-Dpe19-Dpe19-Dpe19-Dpe38-Dpe38-Dpe38
665	Fig2_2.	Argonauta hians	Doryteuthis pealeii	chr8	Dpe38	Dpe06	106	0.698700352656334	0.173030565580417	0.561904761904762	5	Dpe06-Dpe06-Dpe06-Dpe06-Dpe38-Dpe38-Dpe38-Dpe38-Dpe06-Dpe06-Dpe06-Dpe06-Dpe38-Dpe38-Dpe38-Dpe38-Dpe38-Dpe06-Dpe06-Dpe06-Dpe06-Dpe06-Dpe06-Dpe06-Dpe06-Dpe06-Dpe06-Dpe06-Dpe06-Dpe06-Dpe06-Dpe06-Dpe06-Dpe06-Dpe06-Dpe06-Dpe06-Dpe06-Dpe06-Dpe06-Dpe06-Dpe06-Dpe06-Dpe06-Dpe06-Dpe06-Dpe06-Dpe06-Dpe06-Dpe06-Dpe38-Dpe06-Dpe06-Dpe06-Dpe06-Dpe06-Dpe06-Dpe06-Dpe06-Dpe06-Dpe06-Dpe06-Dpe06-Dpe38-Dpe06-Dpe06-Dpe…
666	Fig2_2.	Argonauta hians	Doryteuthis pealeii	chr8	Dpe38	Dpe12	56	0.940285958670631	0.264440307896948	0.590909090909091	5	Dpe38-Dpe38-Dpe38-Dpe12-Dpe38-Dpe38-Dpe38-Dpe38-Dpe38-Dpe38-Dpe12-Dpe12-Dpe12-Dpe12-Dpe12-Dpe12-Dpe12-Dpe12-Dpe12-Dpe12-Dpe12-Dpe12-Dpe12-Dpe12-Dpe12-Dpe12-Dpe12-Dpe12-Dpe38-Dpe12-Dpe12-Dpe12-Dpe12-Dpe12-Dpe12-Dpe12-Dpe12-Dpe12-Dpe12-Dpe12-Dpe38-Dpe12-Dpe12-Dpe38-Dpe38-Dpe38-Dpe38-Dpe38-Dpe38-Dpe12-Dpe12-Dpe12-Dpe12-Dpe38-Dpe38-Dpe38
667	Fig2_2.	Argonauta hians	Doryteuthis pealeii	chr8	Dpe14	Dpe19	124	0.756022856753286	0.217683099287283	0.589430894308943	5	Dpe19-Dpe19-Dpe14-Dpe14-Dpe14-Dpe14-Dpe14-Dpe14-Dpe14-Dpe14-Dpe14-Dpe14-Dpe14-Dpe14-Dpe14-Dpe14-Dpe14-Dpe14-Dpe14-Dpe14-Dpe14-Dpe14-Dpe14-Dpe14-Dpe14-Dpe14-Dpe14-Dpe14-Dpe14-Dpe14-Dpe14-Dpe14-Dpe14-Dpe14-Dpe14-Dpe19-Dpe14-Dpe14-Dpe14-Dpe14-Dpe14-Dpe14-Dpe14-Dpe14-Dpe14-Dpe14-Dpe14-Dpe14-Dpe14-Dpe14-Dpe14-Dpe14-Dpe14-Dpe14-Dpe19-Dpe14-Dpe14-Dpe14-Dpe19-Dpe19-Dpe19-Dpe19-Dpe14-Dpe14-Dpe14-Dpe14-Dpe…
668	Fig2_2.	Argonauta hians	Doryteuthis pealeii	chr8	Dpe14	Dpe06	183	0.99739210824835	0.177431927525163	0.571428571428571	5	Dpe06-Dpe06-Dpe06-Dpe06-Dpe14-Dpe14-Dpe14-Dpe14-Dpe14-Dpe14-Dpe14-Dpe14-Dpe14-Dpe14-Dpe14-Dpe14-Dpe14-Dpe14-Dpe14-Dpe14-Dpe14-Dpe14-Dpe14-Dpe14-Dpe14-Dpe14-Dpe14-Dpe06-Dpe06-Dpe06-Dpe06-Dpe14-Dpe14-Dpe14-Dpe14-Dpe14-Dpe14-Dpe14-Dpe14-Dpe14-Dpe14-Dpe14-Dpe14-Dpe14-Dpe14-Dpe14-Dpe14-Dpe14-Dpe14-Dpe14-Dpe14-Dpe14-Dpe14-Dpe14-Dpe14-Dpe14-Dpe14-Dpe14-Dpe14-Dpe14-Dpe14-Dpe14-Dpe14-Dpe14-Dpe14-Dpe06-Dpe…
669	Fig2_2.	Argonauta hians	Doryteuthis pealeii	chr8	Dpe14	Dpe12	133	0.842433971260027	0.173344126212383	0.564393939393939	5	Dpe14-Dpe14-Dpe14-Dpe14-Dpe14-Dpe14-Dpe14-Dpe14-Dpe14-Dpe14-Dpe14-Dpe14-Dpe14-Dpe14-Dpe14-Dpe14-Dpe14-Dpe14-Dpe14-Dpe14-Dpe14-Dpe12-Dpe14-Dpe14-Dpe14-Dpe14-Dpe14-Dpe14-Dpe14-Dpe14-Dpe14-Dpe14-Dpe14-Dpe14-Dpe14-Dpe14-Dpe14-Dpe14-Dpe14-Dpe14-Dpe14-Dpe14-Dpe14-Dpe14-Dpe14-Dpe14-Dpe14-Dpe14-Dpe14-Dpe14-Dpe12-Dpe12-Dpe12-Dpe12-Dpe12-Dpe12-Dpe12-Dpe12-Dpe12-Dpe12-Dpe12-Dpe12-Dpe12-Dpe14-Dpe14-Dpe14-Dpe…
670	Fig2_2.	Argonauta hians	Doryteuthis pealeii	chr8	Dpe19	Dpe06	113	0.79326983442586	0.190478560557357	0.571428571428571	5	Dpe06-Dpe06-Dpe06-Dpe06-Dpe19-Dpe19-Dpe06-Dpe06-Dpe06-Dpe06-Dpe19-Dpe19-Dpe19-Dpe19-Dpe19-Dpe19-Dpe06-Dpe06-Dpe06-Dpe06-Dpe06-Dpe06-Dpe06-Dpe06-Dpe06-Dpe06-Dpe06-Dpe06-Dpe06-Dpe06-Dpe06-Dpe06-Dpe06-Dpe06-Dpe06-Dpe06-Dpe06-Dpe06-Dpe06-Dpe06-Dpe06-Dpe06-Dpe06-Dpe06-Dpe06-Dpe06-Dpe06-Dpe06-Dpe06-Dpe19-Dpe19-Dpe06-Dpe06-Dpe06-Dpe06-Dpe06-Dpe06-Dpe06-Dpe06-Dpe06-Dpe06-Dpe06-Dpe06-Dpe06-Dpe06-Dpe06-Dpe…
671	Fig2_2.	Argonauta hians	Doryteuthis pealeii	chr8	Dpe19	Dpe12	63	0.985228136034252	0.25568253635489	0.588709677419355	5	Dpe19-Dpe19-Dpe12-Dpe19-Dpe12-Dpe12-Dpe12-Dpe12-Dpe12-Dpe12-Dpe12-Dpe12-Dpe12-Dpe12-Dpe12-Dpe12-Dpe12-Dpe19-Dpe19-Dpe19-Dpe19-Dpe19-Dpe12-Dpe12-Dpe12-Dpe12-Dpe12-Dpe19-Dpe19-Dpe12-Dpe12-Dpe12-Dpe12-Dpe12-Dpe12-Dpe12-Dpe12-Dpe12-Dpe12-Dpe12-Dpe12-Dpe12-Dpe19-Dpe19-Dpe19-Dpe19-Dpe19-Dpe19-Dpe19-Dpe19-Dpe19-Dpe19-Dpe19-Dpe19-Dpe19-Dpe19-Dpe19-Dpe12-Dpe19-Dpe19-Dpe12-Dpe12-Dpe12
672	Fig2_2.	Argonauta hians	Doryteuthis pealeii	chr8	Dpe06	Dpe12	122	0.875195788740725	0.195597451118618	0.570247933884298	5	Dpe06-Dpe06-Dpe06-Dpe06-Dpe12-Dpe06-Dpe06-Dpe06-Dpe06-Dpe12-Dpe12-Dpe12-Dpe12-Dpe12-Dpe12-Dpe12-Dpe12-Dpe12-Dpe12-Dpe12-Dpe12-Dpe12-Dpe06-Dpe06-Dpe06-Dpe06-Dpe06-Dpe06-Dpe06-Dpe06-Dpe06-Dpe06-Dpe06-Dpe06-Dpe06-Dpe06-Dpe06-Dpe06-Dpe06-Dpe06-Dpe12-Dpe06-Dpe06-Dpe06-Dpe06-Dpe06-Dpe06-Dpe06-Dpe06-Dpe12-Dpe12-Dpe12-Dpe12-Dpe06-Dpe06-Dpe06-Dpe06-Dpe06-Dpe06-Dpe06-Dpe12-Dpe06-Dpe06-Dpe06-Dpe06-Dpe06-Dpe…
673	Fig2_2.	Argonauta hians	Doryteuthis pealeii	chr23	Dpe28	Dpe18	131	0.999957965472508	0.210313503119912	0.576923076923077	3	Dpe18-Dpe18-Dpe28-Dpe28-Dpe28-Dpe28-Dpe28-Dpe28-Dpe28-Dpe28-Dpe28-Dpe28-Dpe28-Dpe18-Dpe18-Dpe18-Dpe28-Dpe28-Dpe28-Dpe28-Dpe28-Dpe28-Dpe18-Dpe18-Dpe18-Dpe28-Dpe18-Dpe18-Dpe18-Dpe18-Dpe18-Dpe18-Dpe18-Dpe18-Dpe18-Dpe18-Dpe18-Dpe18-Dpe18-Dpe18-Dpe18-Dpe28-Dpe28-Dpe28-Dpe28-Dpe28-Dpe28-Dpe28-Dpe18-Dpe18-Dpe18-Dpe18-Dpe28-Dpe28-Dpe28-Dpe18-Dpe18-Dpe18-Dpe28-Dpe28-Dpe28-Dpe28-Dpe28-Dpe18-Dpe18-Dpe18-Dpe…
674	Fig2_2.	Argonauta hians	Doryteuthis pealeii	chr23	Dpe28	Dpe12	102	0.936667381877562	0.273386256086802	0.603960396039604	3	Dpe12-Dpe28-Dpe28-Dpe28-Dpe28-Dpe28-Dpe28-Dpe28-Dpe28-Dpe28-Dpe28-Dpe28-Dpe12-Dpe12-Dpe12-Dpe28-Dpe28-Dpe28-Dpe28-Dpe28-Dpe12-Dpe28-Dpe12-Dpe12-Dpe12-Dpe12-Dpe28-Dpe12-Dpe12-Dpe12-Dpe12-Dpe28-Dpe28-Dpe28-Dpe28-Dpe28-Dpe28-Dpe28-Dpe12-Dpe12-Dpe12-Dpe28-Dpe28-Dpe28-Dpe28-Dpe12-Dpe12-Dpe12-Dpe28-Dpe28-Dpe28-Dpe28-Dpe28-Dpe28-Dpe28-Dpe28-Dpe28-Dpe28-Dpe12-Dpe12-Dpe12-Dpe12-Dpe12-Dpe12-Dpe12-Dpe12-Dpe…
675	Fig2_2.	Argonauta hians	Doryteuthis pealeii	chr23	Dpe18	Dpe12	101	0.939684671872856	0.274301197500152	0.605	3	Dpe12-Dpe18-Dpe18-Dpe12-Dpe12-Dpe18-Dpe18-Dpe18-Dpe12-Dpe12-Dpe18-Dpe18-Dpe18-Dpe12-Dpe12-Dpe12-Dpe12-Dpe18-Dpe18-Dpe18-Dpe18-Dpe18-Dpe12-Dpe12-Dpe12-Dpe18-Dpe18-Dpe18-Dpe18-Dpe18-Dpe18-Dpe18-Dpe18-Dpe18-Dpe12-Dpe18-Dpe18-Dpe18-Dpe18-Dpe18-Dpe12-Dpe12-Dpe12-Dpe18-Dpe18-Dpe18-Dpe12-Dpe12-Dpe12-Dpe18-Dpe18-Dpe18-Dpe18-Dpe18-Dpe18-Dpe12-Dpe18-Dpe18-Dpe12-Dpe12-Dpe12-Dpe12-Dpe12-Dpe12-Dpe12-Dpe18-Dpe…
676	Fig2_2.	Argonauta hians	Doryteuthis pealeii	chr20	Dpe18	Dpe06	173	0.902104157876299	0.174694619595412	0.566860465116279	3	Dpe18-Dpe18-Dpe18-Dpe18-Dpe18-Dpe18-Dpe18-Dpe18-Dpe18-Dpe18-Dpe06-Dpe06-Dpe06-Dpe06-Dpe06-Dpe06-Dpe06-Dpe06-Dpe06-Dpe06-Dpe06-Dpe06-Dpe06-Dpe06-Dpe06-Dpe06-Dpe06-Dpe06-Dpe06-Dpe06-Dpe06-Dpe06-Dpe06-Dpe06-Dpe06-Dpe06-Dpe06-Dpe06-Dpe06-Dpe18-Dpe18-Dpe18-Dpe06-Dpe06-Dpe06-Dpe06-Dpe18-Dpe18-Dpe18-Dpe18-Dpe06-Dpe06-Dpe06-Dpe06-Dpe06-Dpe06-Dpe06-Dpe06-Dpe06-Dpe06-Dpe06-Dpe06-Dpe06-Dpe06-Dpe18-Dpe18-Dpe…
677	Fig2_2.	Argonauta hians	Doryteuthis pealeii	chr20	Dpe18	Dpe12	123	0.991927046405261	0.263322573803822	0.60655737704918	3	Dpe18-Dpe18-Dpe18-Dpe12-Dpe12-Dpe12-Dpe12-Dpe12-Dpe12-Dpe18-Dpe12-Dpe12-Dpe18-Dpe18-Dpe18-Dpe18-Dpe18-Dpe18-Dpe12-Dpe12-Dpe12-Dpe12-Dpe18-Dpe18-Dpe12-Dpe12-Dpe12-Dpe12-Dpe18-Dpe12-Dpe12-Dpe12-Dpe18-Dpe18-Dpe12-Dpe18-Dpe18-Dpe12-Dpe12-Dpe12-Dpe12-Dpe12-Dpe12-Dpe12-Dpe12-Dpe12-Dpe12-Dpe12-Dpe12-Dpe12-Dpe12-Dpe18-Dpe18-Dpe18-Dpe12-Dpe12-Dpe12-Dpe12-Dpe18-Dpe12-Dpe12-Dpe12-Dpe12-Dpe12-Dpe12-Dpe12-Dpe…
678	Fig2_2.	Argonauta hians	Doryteuthis pealeii	chr20	Dpe06	Dpe12	186	0.947226805571901	0.216262702264784	0.589189189189189	3	Dpe12-Dpe12-Dpe12-Dpe12-Dpe12-Dpe12-Dpe12-Dpe12-Dpe06-Dpe06-Dpe06-Dpe06-Dpe06-Dpe06-Dpe06-Dpe06-Dpe06-Dpe06-Dpe06-Dpe06-Dpe06-Dpe06-Dpe06-Dpe06-Dpe06-Dpe06-Dpe06-Dpe06-Dpe06-Dpe06-Dpe06-Dpe06-Dpe06-Dpe06-Dpe06-Dpe06-Dpe12-Dpe12-Dpe12-Dpe12-Dpe06-Dpe12-Dpe12-Dpe12-Dpe12-Dpe12-Dpe12-Dpe12-Dpe06-Dpe06-Dpe06-Dpe06-Dpe12-Dpe06-Dpe06-Dpe12-Dpe12-Dpe12-Dpe12-Dpe12-Dpe12-Dpe12-Dpe12-Dpe06-Dpe12-Dpe12-Dpe…
679	Fig2_2.	Argonauta hians	Doryteuthis pealeii	chr26	Dpe35	Dpe07	41	0.947435136184031	0.357581287397424	0.625	5	Dpe07-Dpe07-Dpe07-Dpe35-Dpe07-Dpe35-Dpe35-Dpe35-Dpe35-Dpe35-Dpe35-Dpe35-Dpe35-Dpe07-Dpe07-Dpe07-Dpe07-Dpe35-Dpe35-Dpe35-Dpe35-Dpe07-Dpe35-Dpe07-Dpe35-Dpe35-Dpe35-Dpe35-Dpe35-Dpe35-Dpe35-Dpe35-Dpe35-Dpe35-Dpe35-Dpe35-Dpe07-Dpe07-Dpe07-Dpe07-Dpe07
680	Fig2_2.	Argonauta hians	Doryteuthis pealeii	chr26	Dpe35	Dpe17	56	0.996316519558962	0.310604824771471	0.609090909090909	5	Dpe17-Dpe17-Dpe17-Dpe17-Dpe17-Dpe17-Dpe35-Dpe17-Dpe17-Dpe17-Dpe17-Dpe17-Dpe17-Dpe17-Dpe17-Dpe17-Dpe17-Dpe17-Dpe17-Dpe17-Dpe17-Dpe35-Dpe35-Dpe35-Dpe35-Dpe35-Dpe35-Dpe35-Dpe35-Dpe17-Dpe35-Dpe35-Dpe35-Dpe35-Dpe35-Dpe35-Dpe35-Dpe35-Dpe35-Dpe17-Dpe35-Dpe17-Dpe17-Dpe17-Dpe35-Dpe35-Dpe35-Dpe17-Dpe17-Dpe17-Dpe35-Dpe35-Dpe35-Dpe35-Dpe17-Dpe17
681	Fig2_2.	Argonauta hians	Doryteuthis pealeii	chr26	Dpe35	Dpe28	61	0.984239988960555	0.26548285634692	0.583333333333333	5	Dpe28-Dpe28-Dpe28-Dpe35-Dpe28-Dpe28-Dpe28-Dpe28-Dpe28-Dpe28-Dpe28-Dpe28-Dpe28-Dpe28-Dpe35-Dpe35-Dpe35-Dpe35-Dpe35-Dpe35-Dpe35-Dpe35-Dpe35-Dpe35-Dpe35-Dpe35-Dpe35-Dpe28-Dpe28-Dpe28-Dpe35-Dpe35-Dpe35-Dpe35-Dpe28-Dpe28-Dpe28-Dpe28-Dpe28-Dpe28-Dpe28-Dpe35-Dpe35-Dpe35-Dpe35-Dpe28-Dpe28-Dpe28-Dpe28-Dpe28-Dpe28-Dpe28-Dpe28-Dpe28-Dpe28-Dpe28-Dpe35-Dpe35-Dpe35-Dpe35-Dpe28
682	Fig2_2.	Argonauta hians	Doryteuthis pealeii	chr26	Dpe35	Dpe06	75	0.931055823385033	0.300527177238747	0.608108108108108	5	Dpe06-Dpe06-Dpe06-Dpe06-Dpe06-Dpe06-Dpe06-Dpe06-Dpe06-Dpe06-Dpe06-Dpe35-Dpe06-Dpe06-Dpe35-Dpe06-Dpe06-Dpe06-Dpe06-Dpe06-Dpe06-Dpe06-Dpe35-Dpe35-Dpe35-Dpe35-Dpe35-Dpe35-Dpe35-Dpe06-Dpe06-Dpe06-Dpe06-Dpe06-Dpe06-Dpe06-Dpe06-Dpe06-Dpe06-Dpe06-Dpe06-Dpe06-Dpe35-Dpe06-Dpe06-Dpe35-Dpe35-Dpe35-Dpe06-Dpe06-Dpe06-Dpe35-Dpe35-Dpe35-Dpe35-Dpe35-Dpe35-Dpe06-Dpe06-Dpe35-Dpe35-Dpe35-Dpe06-Dpe06-Dpe06-Dpe35-Dpe…
683	Fig2_2.	Argonauta hians	Doryteuthis pealeii	chr26	Dpe07	Dpe17	45	0.918295834054489	0.299390359771255	0.590909090909091	5	Dpe17-Dpe17-Dpe17-Dpe17-Dpe17-Dpe17-Dpe07-Dpe07-Dpe07-Dpe07-Dpe17-Dpe17-Dpe17-Dpe17-Dpe17-Dpe17-Dpe17-Dpe17-Dpe17-Dpe17-Dpe17-Dpe17-Dpe17-Dpe17-Dpe07-Dpe07-Dpe07-Dpe17-Dpe07-Dpe07-Dpe07-Dpe17-Dpe17-Dpe17-Dpe17-Dpe17-Dpe17-Dpe17-Dpe07-Dpe07-Dpe07-Dpe07-Dpe07-Dpe17-Dpe17
684	Fig2_2.	Argonauta hians	Doryteuthis pealeii	chr26	Dpe07	Dpe28	50	0.881290899230693	0.269285487825491	0.591836734693878	5	Dpe07-Dpe07-Dpe28-Dpe28-Dpe28-Dpe07-Dpe07-Dpe28-Dpe28-Dpe28-Dpe28-Dpe28-Dpe28-Dpe28-Dpe28-Dpe28-Dpe28-Dpe07-Dpe07-Dpe07-Dpe07-Dpe07-Dpe28-Dpe28-Dpe28-Dpe07-Dpe28-Dpe28-Dpe28-Dpe28-Dpe28-Dpe28-Dpe28-Dpe28-Dpe28-Dpe28-Dpe28-Dpe28-Dpe28-Dpe28-Dpe28-Dpe28-Dpe28-Dpe28-Dpe07-Dpe07-Dpe07-Dpe07-Dpe07-Dpe28
685	Fig2_2.	Argonauta hians	Doryteuthis pealeii	chr26	Dpe07	Dpe06	64	0.785560292253547	0.291645196373401	0.595238095238095	5	Dpe06-Dpe06-Dpe06-Dpe06-Dpe06-Dpe06-Dpe06-Dpe06-Dpe06-Dpe06-Dpe06-Dpe07-Dpe07-Dpe07-Dpe07-Dpe06-Dpe06-Dpe06-Dpe06-Dpe06-Dpe06-Dpe06-Dpe06-Dpe06-Dpe06-Dpe06-Dpe06-Dpe07-Dpe06-Dpe06-Dpe06-Dpe06-Dpe07-Dpe07-Dpe06-Dpe06-Dpe06-Dpe06-Dpe06-Dpe06-Dpe07-Dpe06-Dpe06-Dpe06-Dpe06-Dpe06-Dpe07-Dpe07-Dpe06-Dpe06-Dpe06-Dpe06-Dpe06-Dpe07-Dpe07-Dpe07-Dpe07-Dpe07-Dpe06-Dpe06-Dpe06-Dpe06-Dpe06-Dpe06
686	Fig2_2.	Argonauta hians	Doryteuthis pealeii	chr26	Dpe17	Dpe28	65	0.995727452084926	0.270540033888172	0.5859375	5	Dpe17-Dpe17-Dpe17-Dpe17-Dpe17-Dpe17-Dpe28-Dpe28-Dpe28-Dpe28-Dpe28-Dpe28-Dpe28-Dpe28-Dpe28-Dpe17-Dpe17-Dpe17-Dpe17-Dpe17-Dpe17-Dpe17-Dpe17-Dpe17-Dpe28-Dpe17-Dpe17-Dpe17-Dpe17-Dpe17-Dpe28-Dpe28-Dpe28-Dpe17-Dpe28-Dpe28-Dpe28-Dpe28-Dpe28-Dpe28-Dpe28-Dpe28-Dpe28-Dpe28-Dpe17-Dpe17-Dpe17-Dpe17-Dpe17-Dpe17-Dpe17-Dpe28-Dpe28-Dpe28-Dpe28-Dpe28-Dpe28-Dpe28-Dpe28-Dpe28-Dpe28-Dpe28-Dpe17-Dpe17-Dpe28
687	Fig2_2.	Argonauta hians	Doryteuthis pealeii	chr26	Dpe17	Dpe06	79	0.957863023747979	0.254320991184997	0.58974358974359	5	Dpe06-Dpe06-Dpe06-Dpe06-Dpe17-Dpe17-Dpe17-Dpe17-Dpe17-Dpe17-Dpe06-Dpe06-Dpe06-Dpe06-Dpe06-Dpe06-Dpe06-Dpe17-Dpe17-Dpe17-Dpe17-Dpe17-Dpe17-Dpe17-Dpe17-Dpe17-Dpe17-Dpe17-Dpe17-Dpe17-Dpe06-Dpe06-Dpe17-Dpe06-Dpe06-Dpe06-Dpe06-Dpe06-Dpe06-Dpe06-Dpe06-Dpe06-Dpe06-Dpe06-Dpe06-Dpe06-Dpe06-Dpe06-Dpe06-Dpe06-Dpe17-Dpe06-Dpe06-Dpe06-Dpe06-Dpe06-Dpe06-Dpe06-Dpe06-Dpe17-Dpe06-Dpe06-Dpe17-Dpe17-Dpe17-Dpe17-Dpe…
688	Fig2_2.	Argonauta hians	Doryteuthis pealeii	chr26	Dpe28	Dpe06	84	0.979868756651153	0.197806802728553	0.566265060240964	5	Dpe06-Dpe06-Dpe06-Dpe06-Dpe06-Dpe06-Dpe06-Dpe06-Dpe06-Dpe06-Dpe06-Dpe28-Dpe28-Dpe28-Dpe28-Dpe28-Dpe28-Dpe28-Dpe28-Dpe28-Dpe28-Dpe06-Dpe06-Dpe28-Dpe28-Dpe28-Dpe06-Dpe06-Dpe06-Dpe06-Dpe06-Dpe06-Dpe06-Dpe06-Dpe06-Dpe06-Dpe06-Dpe06-Dpe06-Dpe06-Dpe06-Dpe06-Dpe06-Dpe06-Dpe06-Dpe06-Dpe06-Dpe06-Dpe06-Dpe06-Dpe06-Dpe28-Dpe28-Dpe28-Dpe28-Dpe28-Dpe28-Dpe28-Dpe28-Dpe28-Dpe28-Dpe06-Dpe06-Dpe28-Dpe28-Dpe28-Dpe…
689	Fig2_2.	Argonauta hians	Doryteuthis pealeii	chr12	Dpe15	Dpe46	298	0.731225139320472	0.0797871274940123	0.531986531986532	3	Dpe15-Dpe15-Dpe15-Dpe15-Dpe15-Dpe15-Dpe46-Dpe46-Dpe46-Dpe46-Dpe46-Dpe15-Dpe15-Dpe15-Dpe15-Dpe15-Dpe15-Dpe15-Dpe15-Dpe15-Dpe15-Dpe15-Dpe15-Dpe15-Dpe15-Dpe15-Dpe15-Dpe15-Dpe15-Dpe15-Dpe15-Dpe15-Dpe15-Dpe15-Dpe15-Dpe15-Dpe15-Dpe15-Dpe15-Dpe15-Dpe15-Dpe15-Dpe15-Dpe15-Dpe15-Dpe15-Dpe15-Dpe15-Dpe15-Dpe15-Dpe15-Dpe15-Dpe15-Dpe15-Dpe15-Dpe15-Dpe15-Dpe15-Dpe15-Dpe15-Dpe15-Dpe15-Dpe15-Dpe15-Dpe15-Dpe15-Dpe…
690	Fig2_2.	Argonauta hians	Doryteuthis pealeii	chr12	Dpe15	Dpe21	340	0.884856511758999	0.0930788016380854	0.53834808259587	3	Dpe21-Dpe21-Dpe15-Dpe15-Dpe15-Dpe15-Dpe15-Dpe15-Dpe21-Dpe21-Dpe21-Dpe21-Dpe21-Dpe21-Dpe21-Dpe21-Dpe21-Dpe21-Dpe21-Dpe21-Dpe21-Dpe21-Dpe21-Dpe15-Dpe15-Dpe15-Dpe15-Dpe15-Dpe15-Dpe15-Dpe15-Dpe15-Dpe15-Dpe15-Dpe15-Dpe21-Dpe21-Dpe21-Dpe21-Dpe21-Dpe21-Dpe15-Dpe15-Dpe15-Dpe15-Dpe15-Dpe15-Dpe15-Dpe15-Dpe21-Dpe21-Dpe21-Dpe21-Dpe21-Dpe21-Dpe21-Dpe21-Dpe21-Dpe21-Dpe21-Dpe21-Dpe21-Dpe21-Dpe21-Dpe21-Dpe21-Dpe…
691	Fig2_2.	Argonauta hians	Doryteuthis pealeii	chr12	Dpe46	Dpe21	164	0.952158517476574	0.177555803208547	0.573619631901841	3	Dpe21-Dpe21-Dpe21-Dpe21-Dpe21-Dpe21-Dpe21-Dpe21-Dpe46-Dpe46-Dpe46-Dpe46-Dpe46-Dpe21-Dpe21-Dpe21-Dpe21-Dpe21-Dpe21-Dpe21-Dpe21-Dpe21-Dpe21-Dpe21-Dpe21-Dpe21-Dpe21-Dpe21-Dpe21-Dpe21-Dpe21-Dpe21-Dpe21-Dpe21-Dpe21-Dpe21-Dpe21-Dpe21-Dpe21-Dpe21-Dpe21-Dpe21-Dpe21-Dpe21-Dpe21-Dpe21-Dpe21-Dpe21-Dpe21-Dpe21-Dpe21-Dpe21-Dpe21-Dpe21-Dpe21-Dpe21-Dpe21-Dpe21-Dpe21-Dpe21-Dpe21-Dpe21-Dpe21-Dpe21-Dpe21-Dpe46-Dpe…
692	Fig2_2.	Argonauta hians	Doryteuthis pealeii	chr22	Dpe38	Dpe14	52	0.890491640219491	0.371658256060392	0.627450980392157	4	Dpe38-Dpe38-Dpe38-Dpe14-Dpe14-Dpe38-Dpe38-Dpe38-Dpe38-Dpe38-Dpe14-Dpe14-Dpe14-Dpe38-Dpe38-Dpe14-Dpe14-Dpe14-Dpe38-Dpe38-Dpe38-Dpe38-Dpe14-Dpe38-Dpe38-Dpe38-Dpe38-Dpe38-Dpe38-Dpe38-Dpe38-Dpe38-Dpe38-Dpe38-Dpe14-Dpe38-Dpe38-Dpe38-Dpe38-Dpe38-Dpe14-Dpe14-Dpe14-Dpe14-Dpe38-Dpe38-Dpe38-Dpe38-Dpe38-Dpe38-Dpe14-Dpe14
693	Fig2_2.	Argonauta hians	Doryteuthis pealeii	chr22	Dpe38	Dpe46	73	0.99986463312393	0.240921062332646	0.576388888888889	4	Dpe38-Dpe38-Dpe38-Dpe38-Dpe38-Dpe38-Dpe38-Dpe38-Dpe38-Dpe38-Dpe46-Dpe46-Dpe46-Dpe46-Dpe46-Dpe46-Dpe46-Dpe46-Dpe46-Dpe46-Dpe38-Dpe46-Dpe46-Dpe46-Dpe38-Dpe38-Dpe38-Dpe38-Dpe38-Dpe38-Dpe38-Dpe38-Dpe38-Dpe38-Dpe38-Dpe46-Dpe46-Dpe46-Dpe46-Dpe38-Dpe38-Dpe46-Dpe46-Dpe46-Dpe46-Dpe46-Dpe46-Dpe46-Dpe46-Dpe46-Dpe38-Dpe46-Dpe46-Dpe46-Dpe46-Dpe46-Dpe46-Dpe46-Dpe46-Dpe46-Dpe46-Dpe38-Dpe38-Dpe38-Dpe38-Dpe38-Dpe…
694	Fig2_2.	Argonauta hians	Doryteuthis pealeii	chr22	Dpe38	Dpe21	89	0.973519002384681	0.209544715578584	0.573863636363636	4	Dpe21-Dpe38-Dpe38-Dpe38-Dpe38-Dpe38-Dpe38-Dpe38-Dpe38-Dpe38-Dpe38-Dpe21-Dpe21-Dpe21-Dpe21-Dpe21-Dpe21-Dpe21-Dpe21-Dpe21-Dpe21-Dpe21-Dpe21-Dpe21-Dpe21-Dpe21-Dpe21-Dpe21-Dpe21-Dpe21-Dpe21-Dpe38-Dpe38-Dpe38-Dpe38-Dpe38-Dpe38-Dpe38-Dpe38-Dpe38-Dpe38-Dpe21-Dpe38-Dpe38-Dpe21-Dpe21-Dpe21-Dpe38-Dpe38-Dpe21-Dpe21-Dpe21-Dpe21-Dpe21-Dpe21-Dpe21-Dpe21-Dpe21-Dpe38-Dpe21-Dpe21-Dpe21-Dpe21-Dpe21-Dpe21-Dpe21-Dpe…
695	Fig2_2.	Argonauta hians	Doryteuthis pealeii	chr22	Dpe14	Dpe46	53	0.883585086105253	0.306652421954538	0.605769230769231	4	Dpe14-Dpe14-Dpe14-Dpe14-Dpe14-Dpe46-Dpe46-Dpe46-Dpe46-Dpe46-Dpe46-Dpe46-Dpe46-Dpe14-Dpe14-Dpe46-Dpe46-Dpe14-Dpe46-Dpe46-Dpe46-Dpe14-Dpe46-Dpe46-Dpe46-Dpe46-Dpe46-Dpe46-Dpe46-Dpe46-Dpe46-Dpe46-Dpe46-Dpe46-Dpe46-Dpe14-Dpe46-Dpe46-Dpe46-Dpe46-Dpe46-Dpe46-Dpe46-Dpe46-Dpe46-Dpe46-Dpe14-Dpe14-Dpe14-Dpe14-Dpe14-Dpe14-Dpe46
696	Fig2_2.	Argonauta hians	Doryteuthis pealeii	chr22	Dpe14	Dpe21	69	0.781281209070204	0.204921470744393	0.566176470588235	4	Dpe21-Dpe14-Dpe14-Dpe14-Dpe14-Dpe14-Dpe21-Dpe21-Dpe21-Dpe21-Dpe14-Dpe14-Dpe14-Dpe21-Dpe21-Dpe21-Dpe21-Dpe21-Dpe21-Dpe21-Dpe21-Dpe21-Dpe21-Dpe21-Dpe21-Dpe21-Dpe21-Dpe21-Dpe21-Dpe14-Dpe21-Dpe21-Dpe21-Dpe21-Dpe21-Dpe21-Dpe21-Dpe21-Dpe21-Dpe21-Dpe21-Dpe21-Dpe21-Dpe14-Dpe21-Dpe21-Dpe21-Dpe21-Dpe21-Dpe21-Dpe21-Dpe21-Dpe21-Dpe21-Dpe21-Dpe21-Dpe21-Dpe21-Dpe21-Dpe21-Dpe21-Dpe21-Dpe21-Dpe14-Dpe14-Dpe14-Dpe…
697	Fig2_2.	Argonauta hians	Doryteuthis pealeii	chr22	Dpe46	Dpe21	90	0.977080222772778	0.322503580075048	0.629213483146067	4	Dpe21-Dpe21-Dpe46-Dpe46-Dpe46-Dpe46-Dpe46-Dpe46-Dpe46-Dpe21-Dpe21-Dpe46-Dpe21-Dpe46-Dpe46-Dpe21-Dpe21-Dpe21-Dpe21-Dpe21-Dpe21-Dpe21-Dpe21-Dpe21-Dpe21-Dpe21-Dpe21-Dpe21-Dpe21-Dpe21-Dpe21-Dpe46-Dpe46-Dpe46-Dpe21-Dpe46-Dpe46-Dpe46-Dpe21-Dpe21-Dpe21-Dpe46-Dpe21-Dpe21-Dpe21-Dpe21-Dpe21-Dpe21-Dpe21-Dpe46-Dpe21-Dpe46-Dpe46-Dpe46-Dpe21-Dpe46-Dpe46-Dpe46-Dpe46-Dpe46-Dpe21-Dpe21-Dpe21-Dpe21-Dpe21-Dpe21-Dpe…
698	Fig2_2.	Argonauta hians	Doryteuthis pealeii	chr25	Dpe45	Dpe05	61	0.943226154847342	0.373288072730378	0.65	3	Dpe05-Dpe45-Dpe45-Dpe45-Dpe05-Dpe05-Dpe05-Dpe05-Dpe45-Dpe05-Dpe05-Dpe45-Dpe45-Dpe05-Dpe05-Dpe05-Dpe05-Dpe05-Dpe05-Dpe05-Dpe05-Dpe05-Dpe05-Dpe05-Dpe05-Dpe05-Dpe05-Dpe05-Dpe05-Dpe05-Dpe45-Dpe45-Dpe45-Dpe05-Dpe05-Dpe05-Dpe05-Dpe05-Dpe05-Dpe45-Dpe45-Dpe45-Dpe45-Dpe45-Dpe05-Dpe45-Dpe05-Dpe05-Dpe05-Dpe45-Dpe45-Dpe45-Dpe45-Dpe45-Dpe05-Dpe05-Dpe05-Dpe45-Dpe05-Dpe45-Dpe05
699	Fig2_2.	Argonauta hians	Doryteuthis pealeii	chr25	Dpe45	Dpe42	181	0.533791271059818	0.14580468655544	0.558333333333333	3	Dpe45-Dpe45-Dpe45-Dpe42-Dpe42-Dpe42-Dpe42-Dpe45-Dpe42-Dpe42-Dpe42-Dpe42-Dpe42-Dpe42-Dpe42-Dpe42-Dpe42-Dpe42-Dpe42-Dpe45-Dpe42-Dpe42-Dpe42-Dpe42-Dpe45-Dpe42-Dpe42-Dpe42-Dpe42-Dpe42-Dpe42-Dpe42-Dpe42-Dpe42-Dpe42-Dpe42-Dpe42-Dpe42-Dpe42-Dpe42-Dpe42-Dpe42-Dpe42-Dpe42-Dpe42-Dpe42-Dpe42-Dpe42-Dpe42-Dpe42-Dpe42-Dpe42-Dpe42-Dpe42-Dpe42-Dpe42-Dpe42-Dpe42-Dpe42-Dpe42-Dpe42-Dpe42-Dpe42-Dpe42-Dpe42-Dpe42-Dpe…
700	Fig2_2.	Argonauta hians	Doryteuthis pealeii	chr25	Dpe05	Dpe42	198	0.715825931060215	0.207137346259632	0.588832487309645	3	Dpe05-Dpe05-Dpe05-Dpe05-Dpe42-Dpe05-Dpe42-Dpe42-Dpe42-Dpe05-Dpe05-Dpe42-Dpe42-Dpe42-Dpe42-Dpe42-Dpe42-Dpe42-Dpe42-Dpe42-Dpe42-Dpe42-Dpe42-Dpe42-Dpe42-Dpe42-Dpe42-Dpe05-Dpe42-Dpe42-Dpe42-Dpe05-Dpe05-Dpe05-Dpe42-Dpe42-Dpe42-Dpe42-Dpe42-Dpe42-Dpe42-Dpe42-Dpe42-Dpe42-Dpe42-Dpe42-Dpe42-Dpe42-Dpe42-Dpe42-Dpe42-Dpe42-Dpe42-Dpe42-Dpe42-Dpe42-Dpe42-Dpe42-Dpe42-Dpe42-Dpe42-Dpe42-Dpe42-Dpe42-Dpe42-Dpe42-Dpe…
701	Fig2_2.	Argonauta hians	Doryteuthis pealeii	chr13	Dpe25	Dpe04	236	0.572580465623769	0.109470552655506	0.542553191489362	2	Dpe04-Dpe04-Dpe04-Dpe04-Dpe04-Dpe25-Dpe25-Dpe25-Dpe25-Dpe25-Dpe25-Dpe25-Dpe04-Dpe04-Dpe04-Dpe04-Dpe04-Dpe04-Dpe04-Dpe04-Dpe04-Dpe04-Dpe04-Dpe25-Dpe04-Dpe04-Dpe04-Dpe04-Dpe04-Dpe25-Dpe25-Dpe04-Dpe04-Dpe04-Dpe04-Dpe04-Dpe04-Dpe04-Dpe04-Dpe04-Dpe04-Dpe04-Dpe04-Dpe04-Dpe04-Dpe04-Dpe04-Dpe04-Dpe04-Dpe04-Dpe04-Dpe25-Dpe25-Dpe25-Dpe25-Dpe25-Dpe25-Dpe25-Dpe25-Dpe25-Dpe25-Dpe04-Dpe04-Dpe04-Dpe04-Dpe04-Dpe…
702	Fig2_2.	Argonauta hians	Doryteuthis pealeii	Dpe02	chr1	chr14	308	0.928740152059961	0.260927591361909	0.617263843648209	2	chr14-chr1-chr14-chr14-chr1-chr1-chr1-chr14-chr14-chr1-chr1-chr1-chr1-chr1-chr1-chr1-chr1-chr1-chr1-chr14-chr14-chr1-chr1-chr14-chr14-chr1-chr1-chr1-chr1-chr1-chr1-chr1-chr1-chr1-chr1-chr1-chr1-chr1-chr1-chr1-chr1-chr1-chr14-chr14-chr1-chr14-chr14-chr14-chr14-chr14-chr14-chr1-chr1-chr1-chr14-chr14-chr14-chr14-chr14-chr14-chr14-chr14-chr14-chr14-chr14-chr1-chr14-chr14-chr14-chr14-chr14-chr1-chr14-…
703	Fig2_2.	Argonauta hians	Doryteuthis pealeii	Dpe16	chr1	chr27	193	0.981308842946286	0.308315569214713	0.6328125	2	chr27-chr27-chr27-chr27-chr27-chr27-chr27-chr27-chr27-chr1-chr27-chr27-chr27-chr27-chr27-chr27-chr27-chr27-chr27-chr1-chr1-chr27-chr27-chr27-chr1-chr1-chr1-chr1-chr1-chr27-chr27-chr27-chr27-chr1-chr1-chr1-chr27-chr1-chr1-chr1-chr1-chr1-chr1-chr27-chr27-chr27-chr1-chr1-chr1-chr27-chr1-chr1-chr1-chr1-chr1-chr27-chr1-chr1-chr1-chr1-chr27-chr1-chr1-chr1-chr1-chr1-chr1-chr27-chr27-chr27-chr27-chr27-ch…
704	Fig2_2.	Argonauta hians	Doryteuthis pealeii	Dpe41	chr1	chr14	146	0.557813750828694	0.0306895239816211	0.510344827586207	2	chr1-chr1-chr1-chr1-chr1-chr1-chr1-chr1-chr1-chr1-chr1-chr1-chr1-chr1-chr1-chr1-chr1-chr1-chr1-chr1-chr1-chr1-chr1-chr1-chr1-chr1-chr1-chr1-chr1-chr1-chr1-chr1-chr1-chr1-chr1-chr1-chr1-chr1-chr1-chr1-chr1-chr1-chr1-chr1-chr1-chr1-chr1-chr1-chr1-chr1-chr1-chr1-chr1-chr1-chr1-chr1-chr1-chr1-chr1-chr1-chr1-chr1-chr1-chr1-chr1-chr1-chr1-chr1-chr1-chr1-chr1-chr1-chr1-chr1-chr1-chr1-chr1-chr1-chr1-chr1…
705	Fig2_2.	Argonauta hians	Doryteuthis pealeii	Dpe30	chr1	chr27	154	0.63987276995485	0.182377788001861	0.57516339869281	2	chr27-chr1-chr1-chr27-chr1-chr1-chr1-chr1-chr1-chr1-chr1-chr1-chr27-chr27-chr1-chr1-chr27-chr1-chr27-chr1-chr1-chr1-chr1-chr1-chr1-chr1-chr27-chr27-chr27-chr27-chr27-chr27-chr1-chr1-chr1-chr1-chr1-chr1-chr1-chr27-chr1-chr1-chr1-chr1-chr1-chr1-chr1-chr1-chr1-chr1-chr1-chr1-chr1-chr27-chr27-chr27-chr1-chr1-chr1-chr27-chr27-chr1-chr1-chr1-chr1-chr1-chr1-chr1-chr1-chr1-chr1-chr1-chr1-chr1-chr1-chr1-c…
706	Fig2_2.	Argonauta hians	Doryteuthis pealeii	Dpe40	chr1	chr14	139	0.471271975661872	0.12430173431815	0.550724637681159	2	chr1-chr1-chr1-chr1-chr1-chr1-chr1-chr14-chr1-chr1-chr1-chr1-chr1-chr1-chr1-chr1-chr1-chr1-chr1-chr1-chr1-chr1-chr1-chr1-chr1-chr1-chr1-chr1-chr1-chr1-chr1-chr1-chr1-chr1-chr1-chr1-chr1-chr1-chr1-chr1-chr1-chr1-chr1-chr1-chr1-chr1-chr1-chr1-chr1-chr1-chr1-chr1-chr1-chr1-chr1-chr1-chr1-chr1-chr1-chr1-chr1-chr1-chr1-chr1-chr1-chr1-chr1-chr1-chr1-chr1-chr1-chr1-chr1-chr1-chr1-chr1-chr1-chr1-chr1-chr…
707	Fig2_2.	Argonauta hians	Doryteuthis pealeii	Dpe23	chr18	chr7	160	0.958920076267254	0.197979875412897	0.575471698113208	2	chr18-chr18-chr18-chr7-chr18-chr18-chr18-chr18-chr18-chr7-chr7-chr18-chr18-chr18-chr18-chr18-chr18-chr18-chr18-chr18-chr18-chr18-chr18-chr18-chr18-chr18-chr18-chr18-chr18-chr7-chr18-chr18-chr18-chr18-chr18-chr18-chr18-chr18-chr18-chr18-chr18-chr7-chr7-chr7-chr18-chr18-chr7-chr7-chr7-chr7-chr7-chr7-chr7-chr7-chr7-chr18-chr18-chr18-chr18-chr18-chr18-chr18-chr18-chr18-chr18-chr18-chr7-chr7-chr7-chr7…
708	Fig2_2.	Argonauta hians	Doryteuthis pealeii	Dpe29	chr18	chr7	156	0.998932654626058	0.2678960083691	0.609677419354839	3	chr7-chr7-chr7-chr7-chr7-chr7-chr7-chr7-chr7-chr18-chr18-chr7-chr7-chr18-chr18-chr18-chr18-chr18-chr18-chr18-chr18-chr18-chr18-chr18-chr7-chr7-chr7-chr18-chr7-chr7-chr7-chr18-chr18-chr18-chr18-chr18-chr18-chr18-chr18-chr18-chr7-chr7-chr7-chr7-chr18-chr7-chr7-chr18-chr7-chr7-chr18-chr7-chr7-chr18-chr18-chr18-chr18-chr18-chr18-chr18-chr18-chr18-chr18-chr18-chr18-chr18-chr7-chr7-chr7-chr7-chr7-chr7-…
709	Fig2_2.	Argonauta hians	Doryteuthis pealeii	Dpe29	chr18	chr4	139	0.980158713363408	0.238387268622004	0.594202898550725	3	chr4-chr18-chr18-chr18-chr18-chr18-chr18-chr18-chr18-chr18-chr4-chr18-chr18-chr18-chr18-chr18-chr18-chr18-chr18-chr18-chr18-chr18-chr18-chr18-chr18-chr18-chr18-chr4-chr4-chr4-chr18-chr18-chr18-chr18-chr18-chr18-chr18-chr18-chr18-chr4-chr18-chr18-chr18-chr18-chr18-chr4-chr4-chr4-chr4-chr4-chr4-chr4-chr4-chr4-chr4-chr4-chr4-chr4-chr4-chr4-chr4-chr18-chr18-chr4-chr4-chr4-chr4-chr18-chr18-chr18-chr18…
710	Fig2_2.	Argonauta hians	Doryteuthis pealeii	Dpe29	chr7	chr4	133	0.988182439226075	0.245484747913021	0.598484848484849	3	chr7-chr4-chr7-chr7-chr7-chr7-chr7-chr7-chr7-chr7-chr7-chr7-chr4-chr7-chr7-chr7-chr7-chr7-chr7-chr7-chr7-chr7-chr7-chr7-chr7-chr4-chr4-chr4-chr7-chr7-chr7-chr7-chr4-chr4-chr7-chr4-chr4-chr4-chr4-chr4-chr4-chr4-chr4-chr4-chr4-chr4-chr7-chr7-chr7-chr7-chr7-chr4-chr4-chr4-chr4-chr4-chr4-chr4-chr4-chr4-chr4-chr4-chr4-chr4-chr4-chr7-chr7-chr7-chr4-chr4-chr7-chr7-chr7-chr7-chr4-chr4-chr4-chr4-chr4-chr4…
711	Fig2_2.	Argonauta hians	Doryteuthis pealeii	Dpe25	chr7	chr4	138	0.938516792157484	0.17446405302383	0.565693430656934	3	chr7-chr7-chr7-chr7-chr7-chr7-chr7-chr4-chr4-chr4-chr4-chr4-chr4-chr4-chr4-chr4-chr4-chr4-chr4-chr4-chr4-chr4-chr4-chr4-chr4-chr4-chr4-chr4-chr4-chr4-chr4-chr4-chr7-chr4-chr7-chr7-chr4-chr4-chr4-chr4-chr7-chr7-chr7-chr7-chr7-chr7-chr7-chr7-chr7-chr7-chr7-chr7-chr7-chr7-chr7-chr7-chr7-chr7-chr7-chr7-chr7-chr7-chr7-chr7-chr4-chr7-chr7-chr7-chr7-chr7-chr7-chr7-chr7-chr7-chr7-chr7-chr7-chr7-chr7-chr7…
712	Fig2_2.	Argonauta hians	Doryteuthis pealeii	Dpe25	chr7	chr13	121	0.83340641615055	0.0851512595651313	0.525	3	chr7-chr7-chr7-chr7-chr7-chr7-chr7-chr7-chr7-chr7-chr7-chr7-chr7-chr7-chr7-chr7-chr7-chr7-chr7-chr7-chr7-chr7-chr7-chr7-chr7-chr7-chr7-chr7-chr7-chr7-chr7-chr7-chr7-chr7-chr7-chr7-chr7-chr7-chr7-chr7-chr7-chr7-chr7-chr7-chr7-chr7-chr7-chr7-chr7-chr7-chr7-chr7-chr7-chr7-chr13-chr13-chr13-chr13-chr7-chr7-chr7-chr7-chr7-chr7-chr7-chr7-chr7-chr13-chr13-chr13-chr13-chr13-chr13-chr13-chr13-chr13-chr13-…
713	Fig2_2.	Argonauta hians	Doryteuthis pealeii	Dpe25	chr4	chr13	81	0.96798849224703	0.146709666764854	0.55	3	chr4-chr4-chr4-chr4-chr4-chr4-chr4-chr4-chr4-chr4-chr4-chr4-chr4-chr4-chr4-chr4-chr4-chr4-chr4-chr4-chr4-chr4-chr4-chr4-chr4-chr4-chr4-chr4-chr4-chr4-chr4-chr4-chr4-chr4-chr4-chr4-chr4-chr13-chr13-chr13-chr13-chr4-chr4-chr4-chr13-chr13-chr13-chr13-chr13-chr13-chr13-chr13-chr13-chr13-chr13-chr13-chr13-chr13-chr13-chr13-chr4-chr4-chr4-chr4-chr4-chr4-chr13-chr13-chr13-chr13-chr13-chr13-chr13-chr13-c…
714	Fig2_2.	Argonauta hians	Doryteuthis pealeii	Dpe08	chr7	chr4	134	0.860285865233241	0.238799290810434	0.593984962406015	3	chr4-chr4-chr4-chr4-chr4-chr4-chr4-chr4-chr7-chr4-chr4-chr4-chr4-chr4-chr4-chr4-chr4-chr4-chr7-chr7-chr4-chr4-chr4-chr4-chr4-chr4-chr4-chr4-chr4-chr4-chr4-chr4-chr7-chr4-chr4-chr4-chr7-chr7-chr7-chr7-chr7-chr7-chr7-chr4-chr4-chr4-chr4-chr4-chr4-chr4-chr4-chr4-chr4-chr4-chr4-chr4-chr4-chr4-chr4-chr4-chr4-chr4-chr4-chr4-chr4-chr4-chr7-chr4-chr4-chr4-chr4-chr4-chr4-chr4-chr7-chr4-chr4-chr4-chr4-chr7…
715	Fig2_2.	Argonauta hians	Doryteuthis pealeii	Dpe08	chr7	chr19	106	0.941423108186979	0.265764619836227	0.6	3	chr19-chr19-chr19-chr19-chr19-chr19-chr19-chr7-chr19-chr19-chr19-chr19-chr19-chr19-chr7-chr7-chr19-chr19-chr19-chr19-chr19-chr19-chr19-chr19-chr19-chr19-chr19-chr7-chr19-chr19-chr19-chr19-chr19-chr19-chr19-chr19-chr19-chr19-chr7-chr7-chr7-chr7-chr7-chr7-chr7-chr19-chr19-chr19-chr7-chr19-chr19-chr19-chr19-chr19-chr19-chr19-chr19-chr7-chr19-chr19-chr19-chr19-chr19-chr19-chr7-chr7-chr7-chr7-chr7-chr…
716	Fig2_2.	Argonauta hians	Doryteuthis pealeii	Dpe08	chr4	chr19	164	0.978869850506778	0.266118659941691	0.610429447852761	3	chr19-chr19-chr4-chr4-chr4-chr4-chr4-chr4-chr19-chr19-chr19-chr4-chr19-chr4-chr19-chr4-chr4-chr4-chr4-chr4-chr4-chr19-chr19-chr19-chr19-chr19-chr19-chr4-chr4-chr4-chr19-chr19-chr19-chr4-chr19-chr19-chr19-chr19-chr19-chr19-chr4-chr4-chr4-chr19-chr4-chr4-chr4-chr4-chr4-chr4-chr4-chr4-chr19-chr19-chr19-chr19-chr19-chr19-chr19-chr19-chr19-chr19-chr19-chr4-chr4-chr4-chr4-chr4-chr4-chr4-chr4-chr4-chr4-…
717	Fig2_2.	Argonauta hians	Doryteuthis pealeii	Dpe09	chr7	chr4	164	0.673091306687829	0.141215325842381	0.55521472392638	3	chr4-chr7-chr7-chr7-chr7-chr7-chr7-chr4-chr4-chr4-chr4-chr4-chr4-chr4-chr4-chr4-chr4-chr4-chr4-chr4-chr4-chr4-chr4-chr4-chr4-chr4-chr4-chr4-chr4-chr4-chr7-chr7-chr7-chr7-chr7-chr7-chr7-chr7-chr7-chr4-chr7-chr4-chr4-chr4-chr4-chr4-chr4-chr4-chr4-chr4-chr4-chr4-chr4-chr4-chr4-chr4-chr4-chr4-chr4-chr4-chr4-chr4-chr4-chr4-chr4-chr4-chr4-chr4-chr4-chr4-chr4-chr4-chr4-chr4-chr4-chr4-chr4-chr4-chr4-chr4…
718	Fig2_2.	Argonauta hians	Doryteuthis pealeii	Dpe09	chr7	chr19	130	0.76574620828514	0.166259728604028	0.562015503875969	3	chr19-chr19-chr7-chr7-chr7-chr7-chr7-chr7-chr19-chr19-chr19-chr19-chr19-chr19-chr19-chr19-chr19-chr19-chr19-chr19-chr19-chr19-chr19-chr19-chr19-chr19-chr19-chr19-chr19-chr19-chr19-chr19-chr19-chr19-chr19-chr19-chr7-chr7-chr7-chr7-chr7-chr7-chr7-chr7-chr7-chr7-chr19-chr19-chr19-chr19-chr19-chr19-chr19-chr19-chr19-chr19-chr19-chr19-chr19-chr19-chr19-chr19-chr19-chr19-chr19-chr19-chr19-chr19-chr19-c…
719	Fig2_2.	Argonauta hians	Doryteuthis pealeii	Dpe09	chr4	chr19	236	0.984975823261022	0.250136049770648	0.608510638297872	3	chr19-chr4-chr19-chr19-chr19-chr19-chr4-chr4-chr4-chr4-chr4-chr4-chr4-chr4-chr4-chr19-chr19-chr19-chr19-chr19-chr4-chr4-chr4-chr4-chr4-chr4-chr4-chr4-chr4-chr19-chr19-chr19-chr19-chr19-chr19-chr19-chr19-chr19-chr4-chr4-chr4-chr4-chr4-chr19-chr19-chr19-chr19-chr19-chr19-chr19-chr19-chr19-chr19-chr19-chr4-chr19-chr19-chr19-chr19-chr19-chr4-chr19-chr4-chr19-chr4-chr4-chr4-chr4-chr4-chr4-chr4-chr4-ch…
720	Fig2_2.	Argonauta hians	Doryteuthis pealeii	Dpe01	chr6	chr3	270	0.995205493034331	0.151510691072473	0.561338289962825	2	chr6-chr6-chr6-chr6-chr6-chr6-chr6-chr6-chr6-chr6-chr6-chr6-chr6-chr6-chr6-chr3-chr3-chr6-chr6-chr6-chr6-chr3-chr3-chr3-chr3-chr3-chr3-chr3-chr3-chr3-chr3-chr3-chr3-chr3-chr3-chr3-chr6-chr6-chr6-chr6-chr3-chr3-chr3-chr3-chr3-chr6-chr3-chr3-chr3-chr3-chr3-chr6-chr6-chr6-chr6-chr6-chr6-chr6-chr6-chr3-chr3-chr3-chr3-chr3-chr6-chr6-chr6-chr6-chr6-chr6-chr6-chr6-chr6-chr6-chr6-chr3-chr3-chr3-chr3-chr3…
721	Fig2_2.	Argonauta hians	Doryteuthis pealeii	Dpe45	chr4	chr3	117	0.971941751933861	0.151374179965688	0.543103448275862	3	chr3-chr3-chr3-chr4-chr4-chr4-chr4-chr4-chr4-chr3-chr3-chr3-chr3-chr3-chr3-chr3-chr3-chr3-chr3-chr3-chr3-chr3-chr3-chr4-chr4-chr4-chr4-chr4-chr4-chr4-chr4-chr4-chr4-chr4-chr4-chr4-chr3-chr3-chr3-chr3-chr3-chr3-chr3-chr3-chr3-chr3-chr3-chr3-chr3-chr3-chr4-chr4-chr4-chr4-chr4-chr3-chr3-chr3-chr3-chr3-chr3-chr3-chr4-chr4-chr4-chr4-chr4-chr4-chr4-chr4-chr4-chr4-chr4-chr4-chr3-chr3-chr3-chr3-chr3-chr3…
722	Fig2_2.	Argonauta hians	Doryteuthis pealeii	Dpe45	chr4	chr25	69	0.903116172156872	0.151906148562166	0.536764705882353	3	chr4-chr4-chr4-chr4-chr4-chr4-chr4-chr4-chr4-chr4-chr4-chr4-chr4-chr4-chr4-chr4-chr4-chr4-chr4-chr25-chr25-chr25-chr25-chr25-chr25-chr4-chr4-chr4-chr4-chr4-chr4-chr25-chr25-chr25-chr25-chr25-chr25-chr25-chr25-chr25-chr25-chr25-chr25-chr25-chr25-chr25-chr4-chr4-chr4-chr4-chr4-chr4-chr4-chr4-chr4-chr4-chr4-chr4-chr4-chr4-chr4-chr4-chr4-chr4-chr4-chr4-chr4-chr4-chr25
723	Fig2_2.	Argonauta hians	Doryteuthis pealeii	Dpe45	chr3	chr25	92	0.793591230011706	0.150427447468925	0.543956043956044	3	chr3-chr3-chr3-chr3-chr3-chr3-chr3-chr3-chr3-chr3-chr3-chr3-chr3-chr3-chr3-chr3-chr3-chr25-chr3-chr3-chr3-chr3-chr3-chr3-chr3-chr3-chr3-chr3-chr3-chr3-chr3-chr3-chr25-chr25-chr25-chr25-chr25-chr3-chr3-chr3-chr3-chr3-chr3-chr3-chr25-chr25-chr25-chr25-chr25-chr25-chr25-chr25-chr25-chr25-chr25-chr25-chr25-chr25-chr25-chr3-chr3-chr3-chr3-chr3-chr3-chr3-chr3-chr3-chr3-chr3-chr3-chr3-chr3-chr3-chr3-chr…
724	Fig2_2.	Argonauta hians	Doryteuthis pealeii	Dpe05	chr4	chr3	252	0.975828876481132	0.130404984482888	0.551792828685259	3	chr4-chr4-chr4-chr4-chr4-chr4-chr4-chr4-chr4-chr4-chr4-chr4-chr4-chr4-chr4-chr4-chr4-chr4-chr4-chr3-chr4-chr3-chr3-chr3-chr4-chr4-chr4-chr4-chr3-chr3-chr3-chr3-chr3-chr3-chr3-chr3-chr4-chr4-chr4-chr4-chr4-chr4-chr4-chr4-chr4-chr3-chr3-chr3-chr4-chr4-chr4-chr4-chr3-chr4-chr3-chr3-chr3-chr3-chr3-chr3-chr3-chr3-chr3-chr3-chr3-chr3-chr3-chr3-chr3-chr3-chr3-chr3-chr3-chr3-chr3-chr3-chr3-chr3-chr3-chr3…
725	Fig2_2.	Argonauta hians	Doryteuthis pealeii	Dpe05	chr4	chr25	142	0.848055282634969	0.22492357250713	0.592198581560284	3	chr4-chr4-chr25-chr4-chr4-chr4-chr4-chr4-chr25-chr25-chr25-chr25-chr25-chr25-chr4-chr4-chr4-chr4-chr4-chr4-chr4-chr4-chr4-chr4-chr4-chr4-chr25-chr25-chr25-chr25-chr25-chr25-chr25-chr4-chr25-chr4-chr4-chr4-chr25-chr4-chr4-chr4-chr4-chr4-chr4-chr4-chr4-chr4-chr4-chr4-chr4-chr4-chr4-chr25-chr25-chr4-chr4-chr4-chr4-chr4-chr4-chr4-chr4-chr4-chr4-chr4-chr4-chr4-chr4-chr4-chr4-chr4-chr4-chr4-chr4-chr4-c…
726	Fig2_2.	Argonauta hians	Doryteuthis pealeii	Dpe05	chr3	chr25	188	0.736573978887798	0.145066306960641	0.558823529411765	3	chr25-chr25-chr25-chr25-chr25-chr25-chr25-chr25-chr3-chr25-chr25-chr25-chr25-chr25-chr25-chr3-chr3-chr3-chr25-chr25-chr3-chr3-chr3-chr3-chr3-chr3-chr3-chr3-chr3-chr3-chr3-chr25-chr25-chr3-chr3-chr3-chr3-chr3-chr3-chr3-chr3-chr3-chr3-chr3-chr3-chr3-chr3-chr3-chr3-chr3-chr3-chr3-chr3-chr3-chr3-chr3-chr3-chr3-chr3-chr3-chr3-chr3-chr3-chr3-chr3-chr3-chr3-chr3-chr3-chr3-chr3-chr3-chr3-chr3-chr3-chr3-c…
727	Fig2_2.	Argonauta hians	Doryteuthis pealeii	Dpe39	chr4	chr28	101	0.864983275201834	0.2215756826506	0.585	2	chr4-chr4-chr4-chr4-chr4-chr4-chr4-chr4-chr4-chr4-chr4-chr4-chr4-chr4-chr4-chr4-chr4-chr4-chr4-chr4-chr4-chr4-chr4-chr4-chr4-chr4-chr28-chr28-chr28-chr28-chr28-chr28-chr28-chr28-chr28-chr28-chr4-chr4-chr4-chr4-chr4-chr4-chr4-chr28-chr4-chr4-chr4-chr4-chr4-chr28-chr28-chr28-chr28-chr28-chr4-chr28-chr4-chr28-chr28-chr28-chr4-chr4-chr4-chr4-chr4-chr4-chr4-chr4-chr4-chr4-chr4-chr4-chr4-chr4-chr4-chr4…
728	Fig2_2.	Argonauta hians	Doryteuthis pealeii	Dpe27	chr4	chr28	130	0.721928094887362	0.170858630824504	0.562015503875969	3	chr4-chr4-chr4-chr4-chr4-chr4-chr4-chr4-chr4-chr4-chr4-chr28-chr28-chr4-chr4-chr4-chr4-chr4-chr4-chr4-chr4-chr4-chr4-chr4-chr4-chr28-chr28-chr28-chr28-chr4-chr28-chr28-chr28-chr28-chr28-chr28-chr28-chr4-chr4-chr4-chr4-chr4-chr4-chr4-chr4-chr4-chr4-chr4-chr4-chr4-chr4-chr4-chr4-chr4-chr4-chr4-chr4-chr4-chr4-chr4-chr4-chr4-chr4-chr4-chr4-chr4-chr4-chr4-chr28-chr28-chr28-chr4-chr4-chr4-chr4-chr4-chr…
729	Fig2_2.	Argonauta hians	Doryteuthis pealeii	Dpe27	chr4	chr3	173	0.97027031894096	0.193844361877337	0.575581395348837	3	chr4-chr3-chr3-chr4-chr4-chr4-chr4-chr4-chr4-chr4-chr4-chr4-chr4-chr3-chr3-chr3-chr3-chr3-chr3-chr3-chr3-chr3-chr3-chr3-chr3-chr4-chr4-chr4-chr4-chr4-chr3-chr3-chr3-chr3-chr3-chr3-chr3-chr3-chr3-chr3-chr3-chr3-chr4-chr4-chr4-chr4-chr4-chr3-chr3-chr4-chr4-chr3-chr4-chr3-chr3-chr3-chr3-chr3-chr4-chr4-chr4-chr4-chr4-chr4-chr4-chr4-chr4-chr4-chr3-chr3-chr3-chr4-chr4-chr4-chr4-chr4-chr4-chr4-chr3-chr4…
730	Fig2_2.	Argonauta hians	Doryteuthis pealeii	Dpe27	chr28	chr3	95	0.846701711600821	0.222762572039496	0.579787234042553	3	chr3-chr3-chr3-chr3-chr3-chr3-chr3-chr3-chr3-chr3-chr3-chr3-chr3-chr3-chr28-chr28-chr3-chr3-chr3-chr3-chr3-chr3-chr3-chr3-chr3-chr3-chr3-chr3-chr3-chr3-chr28-chr3-chr28-chr28-chr28-chr3-chr28-chr28-chr28-chr28-chr28-chr28-chr28-chr3-chr3-chr3-chr3-chr3-chr3-chr3-chr3-chr3-chr3-chr3-chr3-chr3-chr3-chr3-chr3-chr3-chr3-chr28-chr28-chr28-chr3-chr3-chr3-chr3-chr3-chr3-chr3-chr3-chr28-chr28-chr28-chr3-…
731	Fig2_2.	Argonauta hians	Doryteuthis pealeii	Dpe35	chr3	chr9	117	0.999947303944534	0.230399505346647	0.586206896551724	3	chr3-chr3-chr3-chr3-chr3-chr3-chr3-chr3-chr3-chr3-chr3-chr3-chr3-chr3-chr3-chr3-chr9-chr9-chr9-chr9-chr9-chr9-chr9-chr9-chr3-chr3-chr3-chr3-chr3-chr3-chr9-chr9-chr9-chr9-chr9-chr3-chr9-chr9-chr9-chr9-chr9-chr9-chr9-chr9-chr3-chr3-chr3-chr3-chr9-chr9-chr9-chr9-chr9-chr9-chr9-chr9-chr9-chr9-chr9-chr9-chr3-chr3-chr3-chr3-chr9-chr9-chr9-chr9-chr9-chr9-chr9-chr9-chr9-chr9-chr9-chr9-chr9-chr3-chr9-chr3…
732	Fig2_2.	Argonauta hians	Doryteuthis pealeii	Dpe35	chr3	chr26	84	0.892623013385099	0.208235112562932	0.572289156626506	3	chr3-chr3-chr3-chr3-chr3-chr3-chr3-chr3-chr26-chr3-chr3-chr3-chr3-chr3-chr3-chr3-chr3-chr3-chr3-chr3-chr26-chr26-chr3-chr3-chr3-chr3-chr26-chr26-chr26-chr26-chr26-chr26-chr26-chr26-chr3-chr3-chr3-chr3-chr26-chr26-chr26-chr26-chr26-chr26-chr26-chr26-chr26-chr26-chr3-chr3-chr3-chr3-chr26-chr26-chr26-chr3-chr3-chr26-chr26-chr3-chr3-chr3-chr3-chr3-chr3-chr3-chr3-chr3-chr3-chr3-chr3-chr3-chr3-chr3-chr…
733	Fig2_2.	Argonauta hians	Doryteuthis pealeii	Dpe35	chr9	chr26	85	0.88836302338456	0.240484392758642	0.577380952380952	3	chr26-chr9-chr9-chr9-chr9-chr9-chr9-chr9-chr9-chr26-chr26-chr9-chr9-chr9-chr9-chr9-chr26-chr26-chr26-chr26-chr26-chr26-chr26-chr26-chr9-chr9-chr9-chr9-chr9-chr9-chr9-chr9-chr26-chr26-chr26-chr26-chr26-chr26-chr26-chr26-chr9-chr9-chr9-chr9-chr9-chr9-chr9-chr9-chr9-chr9-chr9-chr9-chr26-chr26-chr9-chr9-chr9-chr9-chr9-chr9-chr9-chr9-chr9-chr9-chr9-chr9-chr9-chr26-chr26-chr26-chr9-chr9-chr9-chr9-chr9-…
734	Fig2_2.	Argonauta hians	Doryteuthis pealeii	Dpe37	chr3	chr9	130	0.979241535039687	0.173169464373313	0.562015503875969	2	chr9-chr9-chr9-chr9-chr3-chr9-chr9-chr9-chr9-chr9-chr9-chr9-chr9-chr9-chr9-chr3-chr3-chr3-chr3-chr3-chr3-chr3-chr3-chr3-chr3-chr9-chr3-chr3-chr3-chr3-chr3-chr3-chr3-chr3-chr3-chr3-chr3-chr3-chr9-chr9-chr9-chr9-chr3-chr3-chr3-chr3-chr3-chr3-chr3-chr9-chr3-chr3-chr3-chr3-chr3-chr3-chr3-chr9-chr9-chr9-chr9-chr9-chr9-chr3-chr3-chr9-chr9-chr9-chr3-chr3-chr3-chr3-chr3-chr3-chr3-chr3-chr3-chr3-chr3-chr3…
735	Fig2_2.	Argonauta hians	Doryteuthis pealeii	Dpe07	chr9	chr26	124	0.532136227041611	0.109222639563711	0.536585365853659	2	chr9-chr9-chr9-chr9-chr9-chr9-chr9-chr26-chr26-chr26-chr26-chr9-chr9-chr9-chr9-chr9-chr9-chr9-chr9-chr9-chr9-chr9-chr9-chr9-chr9-chr9-chr9-chr9-chr9-chr9-chr26-chr9-chr9-chr9-chr9-chr9-chr9-chr9-chr9-chr9-chr9-chr9-chr9-chr9-chr9-chr9-chr9-chr9-chr9-chr9-chr9-chr9-chr9-chr9-chr9-chr9-chr9-chr9-chr9-chr9-chr9-chr9-chr9-chr9-chr9-chr9-chr9-chr26-chr26-chr26-chr9-chr9-chr9-chr9-chr9-chr26-chr26-chr2…
736	Fig2_2.	Argonauta hians	Doryteuthis pealeii	Dpe24	chr21	chr24	179	0.945249467422748	0.229025663383403	0.592696629213483	3	chr21-chr21-chr21-chr21-chr21-chr24-chr21-chr21-chr21-chr24-chr24-chr24-chr21-chr21-chr21-chr21-chr21-chr24-chr24-chr24-chr21-chr21-chr21-chr24-chr24-chr21-chr21-chr21-chr21-chr21-chr21-chr21-chr21-chr21-chr21-chr21-chr24-chr24-chr24-chr24-chr24-chr24-chr24-chr24-chr21-chr21-chr24-chr21-chr21-chr21-chr21-chr24-chr24-chr24-chr21-chr21-chr21-chr21-chr21-chr21-chr21-chr21-chr21-chr21-chr21-chr21-chr…
737	Fig2_2.	Argonauta hians	Doryteuthis pealeii	Dpe24	chr21	chr5	162	0.876716288999464	0.178886987785324	0.56832298136646	3	chr5-chr21-chr21-chr21-chr21-chr21-chr5-chr21-chr21-chr21-chr21-chr21-chr21-chr21-chr21-chr5-chr5-chr5-chr5-chr21-chr21-chr21-chr21-chr21-chr21-chr21-chr21-chr21-chr21-chr21-chr21-chr21-chr21-chr21-chr21-chr5-chr5-chr5-chr5-chr5-chr5-chr21-chr21-chr21-chr21-chr5-chr5-chr21-chr5-chr5-chr5-chr21-chr21-chr21-chr21-chr21-chr21-chr21-chr21-chr5-chr21-chr21-chr21-chr21-chr21-chr21-chr21-chr21-chr21-chr…
738	Fig2_2.	Argonauta hians	Doryteuthis pealeii	Dpe24	chr24	chr5	113	0.983611636030541	0.234852018135199	0.580357142857143	3	chr5-chr5-chr24-chr24-chr24-chr24-chr24-chr24-chr5-chr5-chr5-chr5-chr24-chr24-chr24-chr24-chr24-chr24-chr24-chr24-chr24-chr24-chr24-chr24-chr5-chr5-chr5-chr5-chr5-chr5-chr24-chr24-chr24-chr5-chr5-chr5-chr5-chr5-chr5-chr24-chr24-chr24-chr24-chr24-chr24-chr24-chr24-chr24-chr24-chr24-chr5-chr5-chr5-chr24-chr24-chr24-chr24-chr24-chr24-chr5-chr5-chr5-chr5-chr5-chr24-chr24-chr24-chr24-chr24-chr24-chr24…
739	Fig2_2.	Argonauta hians	Doryteuthis pealeii	Dpe34	chr21	chr24	79	0.795881273595594	0.225266513970156	0.583333333333333	3	chr24-chr21-chr24-chr24-chr24-chr21-chr21-chr21-chr21-chr21-chr21-chr21-chr21-chr21-chr21-chr21-chr21-chr21-chr21-chr21-chr21-chr21-chr21-chr21-chr21-chr21-chr21-chr21-chr21-chr21-chr24-chr21-chr21-chr21-chr21-chr21-chr21-chr21-chr21-chr21-chr24-chr24-chr24-chr24-chr24-chr24-chr21-chr21-chr21-chr21-chr21-chr21-chr21-chr21-chr21-chr21-chr21-chr21-chr21-chr21-chr21-chr24-chr24-chr21-chr21-chr24-chr…
740	Fig2_2.	Argonauta hians	Doryteuthis pealeii	Dpe34	chr21	chr5	93	0.938315352233407	0.238949289998981	0.592391304347826	3	chr5-chr5-chr5-chr5-chr5-chr5-chr5-chr21-chr21-chr21-chr21-chr21-chr21-chr21-chr21-chr21-chr21-chr21-chr21-chr21-chr21-chr21-chr21-chr21-chr21-chr21-chr21-chr21-chr21-chr21-chr21-chr21-chr21-chr5-chr21-chr21-chr21-chr21-chr21-chr21-chr5-chr21-chr21-chr5-chr5-chr5-chr21-chr5-chr21-chr21-chr21-chr21-chr21-chr21-chr21-chr21-chr21-chr21-chr21-chr5-chr5-chr21-chr21-chr21-chr21-chr5-chr5-chr5-chr5-chr5…
741	Fig2_2.	Argonauta hians	Doryteuthis pealeii	Dpe34	chr24	chr5	52	0.947062243251533	0.394189721807395	0.637254901960784	3	chr5-chr5-chr5-chr5-chr5-chr5-chr5-chr24-chr24-chr24-chr24-chr24-chr5-chr5-chr5-chr5-chr5-chr5-chr24-chr24-chr24-chr24-chr24-chr24-chr5-chr5-chr24-chr5-chr5-chr5-chr5-chr5-chr24-chr5-chr5-chr5-chr24-chr24-chr5-chr5-chr24-chr5-chr5-chr5-chr5-chr5-chr5-chr5-chr24-chr24-chr24-chr5
742	Fig2_2.	Argonauta hians	Doryteuthis pealeii	Dpe20	chr5	chr2	203	0.813224220219801	0.125031544900257	0.54950495049505	2	chr2-chr2-chr2-chr2-chr2-chr2-chr5-chr5-chr5-chr2-chr2-chr2-chr2-chr5-chr5-chr5-chr5-chr5-chr5-chr5-chr5-chr2-chr2-chr5-chr5-chr5-chr5-chr5-chr5-chr5-chr5-chr5-chr5-chr5-chr5-chr5-chr5-chr5-chr5-chr2-chr2-chr2-chr5-chr5-chr5-chr5-chr5-chr5-chr2-chr2-chr2-chr2-chr2-chr2-chr2-chr2-chr2-chr2-chr2-chr2-chr2-chr2-chr2-chr2-chr2-chr2-chr2-chr2-chr5-chr2-chr2-chr2-chr5-chr5-chr5-chr5-chr5-chr5-chr5-chr5…
743	Fig2_2.	Argonauta hians	Doryteuthis pealeii	Dpe26	chr5	chr2	147	0.985228136034252	0.229414259873423	0.592465753424658	2	chr2-chr2-chr2-chr5-chr5-chr5-chr5-chr5-chr5-chr5-chr5-chr5-chr5-chr2-chr2-chr5-chr5-chr2-chr2-chr2-chr2-chr2-chr2-chr2-chr2-chr2-chr2-chr2-chr2-chr2-chr2-chr5-chr5-chr5-chr5-chr2-chr5-chr5-chr5-chr5-chr2-chr2-chr2-chr2-chr2-chr2-chr5-chr2-chr2-chr2-chr5-chr5-chr5-chr5-chr5-chr5-chr2-chr2-chr2-chr2-chr2-chr2-chr2-chr2-chr2-chr2-chr2-chr2-chr2-chr2-chr2-chr2-chr2-chr2-chr2-chr2-chr2-chr5-chr5-chr5…
744	Fig2_2.	Argonauta hians	Doryteuthis pealeii	Dpe13	chr2	chr16	177	0.834986952780466	0.13693171434594	0.551136363636364	2	chr2-chr2-chr2-chr2-chr2-chr2-chr2-chr2-chr2-chr16-chr2-chr2-chr2-chr2-chr2-chr2-chr2-chr2-chr2-chr2-chr2-chr2-chr2-chr2-chr2-chr2-chr2-chr16-chr16-chr2-chr2-chr2-chr16-chr2-chr2-chr2-chr2-chr2-chr2-chr2-chr16-chr16-chr16-chr16-chr16-chr16-chr16-chr16-chr16-chr16-chr2-chr2-chr2-chr2-chr2-chr2-chr2-chr2-chr2-chr2-chr2-chr2-chr2-chr2-chr2-chr2-chr2-chr2-chr2-chr2-chr2-chr2-chr2-chr2-chr2-chr2-chr2-…
745	Fig2_2.	Argonauta hians	Doryteuthis pealeii	Dpe38	chr2	chr8	45	0.991076059838222	0.231833264599961	0.568181818181818	3	chr2-chr2-chr2-chr2-chr2-chr2-chr2-chr2-chr8-chr2-chr2-chr2-chr2-chr2-chr2-chr2-chr2-chr8-chr2-chr2-chr2-chr2-chr2-chr2-chr2-chr8-chr8-chr8-chr8-chr8-chr8-chr8-chr8-chr8-chr8-chr8-chr8-chr8-chr8-chr8-chr8-chr8-chr8-chr2-chr2
746	Fig2_2.	Argonauta hians	Doryteuthis pealeii	Dpe38	chr2	chr22	61	0.976414308115487	0.31187149098425	0.608333333333333	3	chr22-chr22-chr22-chr2-chr22-chr22-chr22-chr22-chr22-chr22-chr22-chr2-chr22-chr22-chr22-chr22-chr22-chr2-chr2-chr2-chr2-chr2-chr2-chr22-chr22-chr2-chr2-chr2-chr2-chr2-chr2-chr2-chr2-chr22-chr22-chr2-chr2-chr2-chr2-chr2-chr2-chr2-chr22-chr22-chr22-chr22-chr22-chr22-chr22-chr22-chr22-chr22-chr22-chr22-chr22-chr2-chr22-chr22-chr22-chr22-chr2
747	Fig2_2.	Argonauta hians	Doryteuthis pealeii	Dpe38	chr8	chr22	56	0.940285958670631	0.236693652844078	0.572727272727273	3	chr22-chr22-chr22-chr22-chr22-chr22-chr22-chr22-chr22-chr22-chr22-chr22-chr22-chr22-chr22-chr8-chr22-chr22-chr22-chr22-chr8-chr22-chr22-chr22-chr22-chr22-chr22-chr22-chr22-chr8-chr8-chr8-chr8-chr8-chr8-chr8-chr8-chr8-chr8-chr8-chr8-chr8-chr8-chr8-chr22-chr22-chr22-chr22-chr22-chr8-chr8-chr8-chr22-chr22-chr22-chr22
748	Fig2_2.	Argonauta hians	Doryteuthis pealeii	Dpe14	chr2	chr8	139	0.883913177407973	0.197015155120704	0.576086956521739	3	chr2-chr8-chr8-chr8-chr8-chr8-chr8-chr8-chr8-chr8-chr8-chr8-chr8-chr2-chr2-chr2-chr2-chr8-chr8-chr8-chr8-chr8-chr8-chr8-chr8-chr8-chr8-chr8-chr2-chr2-chr2-chr2-chr2-chr2-chr2-chr2-chr2-chr2-chr2-chr2-chr2-chr2-chr2-chr2-chr2-chr2-chr2-chr2-chr2-chr2-chr8-chr8-chr8-chr8-chr8-chr8-chr8-chr8-chr8-chr2-chr2-chr2-chr8-chr8-chr8-chr2-chr2-chr8-chr8-chr8-chr2-chr8-chr8-chr8-chr8-chr8-chr8-chr8-chr8-chr8…
749	Fig2_2.	Argonauta hians	Doryteuthis pealeii	Dpe14	chr2	chr22	58	0.849751137253297	0.281490484641162	0.596491228070175	3	chr2-chr22-chr22-chr22-chr22-chr22-chr2-chr2-chr2-chr2-chr22-chr22-chr2-chr2-chr2-chr2-chr2-chr2-chr2-chr2-chr2-chr22-chr22-chr2-chr2-chr2-chr2-chr2-chr2-chr2-chr2-chr2-chr2-chr2-chr2-chr2-chr2-chr2-chr2-chr2-chr22-chr2-chr2-chr2-chr2-chr2-chr2-chr22-chr22-chr2-chr2-chr2-chr2-chr2-chr22-chr22-chr22-chr22
750	Fig2_2.	Argonauta hians	Doryteuthis pealeii	Dpe14	chr8	chr22	113	0.588395372219158	0.164235068542586	0.566964285714286	3	chr8-chr8-chr22-chr8-chr8-chr22-chr22-chr8-chr22-chr22-chr8-chr8-chr8-chr8-chr8-chr8-chr8-chr8-chr22-chr8-chr8-chr8-chr8-chr8-chr8-chr8-chr8-chr8-chr8-chr22-chr22-chr22-chr8-chr8-chr8-chr8-chr8-chr8-chr8-chr8-chr8-chr8-chr8-chr8-chr22-chr8-chr8-chr8-chr8-chr8-chr8-chr8-chr8-chr8-chr8-chr8-chr8-chr8-chr8-chr8-chr8-chr8-chr8-chr8-chr8-chr8-chr8-chr8-chr8-chr8-chr8-chr8-chr8-chr8-chr8-chr8-chr8-chr8…
751	Fig2_2.	Argonauta hians	Doryteuthis pealeii	Dpe19	chr1	chr2	109	0.995076532106423	0.182204287805367	0.564814814814815	3	chr1-chr2-chr2-chr2-chr2-chr1-chr1-chr1-chr1-chr1-chr1-chr1-chr1-chr1-chr2-chr2-chr2-chr2-chr2-chr2-chr2-chr2-chr2-chr2-chr2-chr2-chr2-chr2-chr2-chr2-chr2-chr2-chr2-chr1-chr1-chr2-chr2-chr2-chr1-chr1-chr1-chr1-chr2-chr2-chr1-chr1-chr1-chr1-chr1-chr1-chr2-chr2-chr2-chr2-chr2-chr2-chr2-chr2-chr2-chr2-chr2-chr2-chr2-chr2-chr2-chr1-chr1-chr1-chr2-chr1-chr1-chr1-chr1-chr1-chr1-chr1-chr1-chr1-chr1-chr1…
752	Fig2_2.	Argonauta hians	Doryteuthis pealeii	Dpe19	chr1	chr8	86	0.897684493414164	0.322479976593354	0.629411764705882	3	chr1-chr1-chr8-chr1-chr1-chr1-chr1-chr1-chr1-chr1-chr1-chr1-chr1-chr1-chr1-chr1-chr1-chr1-chr1-chr8-chr8-chr1-chr8-chr8-chr1-chr1-chr8-chr8-chr8-chr8-chr1-chr8-chr8-chr1-chr8-chr1-chr1-chr8-chr8-chr8-chr8-chr8-chr1-chr1-chr1-chr1-chr1-chr1-chr8-chr8-chr1-chr1-chr1-chr1-chr1-chr8-chr8-chr1-chr1-chr1-chr1-chr1-chr1-chr1-chr1-chr1-chr1-chr1-chr1-chr1-chr1-chr8-chr8-chr1-chr8-chr8-chr8-chr8-chr1-chr1…
753	Fig2_2.	Argonauta hians	Doryteuthis pealeii	Dpe19	chr2	chr8	77	0.934646643978669	0.246628371441699	0.592105263157895	3	chr2-chr2-chr2-chr2-chr8-chr2-chr2-chr2-chr2-chr2-chr2-chr2-chr2-chr2-chr2-chr2-chr2-chr2-chr2-chr2-chr2-chr2-chr2-chr2-chr2-chr2-chr2-chr2-chr2-chr8-chr8-chr8-chr8-chr8-chr8-chr8-chr8-chr2-chr2-chr2-chr2-chr2-chr2-chr2-chr2-chr8-chr8-chr2-chr2-chr2-chr2-chr2-chr2-chr2-chr8-chr8-chr8-chr2-chr8-chr8-chr8-chr8-chr8-chr8-chr8-chr8-chr8-chr2-chr8-chr8-chr2-chr2-chr8-chr8-chr2-chr2-chr2
754	Fig2_2.	Argonauta hians	Doryteuthis pealeii	Dpe17	chr1	chr2	201	0.923190809951659	0.163625137936828	0.565	3	chr1-chr1-chr1-chr1-chr1-chr2-chr2-chr2-chr2-chr2-chr2-chr2-chr2-chr2-chr1-chr1-chr1-chr1-chr1-chr1-chr1-chr1-chr1-chr1-chr1-chr1-chr1-chr1-chr1-chr1-chr1-chr1-chr1-chr1-chr1-chr1-chr1-chr2-chr1-chr1-chr1-chr1-chr1-chr1-chr1-chr1-chr1-chr1-chr2-chr2-chr1-chr2-chr2-chr2-chr2-chr2-chr2-chr2-chr2-chr2-chr2-chr2-chr2-chr2-chr2-chr2-chr2-chr2-chr2-chr2-chr2-chr2-chr2-chr2-chr2-chr2-chr2-chr2-chr2-chr1…
755	Fig2_2.	Argonauta hians	Doryteuthis pealeii	Dpe17	chr1	chr26	163	0.688855259814429	0.145061201619298	0.549382716049383	3	chr1-chr1-chr1-chr1-chr1-chr1-chr1-chr1-chr1-chr1-chr26-chr26-chr26-chr26-chr1-chr1-chr1-chr1-chr1-chr1-chr1-chr1-chr1-chr1-chr1-chr1-chr1-chr1-chr1-chr1-chr1-chr1-chr26-chr1-chr1-chr1-chr1-chr1-chr1-chr1-chr1-chr1-chr1-chr1-chr26-chr26-chr26-chr26-chr26-chr26-chr26-chr26-chr26-chr26-chr1-chr1-chr1-chr1-chr1-chr1-chr1-chr1-chr1-chr1-chr1-chr1-chr1-chr1-chr1-chr26-chr1-chr1-chr1-chr1-chr1-chr1-chr…
756	Fig2_2.	Argonauta hians	Doryteuthis pealeii	Dpe17	chr2	chr26	98	0.888646669898079	0.212361359968774	0.577319587628866	3	chr2-chr2-chr2-chr2-chr2-chr2-chr2-chr2-chr2-chr26-chr26-chr26-chr26-chr26-chr2-chr2-chr2-chr2-chr26-chr2-chr2-chr2-chr2-chr2-chr2-chr2-chr2-chr2-chr2-chr2-chr2-chr2-chr2-chr2-chr2-chr2-chr2-chr2-chr2-chr2-chr2-chr2-chr2-chr2-chr2-chr26-chr26-chr26-chr26-chr26-chr2-chr26-chr26-chr26-chr26-chr26-chr2-chr2-chr26-chr26-chr26-chr26-chr26-chr2-chr2-chr2-chr2-chr2-chr2-chr2-chr26-chr26-chr26-chr26-chr2…
757	Fig2_2.	Argonauta hians	Doryteuthis pealeii	Dpe28	chr2	chr23	129	0.999609836367807	0.252914152728403	0.59765625	3	chr2-chr2-chr2-chr2-chr2-chr2-chr2-chr2-chr2-chr2-chr23-chr2-chr2-chr2-chr23-chr2-chr2-chr23-chr23-chr2-chr2-chr2-chr2-chr2-chr23-chr23-chr23-chr23-chr2-chr23-chr23-chr23-chr23-chr23-chr23-chr23-chr23-chr23-chr2-chr23-chr23-chr2-chr2-chr2-chr2-chr2-chr2-chr2-chr2-chr23-chr23-chr23-chr23-chr23-chr23-chr23-chr23-chr23-chr2-chr2-chr2-chr2-chr2-chr2-chr2-chr2-chr2-chr2-chr2-chr23-chr23-chr23-chr23-ch…
758	Fig2_2.	Argonauta hians	Doryteuthis pealeii	Dpe28	chr2	chr26	98	0.940285958670631	0.195367043564398	0.56701030927835	3	chr2-chr2-chr2-chr2-chr2-chr2-chr2-chr2-chr2-chr2-chr2-chr2-chr2-chr2-chr2-chr2-chr2-chr2-chr2-chr2-chr2-chr2-chr26-chr26-chr26-chr2-chr2-chr2-chr2-chr2-chr2-chr26-chr26-chr26-chr26-chr26-chr26-chr26-chr26-chr26-chr26-chr2-chr2-chr26-chr26-chr2-chr2-chr2-chr2-chr2-chr2-chr2-chr2-chr2-chr2-chr2-chr26-chr2-chr26-chr2-chr2-chr2-chr2-chr2-chr2-chr2-chr26-chr26-chr26-chr26-chr26-chr26-chr26-chr26-chr2…
759	Fig2_2.	Argonauta hians	Doryteuthis pealeii	Dpe28	chr23	chr26	101	0.93093507215049	0.174001317059266	0.555	3	chr23-chr23-chr23-chr23-chr23-chr23-chr23-chr23-chr23-chr23-chr23-chr23-chr23-chr23-chr23-chr23-chr23-chr23-chr23-chr26-chr26-chr26-chr26-chr26-chr26-chr26-chr26-chr26-chr26-chr26-chr26-chr26-chr23-chr23-chr23-chr23-chr23-chr23-chr23-chr23-chr23-chr26-chr26-chr26-chr23-chr23-chr23-chr23-chr23-chr23-chr23-chr23-chr23-chr23-chr23-chr23-chr23-chr23-chr26-chr23-chr23-chr23-chr23-chr23-chr23-chr23-chr…
760	Fig2_2.	Argonauta hians	Doryteuthis pealeii	Dpe18	chr2	chr23	181	0.94194697392493	0.197715981892162	0.580555555555556	3	chr23-chr23-chr23-chr2-chr23-chr23-chr2-chr2-chr2-chr2-chr2-chr2-chr2-chr2-chr23-chr23-chr23-chr23-chr23-chr2-chr23-chr2-chr2-chr2-chr2-chr2-chr2-chr2-chr2-chr23-chr23-chr23-chr2-chr23-chr2-chr2-chr2-chr2-chr2-chr2-chr2-chr2-chr23-chr23-chr23-chr23-chr23-chr23-chr23-chr23-chr2-chr2-chr2-chr2-chr23-chr23-chr23-chr23-chr2-chr23-chr23-chr2-chr2-chr23-chr23-chr23-chr23-chr23-chr2-chr2-chr2-chr2-chr23…
761	Fig2_2.	Argonauta hians	Doryteuthis pealeii	Dpe18	chr2	chr20	171	0.906153218519496	0.231092002458455	0.597058823529412	3	chr20-chr20-chr20-chr2-chr20-chr20-chr20-chr20-chr20-chr20-chr20-chr2-chr2-chr2-chr2-chr2-chr2-chr2-chr20-chr2-chr20-chr2-chr2-chr2-chr2-chr2-chr2-chr2-chr2-chr2-chr2-chr2-chr2-chr2-chr2-chr2-chr2-chr2-chr2-chr20-chr20-chr20-chr20-chr20-chr20-chr2-chr2-chr2-chr2-chr2-chr20-chr20-chr20-chr2-chr2-chr20-chr20-chr20-chr2-chr2-chr2-chr2-chr2-chr20-chr20-chr20-chr20-chr20-chr2-chr2-chr2-chr20-chr2-chr2…
762	Fig2_2.	Argonauta hians	Doryteuthis pealeii	Dpe18	chr23	chr20	120	0.99498482818597	0.305714987824696	0.626050420168067	3	chr23-chr23-chr20-chr20-chr20-chr23-chr23-chr23-chr20-chr20-chr20-chr20-chr20-chr20-chr20-chr20-chr23-chr23-chr20-chr23-chr23-chr23-chr23-chr23-chr23-chr23-chr23-chr23-chr23-chr23-chr23-chr23-chr23-chr23-chr20-chr20-chr20-chr20-chr20-chr20-chr23-chr23-chr23-chr23-chr23-chr20-chr23-chr20-chr23-chr20-chr23-chr23-chr23-chr20-chr20-chr20-chr23-chr23-chr23-chr20-chr20-chr20-chr20-chr20-chr20-chr20-chr…
763	Fig2_2.	Argonauta hians	Doryteuthis pealeii	Dpe06	chr8	chr20	204	0.982177063887781	0.170164124642693	0.568965517241379	3	chr20-chr8-chr8-chr20-chr20-chr20-chr20-chr20-chr20-chr20-chr20-chr20-chr20-chr20-chr20-chr20-chr20-chr20-chr20-chr20-chr20-chr20-chr20-chr20-chr20-chr20-chr20-chr20-chr20-chr20-chr20-chr20-chr20-chr20-chr20-chr20-chr20-chr20-chr20-chr8-chr8-chr8-chr20-chr20-chr20-chr8-chr8-chr8-chr20-chr20-chr20-chr20-chr20-chr8-chr8-chr8-chr8-chr8-chr8-chr8-chr8-chr8-chr20-chr8-chr8-chr8-chr8-chr8-chr20-chr20-c…
764	Fig2_2.	Argonauta hians	Doryteuthis pealeii	Dpe06	chr8	chr26	135	0.945115217302493	0.208526693882178	0.582089552238806	3	chr26-chr8-chr8-chr26-chr26-chr8-chr8-chr8-chr26-chr26-chr26-chr26-chr8-chr8-chr8-chr26-chr26-chr26-chr26-chr26-chr26-chr26-chr26-chr26-chr26-chr26-chr8-chr8-chr8-chr8-chr8-chr8-chr8-chr8-chr8-chr8-chr8-chr8-chr8-chr8-chr8-chr8-chr8-chr8-chr8-chr8-chr8-chr8-chr8-chr8-chr8-chr8-chr8-chr8-chr8-chr8-chr8-chr26-chr26-chr26-chr8-chr8-chr8-chr8-chr8-chr8-chr26-chr26-chr8-chr8-chr8-chr26-chr26-chr26-chr…
765	Fig2_2.	Argonauta hians	Doryteuthis pealeii	Dpe06	chr20	chr26	167	0.873089548843259	0.245159148661743	0.602409638554217	3	chr20-chr26-chr20-chr20-chr20-chr20-chr26-chr20-chr20-chr20-chr20-chr20-chr20-chr20-chr20-chr20-chr20-chr26-chr20-chr20-chr20-chr20-chr20-chr20-chr20-chr20-chr20-chr20-chr20-chr20-chr20-chr20-chr20-chr20-chr20-chr20-chr20-chr20-chr20-chr20-chr26-chr26-chr26-chr26-chr20-chr20-chr20-chr26-chr26-chr26-chr26-chr20-chr26-chr26-chr26-chr26-chr20-chr20-chr20-chr20-chr26-chr26-chr26-chr20-chr20-chr20-chr…
766	Fig2_2.	Argonauta hians	Doryteuthis pealeii	Dpe12	chr8	chr23	72	1	0.142257323223252	0.528169014084507	3	chr23-chr23-chr23-chr23-chr23-chr23-chr23-chr23-chr23-chr23-chr23-chr23-chr23-chr23-chr23-chr23-chr23-chr23-chr23-chr23-chr23-chr8-chr8-chr8-chr8-chr8-chr8-chr8-chr8-chr8-chr8-chr8-chr8-chr8-chr8-chr8-chr8-chr8-chr8-chr8-chr8-chr23-chr23-chr23-chr23-chr23-chr23-chr23-chr23-chr23-chr23-chr23-chr23-chr23-chr23-chr8-chr8-chr8-chr8-chr8-chr8-chr8-chr8-chr8-chr8-chr8-chr8-chr8-chr8-chr8-chr8-chr23
767	Fig2_2.	Argonauta hians	Doryteuthis pealeii	Dpe12	chr8	chr20	104	0.930586129131993	0.205971749162675	0.577669902912621	3	chr20-chr20-chr20-chr20-chr20-chr20-chr20-chr20-chr20-chr20-chr20-chr20-chr20-chr20-chr20-chr20-chr20-chr20-chr20-chr8-chr8-chr20-chr8-chr20-chr8-chr8-chr8-chr8-chr8-chr20-chr20-chr20-chr20-chr20-chr20-chr20-chr20-chr20-chr20-chr20-chr8-chr8-chr8-chr20-chr20-chr20-chr8-chr8-chr20-chr8-chr8-chr8-chr8-chr8-chr8-chr8-chr20-chr20-chr20-chr20-chr20-chr20-chr20-chr20-chr20-chr20-chr20-chr20-chr20-chr20…
768	Fig2_2.	Argonauta hians	Doryteuthis pealeii	Dpe12	chr23	chr20	104	0.930586129131993	0.228506769754043	0.58252427184466	3	chr20-chr20-chr23-chr23-chr23-chr23-chr23-chr23-chr23-chr23-chr23-chr20-chr20-chr20-chr23-chr23-chr23-chr20-chr20-chr20-chr20-chr20-chr20-chr20-chr20-chr20-chr23-chr23-chr23-chr20-chr20-chr20-chr23-chr20-chr23-chr23-chr23-chr23-chr23-chr20-chr20-chr20-chr20-chr20-chr20-chr20-chr20-chr20-chr20-chr20-chr20-chr20-chr20-chr20-chr20-chr20-chr20-chr23-chr23-chr23-chr23-chr23-chr20-chr20-chr20-chr20-chr…
769	Fig2_2.	Argonauta hians	Doryteuthis pealeii	Dpe15	chr14	chr27	69	0.955758991215001	0.564865118050937	0.742647058823529	4	chr14-chr14-chr27-chr14-chr14-chr27-chr27-chr14-chr27-chr14-chr27-chr27-chr27-chr14-chr14-chr27-chr14-chr14-chr14-chr27-chr14-chr27-chr14-chr14-chr14-chr27-chr27-chr14-chr27-chr14-chr27-chr27-chr14-chr14-chr27-chr14-chr27-chr27-chr14-chr14-chr14-chr14-chr14-chr14-chr27-chr27-chr14-chr14-chr14-chr14-chr14-chr14-chr14-chr27-chr14-chr27-chr14-chr14-chr14-chr14-chr14-chr27-chr14-chr14-chr14-chr14-chr…
770	Fig2_2.	Argonauta hians	Doryteuthis pealeii	Dpe15	chr14	chr24	65	0.923338888994443	0.384899848898385	0.65625	4	chr24-chr14-chr14-chr24-chr24-chr24-chr14-chr14-chr24-chr24-chr24-chr24-chr14-chr14-chr14-chr14-chr24-chr14-chr14-chr14-chr24-chr14-chr14-chr14-chr24-chr14-chr24-chr14-chr14-chr14-chr14-chr14-chr14-chr14-chr14-chr14-chr24-chr14-chr14-chr14-chr24-chr14-chr14-chr14-chr14-chr14-chr14-chr14-chr14-chr14-chr14-chr14-chr14-chr14-chr14-chr14-chr24-chr14-chr24-chr24-chr24-chr24-chr24-chr24-chr24
771	Fig2_2.	Argonauta hians	Doryteuthis pealeii	Dpe15	chr14	chr12	280	0.618706108226832	0.194170166271033	0.589605734767025	4	chr12-chr12-chr12-chr12-chr12-chr12-chr14-chr12-chr12-chr12-chr12-chr12-chr12-chr12-chr12-chr12-chr12-chr12-chr12-chr12-chr12-chr12-chr12-chr12-chr12-chr12-chr12-chr12-chr12-chr12-chr12-chr12-chr12-chr12-chr12-chr12-chr12-chr12-chr12-chr12-chr12-chr12-chr14-chr12-chr12-chr12-chr12-chr12-chr12-chr12-chr12-chr12-chr12-chr12-chr12-chr12-chr12-chr12-chr14-chr14-chr12-chr12-chr12-chr12-chr12-chr12-chr…
772	Fig2_2.	Argonauta hians	Doryteuthis pealeii	Dpe15	chr27	chr24	48	0.99498482818597	0.498713688459334	0.691489361702128	4	chr24-chr24-chr24-chr24-chr27-chr24-chr24-chr24-chr24-chr27-chr27-chr27-chr27-chr27-chr27-chr27-chr24-chr24-chr27-chr27-chr24-chr27-chr27-chr24-chr27-chr27-chr27-chr27-chr27-chr27-chr24-chr27-chr27-chr24-chr27-chr27-chr27-chr24-chr24-chr27-chr24-chr24-chr24-chr24-chr27-chr27-chr24-chr24
773	Fig2_2.	Argonauta hians	Doryteuthis pealeii	Dpe15	chr27	chr12	263	0.465369245335816	0.145793088713261	0.564885496183206	4	chr12-chr12-chr12-chr12-chr12-chr12-chr12-chr12-chr12-chr12-chr12-chr12-chr12-chr12-chr12-chr12-chr12-chr12-chr12-chr12-chr12-chr12-chr12-chr12-chr12-chr12-chr12-chr12-chr12-chr12-chr12-chr12-chr12-chr12-chr12-chr12-chr12-chr12-chr12-chr12-chr12-chr12-chr12-chr12-chr12-chr12-chr12-chr12-chr12-chr12-chr12-chr12-chr12-chr12-chr12-chr12-chr27-chr12-chr12-chr12-chr12-chr12-chr12-chr12-chr12-chr12-chr…
774	Fig2_2.	Argonauta hians	Doryteuthis pealeii	Dpe15	chr24	chr12	259	0.419357918578801	0.127797633819841	0.554263565891473	4	chr12-chr12-chr12-chr12-chr12-chr12-chr24-chr12-chr12-chr12-chr12-chr12-chr12-chr12-chr12-chr12-chr12-chr12-chr12-chr12-chr12-chr12-chr12-chr12-chr12-chr12-chr12-chr12-chr12-chr12-chr12-chr12-chr12-chr12-chr12-chr12-chr12-chr12-chr12-chr12-chr12-chr12-chr12-chr12-chr12-chr12-chr12-chr12-chr12-chr12-chr12-chr12-chr12-chr12-chr12-chr12-chr12-chr24-chr24-chr24-chr12-chr24-chr12-chr12-chr12-chr12-chr…
775	Fig2_2.	Argonauta hians	Doryteuthis pealeii	Dpe46	chr12	chr22	98	0.956294006160033	0.301616961358547	0.618556701030928	2	chr22-chr12-chr12-chr22-chr12-chr12-chr12-chr12-chr12-chr22-chr22-chr22-chr22-chr12-chr12-chr12-chr12-chr12-chr12-chr12-chr12-chr12-chr12-chr12-chr12-chr22-chr12-chr12-chr22-chr22-chr22-chr12-chr22-chr22-chr22-chr12-chr12-chr12-chr12-chr12-chr12-chr12-chr12-chr12-chr12-chr12-chr12-chr12-chr22-chr22-chr12-chr12-chr22-chr22-chr22-chr22-chr22-chr22-chr22-chr22-chr12-chr12-chr12-chr22-chr22-chr12-chr…
776	Fig2_2.	Argonauta hians	Doryteuthis pealeii	Dpe21	chr12	chr22	156	0.924573126607626	0.247862820793566	0.603225806451613	2	chr12-chr22-chr22-chr22-chr22-chr12-chr12-chr12-chr12-chr12-chr12-chr12-chr12-chr12-chr12-chr12-chr12-chr12-chr12-chr12-chr12-chr12-chr12-chr12-chr12-chr12-chr12-chr12-chr22-chr12-chr12-chr12-chr12-chr12-chr12-chr12-chr12-chr12-chr12-chr22-chr22-chr22-chr22-chr12-chr12-chr22-chr22-chr12-chr12-chr12-chr12-chr12-chr12-chr12-chr12-chr12-chr12-chr22-chr12-chr12-chr12-chr12-chr12-chr22-chr22-chr22-chr…
777	Fig2_3.	Octopus vulgaris	Doryteuthis pealeii	Chr30	Dpe02	Dpe40	124	0.532136227041611	0.17932525030657	0.569105691056911	2	Dpe02-Dpe02-Dpe40-Dpe40-Dpe40-Dpe02-Dpe40-Dpe02-Dpe02-Dpe02-Dpe02-Dpe02-Dpe02-Dpe02-Dpe02-Dpe02-Dpe02-Dpe02-Dpe02-Dpe02-Dpe02-Dpe02-Dpe02-Dpe02-Dpe40-Dpe02-Dpe02-Dpe02-Dpe02-Dpe02-Dpe02-Dpe02-Dpe02-Dpe02-Dpe02-Dpe02-Dpe02-Dpe02-Dpe02-Dpe02-Dpe02-Dpe02-Dpe02-Dpe02-Dpe02-Dpe02-Dpe02-Dpe40-Dpe02-Dpe02-Dpe02-Dpe02-Dpe02-Dpe40-Dpe40-Dpe40-Dpe02-Dpe02-Dpe02-Dpe02-Dpe02-Dpe02-Dpe02-Dpe02-Dpe02-Dpe02-Dpe…
778	Fig2_3.	Octopus vulgaris	Doryteuthis pealeii	Chr01	Dpe02	Dpe16	286	0.873460906606087	0.0769226486813373	0.529824561403509	5	Dpe02-Dpe02-Dpe02-Dpe02-Dpe02-Dpe02-Dpe02-Dpe02-Dpe02-Dpe02-Dpe02-Dpe02-Dpe02-Dpe02-Dpe02-Dpe02-Dpe02-Dpe02-Dpe02-Dpe02-Dpe02-Dpe02-Dpe02-Dpe02-Dpe02-Dpe02-Dpe02-Dpe02-Dpe02-Dpe02-Dpe02-Dpe02-Dpe02-Dpe02-Dpe02-Dpe02-Dpe02-Dpe02-Dpe02-Dpe02-Dpe02-Dpe02-Dpe02-Dpe02-Dpe02-Dpe02-Dpe02-Dpe02-Dpe02-Dpe02-Dpe02-Dpe02-Dpe02-Dpe02-Dpe02-Dpe02-Dpe02-Dpe02-Dpe02-Dpe02-Dpe02-Dpe02-Dpe02-Dpe02-Dpe02-Dpe02-Dpe…
779	Fig2_3.	Octopus vulgaris	Doryteuthis pealeii	Chr01	Dpe02	Dpe41	327	0.959624638652139	0.0810445713419901	0.532208588957055	5	Dpe02-Dpe02-Dpe41-Dpe41-Dpe41-Dpe41-Dpe41-Dpe41-Dpe41-Dpe41-Dpe41-Dpe41-Dpe02-Dpe02-Dpe02-Dpe02-Dpe02-Dpe02-Dpe02-Dpe02-Dpe02-Dpe02-Dpe02-Dpe02-Dpe02-Dpe02-Dpe02-Dpe02-Dpe02-Dpe02-Dpe02-Dpe02-Dpe02-Dpe02-Dpe02-Dpe02-Dpe02-Dpe02-Dpe02-Dpe02-Dpe02-Dpe02-Dpe02-Dpe02-Dpe02-Dpe02-Dpe02-Dpe02-Dpe02-Dpe02-Dpe02-Dpe02-Dpe02-Dpe02-Dpe02-Dpe02-Dpe02-Dpe02-Dpe02-Dpe02-Dpe02-Dpe02-Dpe02-Dpe02-Dpe02-Dpe02-Dpe…
780	Fig2_3.	Octopus vulgaris	Doryteuthis pealeii	Chr01	Dpe02	Dpe30	333	0.966954545097483	0.0948316648330897	0.537650602409639	5	Dpe02-Dpe02-Dpe30-Dpe30-Dpe30-Dpe30-Dpe30-Dpe30-Dpe30-Dpe30-Dpe30-Dpe30-Dpe02-Dpe02-Dpe02-Dpe02-Dpe02-Dpe02-Dpe02-Dpe02-Dpe02-Dpe02-Dpe02-Dpe02-Dpe02-Dpe02-Dpe02-Dpe02-Dpe02-Dpe02-Dpe02-Dpe02-Dpe02-Dpe02-Dpe02-Dpe02-Dpe02-Dpe02-Dpe02-Dpe02-Dpe02-Dpe02-Dpe02-Dpe02-Dpe02-Dpe02-Dpe02-Dpe02-Dpe02-Dpe02-Dpe02-Dpe02-Dpe02-Dpe02-Dpe02-Dpe02-Dpe02-Dpe02-Dpe02-Dpe02-Dpe02-Dpe02-Dpe02-Dpe02-Dpe02-Dpe02-Dpe…
781	Fig2_3.	Octopus vulgaris	Doryteuthis pealeii	Chr01	Dpe02	Dpe40	332	0.965802879510896	0.147893400922738	0.561933534743202	5	Dpe40-Dpe40-Dpe40-Dpe40-Dpe40-Dpe40-Dpe40-Dpe40-Dpe40-Dpe02-Dpe02-Dpe02-Dpe02-Dpe02-Dpe02-Dpe02-Dpe02-Dpe02-Dpe02-Dpe40-Dpe40-Dpe40-Dpe02-Dpe02-Dpe02-Dpe02-Dpe02-Dpe40-Dpe40-Dpe40-Dpe40-Dpe40-Dpe40-Dpe40-Dpe02-Dpe02-Dpe02-Dpe40-Dpe40-Dpe40-Dpe02-Dpe02-Dpe02-Dpe40-Dpe40-Dpe40-Dpe40-Dpe40-Dpe40-Dpe40-Dpe02-Dpe02-Dpe02-Dpe02-Dpe02-Dpe02-Dpe02-Dpe02-Dpe02-Dpe02-Dpe02-Dpe02-Dpe02-Dpe02-Dpe40-Dpe40-Dpe…
782	Fig2_3.	Octopus vulgaris	Doryteuthis pealeii	Chr01	Dpe16	Dpe41	209	0.972059136405396	0.110007530686361	0.538461538461538	5	Dpe41-Dpe41-Dpe41-Dpe41-Dpe41-Dpe41-Dpe41-Dpe41-Dpe41-Dpe41-Dpe41-Dpe16-Dpe16-Dpe16-Dpe16-Dpe16-Dpe16-Dpe16-Dpe16-Dpe16-Dpe16-Dpe16-Dpe16-Dpe41-Dpe41-Dpe41-Dpe41-Dpe41-Dpe41-Dpe41-Dpe41-Dpe41-Dpe41-Dpe41-Dpe41-Dpe16-Dpe16-Dpe16-Dpe16-Dpe16-Dpe16-Dpe16-Dpe16-Dpe16-Dpe16-Dpe16-Dpe16-Dpe16-Dpe41-Dpe41-Dpe41-Dpe41-Dpe41-Dpe41-Dpe16-Dpe16-Dpe16-Dpe41-Dpe41-Dpe41-Dpe41-Dpe16-Dpe16-Dpe16-Dpe16-Dpe16-Dpe…
783	Fig2_3.	Octopus vulgaris	Doryteuthis pealeii	Chr01	Dpe16	Dpe30	215	0.965248306729824	0.134720639228252	0.546728971962617	5	Dpe30-Dpe30-Dpe30-Dpe30-Dpe30-Dpe30-Dpe30-Dpe30-Dpe30-Dpe30-Dpe30-Dpe30-Dpe30-Dpe30-Dpe30-Dpe30-Dpe30-Dpe30-Dpe30-Dpe30-Dpe30-Dpe16-Dpe16-Dpe16-Dpe16-Dpe16-Dpe16-Dpe16-Dpe16-Dpe16-Dpe16-Dpe16-Dpe16-Dpe30-Dpe30-Dpe30-Dpe30-Dpe30-Dpe30-Dpe30-Dpe30-Dpe30-Dpe30-Dpe30-Dpe30-Dpe30-Dpe30-Dpe30-Dpe30-Dpe30-Dpe30-Dpe30-Dpe30-Dpe30-Dpe16-Dpe16-Dpe16-Dpe16-Dpe16-Dpe16-Dpe16-Dpe16-Dpe16-Dpe16-Dpe16-Dpe16-Dpe…
784	Fig2_3.	Octopus vulgaris	Doryteuthis pealeii	Chr01	Dpe16	Dpe40	214	0.966408672349208	0.0885145816261662	0.530516431924883	5	Dpe40-Dpe40-Dpe40-Dpe40-Dpe40-Dpe40-Dpe40-Dpe40-Dpe40-Dpe40-Dpe40-Dpe40-Dpe40-Dpe40-Dpe40-Dpe40-Dpe40-Dpe40-Dpe40-Dpe40-Dpe40-Dpe40-Dpe40-Dpe40-Dpe40-Dpe40-Dpe40-Dpe40-Dpe40-Dpe40-Dpe40-Dpe40-Dpe40-Dpe40-Dpe40-Dpe40-Dpe40-Dpe40-Dpe40-Dpe40-Dpe40-Dpe40-Dpe40-Dpe40-Dpe40-Dpe40-Dpe40-Dpe40-Dpe40-Dpe40-Dpe40-Dpe40-Dpe40-Dpe40-Dpe40-Dpe40-Dpe40-Dpe16-Dpe16-Dpe16-Dpe16-Dpe16-Dpe16-Dpe16-Dpe16-Dpe16-Dpe…
785	Fig2_3.	Octopus vulgaris	Doryteuthis pealeii	Chr01	Dpe41	Dpe30	256	0.999603715686848	0.163014256625573	0.568627450980392	5	Dpe41-Dpe41-Dpe30-Dpe30-Dpe41-Dpe30-Dpe41-Dpe30-Dpe30-Dpe30-Dpe41-Dpe41-Dpe41-Dpe41-Dpe41-Dpe30-Dpe30-Dpe41-Dpe30-Dpe30-Dpe41-Dpe30-Dpe30-Dpe30-Dpe30-Dpe30-Dpe30-Dpe30-Dpe30-Dpe30-Dpe30-Dpe30-Dpe41-Dpe41-Dpe41-Dpe41-Dpe41-Dpe30-Dpe30-Dpe30-Dpe30-Dpe30-Dpe30-Dpe41-Dpe41-Dpe30-Dpe30-Dpe30-Dpe30-Dpe30-Dpe30-Dpe30-Dpe30-Dpe41-Dpe41-Dpe41-Dpe41-Dpe41-Dpe30-Dpe30-Dpe30-Dpe30-Dpe30-Dpe30-Dpe30-Dpe41-Dpe…
786	Fig2_3.	Octopus vulgaris	Doryteuthis pealeii	Chr01	Dpe41	Dpe40	255	0.999722647539407	0.083267634366545	0.529527559055118	5	Dpe40-Dpe40-Dpe40-Dpe40-Dpe40-Dpe40-Dpe40-Dpe40-Dpe40-Dpe41-Dpe41-Dpe41-Dpe41-Dpe41-Dpe41-Dpe41-Dpe41-Dpe41-Dpe41-Dpe40-Dpe40-Dpe40-Dpe40-Dpe40-Dpe40-Dpe40-Dpe40-Dpe40-Dpe40-Dpe40-Dpe40-Dpe40-Dpe40-Dpe40-Dpe40-Dpe40-Dpe40-Dpe40-Dpe40-Dpe40-Dpe40-Dpe40-Dpe40-Dpe40-Dpe40-Dpe40-Dpe40-Dpe40-Dpe40-Dpe40-Dpe40-Dpe40-Dpe40-Dpe40-Dpe40-Dpe40-Dpe40-Dpe40-Dpe40-Dpe40-Dpe40-Dpe40-Dpe40-Dpe40-Dpe40-Dpe40-Dpe…
787	Fig2_3.	Octopus vulgaris	Doryteuthis pealeii	Chr01	Dpe30	Dpe40	261	0.999989410764884	0.10793132802648	0.540384615384615	5	Dpe40-Dpe40-Dpe40-Dpe40-Dpe40-Dpe40-Dpe40-Dpe40-Dpe40-Dpe30-Dpe30-Dpe30-Dpe30-Dpe30-Dpe30-Dpe30-Dpe30-Dpe30-Dpe30-Dpe40-Dpe40-Dpe40-Dpe40-Dpe40-Dpe40-Dpe40-Dpe40-Dpe40-Dpe40-Dpe40-Dpe40-Dpe40-Dpe40-Dpe40-Dpe40-Dpe40-Dpe40-Dpe40-Dpe40-Dpe40-Dpe40-Dpe40-Dpe40-Dpe40-Dpe40-Dpe40-Dpe40-Dpe40-Dpe40-Dpe40-Dpe40-Dpe40-Dpe40-Dpe40-Dpe40-Dpe40-Dpe40-Dpe40-Dpe40-Dpe40-Dpe40-Dpe40-Dpe40-Dpe40-Dpe40-Dpe40-Dpe…
788	Fig2_3.	Octopus vulgaris	Doryteuthis pealeii	Chr27	Dpe16	Dpe30	136	0.672294817075638	0.17412479126974	0.566666666666667	3	Dpe16-Dpe16-Dpe16-Dpe16-Dpe16-Dpe30-Dpe30-Dpe16-Dpe16-Dpe16-Dpe16-Dpe16-Dpe16-Dpe30-Dpe30-Dpe30-Dpe30-Dpe30-Dpe30-Dpe16-Dpe16-Dpe16-Dpe16-Dpe30-Dpe30-Dpe30-Dpe16-Dpe16-Dpe16-Dpe16-Dpe30-Dpe30-Dpe16-Dpe16-Dpe16-Dpe16-Dpe16-Dpe16-Dpe16-Dpe16-Dpe16-Dpe16-Dpe16-Dpe16-Dpe16-Dpe16-Dpe16-Dpe16-Dpe16-Dpe16-Dpe16-Dpe16-Dpe16-Dpe16-Dpe16-Dpe16-Dpe16-Dpe16-Dpe16-Dpe16-Dpe16-Dpe16-Dpe16-Dpe16-Dpe16-Dpe30-Dpe…
789	Fig2_3.	Octopus vulgaris	Doryteuthis pealeii	Chr27	Dpe16	Dpe15	156	0.858230792641141	0.150885758198415	0.558064516129032	3	Dpe15-Dpe15-Dpe15-Dpe15-Dpe15-Dpe16-Dpe16-Dpe16-Dpe16-Dpe15-Dpe15-Dpe15-Dpe15-Dpe15-Dpe16-Dpe16-Dpe16-Dpe15-Dpe16-Dpe16-Dpe16-Dpe16-Dpe16-Dpe16-Dpe16-Dpe16-Dpe16-Dpe16-Dpe16-Dpe16-Dpe16-Dpe16-Dpe16-Dpe16-Dpe16-Dpe16-Dpe16-Dpe16-Dpe16-Dpe16-Dpe16-Dpe16-Dpe16-Dpe15-Dpe16-Dpe16-Dpe16-Dpe16-Dpe16-Dpe16-Dpe16-Dpe16-Dpe16-Dpe16-Dpe16-Dpe16-Dpe16-Dpe16-Dpe16-Dpe16-Dpe16-Dpe16-Dpe16-Dpe16-Dpe16-Dpe16-Dpe…
790	Fig2_3.	Octopus vulgaris	Doryteuthis pealeii	Chr27	Dpe30	Dpe15	68	0.936667381877562	0.206621026176953	0.574626865671642	3	Dpe15-Dpe15-Dpe15-Dpe15-Dpe15-Dpe15-Dpe15-Dpe15-Dpe15-Dpe15-Dpe30-Dpe30-Dpe15-Dpe30-Dpe30-Dpe30-Dpe30-Dpe30-Dpe30-Dpe30-Dpe30-Dpe30-Dpe30-Dpe30-Dpe15-Dpe30-Dpe30-Dpe30-Dpe15-Dpe15-Dpe30-Dpe30-Dpe30-Dpe30-Dpe30-Dpe15-Dpe15-Dpe30-Dpe30-Dpe30-Dpe15-Dpe15-Dpe15-Dpe15-Dpe15-Dpe15-Dpe15-Dpe15-Dpe15-Dpe15-Dpe15-Dpe15-Dpe15-Dpe15-Dpe15-Dpe15-Dpe15-Dpe15-Dpe15-Dpe15-Dpe15-Dpe15-Dpe15-Dpe15-Dpe15-Dpe15-Dpe…
791	Fig2_3.	Octopus vulgaris	Doryteuthis pealeii	Chr21	Dpe23	Dpe29	180	0.992774453987808	0.218177507201968	0.58659217877095	2	Dpe23-Dpe23-Dpe23-Dpe29-Dpe23-Dpe23-Dpe23-Dpe23-Dpe23-Dpe23-Dpe23-Dpe29-Dpe29-Dpe23-Dpe23-Dpe23-Dpe23-Dpe29-Dpe23-Dpe23-Dpe23-Dpe23-Dpe23-Dpe29-Dpe29-Dpe29-Dpe29-Dpe29-Dpe29-Dpe23-Dpe23-Dpe23-Dpe23-Dpe23-Dpe23-Dpe29-Dpe23-Dpe23-Dpe23-Dpe23-Dpe23-Dpe23-Dpe23-Dpe23-Dpe23-Dpe23-Dpe23-Dpe23-Dpe23-Dpe23-Dpe23-Dpe29-Dpe29-Dpe29-Dpe29-Dpe23-Dpe29-Dpe29-Dpe29-Dpe29-Dpe29-Dpe29-Dpe29-Dpe23-Dpe23-Dpe23-Dpe…
792	Fig2_3.	Octopus vulgaris	Doryteuthis pealeii	Chr02	Dpe23	Dpe29	223	0.970423546210211	0.142254655177102	0.554054054054054	5	Dpe29-Dpe29-Dpe29-Dpe29-Dpe29-Dpe29-Dpe29-Dpe29-Dpe29-Dpe23-Dpe23-Dpe23-Dpe23-Dpe23-Dpe29-Dpe29-Dpe23-Dpe23-Dpe23-Dpe23-Dpe23-Dpe23-Dpe23-Dpe23-Dpe23-Dpe29-Dpe29-Dpe29-Dpe29-Dpe29-Dpe29-Dpe29-Dpe29-Dpe29-Dpe29-Dpe29-Dpe29-Dpe29-Dpe23-Dpe23-Dpe23-Dpe23-Dpe29-Dpe29-Dpe29-Dpe23-Dpe23-Dpe29-Dpe29-Dpe29-Dpe29-Dpe29-Dpe29-Dpe29-Dpe29-Dpe29-Dpe29-Dpe29-Dpe29-Dpe29-Dpe29-Dpe23-Dpe23-Dpe29-Dpe29-Dpe29-Dpe…
793	Fig2_3.	Octopus vulgaris	Doryteuthis pealeii	Chr02	Dpe23	Dpe25	226	0.967211392850579	0.0873231198173623	0.528888888888889	5	Dpe23-Dpe23-Dpe23-Dpe23-Dpe23-Dpe23-Dpe23-Dpe23-Dpe23-Dpe23-Dpe23-Dpe23-Dpe23-Dpe23-Dpe25-Dpe25-Dpe25-Dpe25-Dpe25-Dpe25-Dpe25-Dpe25-Dpe25-Dpe25-Dpe25-Dpe25-Dpe25-Dpe25-Dpe25-Dpe23-Dpe25-Dpe25-Dpe25-Dpe25-Dpe25-Dpe25-Dpe25-Dpe25-Dpe25-Dpe25-Dpe25-Dpe25-Dpe25-Dpe25-Dpe25-Dpe25-Dpe25-Dpe25-Dpe25-Dpe23-Dpe23-Dpe23-Dpe25-Dpe25-Dpe25-Dpe25-Dpe25-Dpe25-Dpe25-Dpe25-Dpe25-Dpe25-Dpe25-Dpe25-Dpe25-Dpe25-Dpe…
794	Fig2_3.	Octopus vulgaris	Doryteuthis pealeii	Chr02	Dpe23	Dpe08	223	0.970423546210211	0.111551472554727	0.542792792792793	5	Dpe23-Dpe23-Dpe23-Dpe23-Dpe23-Dpe23-Dpe23-Dpe23-Dpe23-Dpe23-Dpe23-Dpe23-Dpe23-Dpe08-Dpe23-Dpe08-Dpe08-Dpe08-Dpe08-Dpe08-Dpe08-Dpe08-Dpe08-Dpe08-Dpe08-Dpe08-Dpe08-Dpe08-Dpe08-Dpe08-Dpe08-Dpe08-Dpe08-Dpe08-Dpe08-Dpe08-Dpe08-Dpe08-Dpe08-Dpe08-Dpe08-Dpe08-Dpe08-Dpe08-Dpe08-Dpe08-Dpe08-Dpe08-Dpe08-Dpe08-Dpe08-Dpe23-Dpe08-Dpe08-Dpe08-Dpe08-Dpe08-Dpe23-Dpe23-Dpe08-Dpe08-Dpe23-Dpe08-Dpe23-Dpe23-Dpe08-Dpe…
795	Fig2_3.	Octopus vulgaris	Doryteuthis pealeii	Chr02	Dpe23	Dpe09	252	0.936871334231365	0.105346565083233	0.541832669322709	5	Dpe23-Dpe23-Dpe23-Dpe23-Dpe23-Dpe23-Dpe23-Dpe23-Dpe23-Dpe23-Dpe23-Dpe23-Dpe23-Dpe09-Dpe09-Dpe09-Dpe09-Dpe09-Dpe09-Dpe09-Dpe09-Dpe23-Dpe09-Dpe09-Dpe09-Dpe09-Dpe09-Dpe09-Dpe09-Dpe09-Dpe09-Dpe09-Dpe09-Dpe09-Dpe09-Dpe09-Dpe09-Dpe09-Dpe09-Dpe09-Dpe09-Dpe09-Dpe09-Dpe09-Dpe09-Dpe09-Dpe09-Dpe09-Dpe09-Dpe09-Dpe09-Dpe09-Dpe09-Dpe09-Dpe09-Dpe09-Dpe09-Dpe09-Dpe09-Dpe09-Dpe09-Dpe09-Dpe09-Dpe09-Dpe09-Dpe09-Dpe…
796	Fig2_3.	Octopus vulgaris	Doryteuthis pealeii	Chr02	Dpe29	Dpe25	271	0.999911598966662	0.0582201444337134	0.518518518518518	5	Dpe29-Dpe29-Dpe29-Dpe29-Dpe29-Dpe29-Dpe29-Dpe29-Dpe29-Dpe29-Dpe29-Dpe29-Dpe29-Dpe29-Dpe29-Dpe29-Dpe29-Dpe29-Dpe29-Dpe29-Dpe29-Dpe29-Dpe29-Dpe29-Dpe25-Dpe25-Dpe25-Dpe25-Dpe25-Dpe25-Dpe25-Dpe25-Dpe25-Dpe25-Dpe25-Dpe25-Dpe25-Dpe25-Dpe25-Dpe25-Dpe25-Dpe25-Dpe25-Dpe25-Dpe25-Dpe25-Dpe25-Dpe25-Dpe25-Dpe25-Dpe25-Dpe25-Dpe25-Dpe25-Dpe25-Dpe25-Dpe25-Dpe25-Dpe25-Dpe25-Dpe25-Dpe25-Dpe25-Dpe25-Dpe25-Dpe25-Dpe…
797	Fig2_3.	Octopus vulgaris	Doryteuthis pealeii	Chr02	Dpe29	Dpe08	268	1	0.0896167885564715	0.533707865168539	5	Dpe29-Dpe29-Dpe29-Dpe29-Dpe29-Dpe29-Dpe29-Dpe29-Dpe29-Dpe29-Dpe29-Dpe08-Dpe29-Dpe29-Dpe29-Dpe08-Dpe08-Dpe08-Dpe08-Dpe08-Dpe08-Dpe29-Dpe29-Dpe29-Dpe29-Dpe29-Dpe29-Dpe29-Dpe29-Dpe29-Dpe29-Dpe08-Dpe08-Dpe08-Dpe08-Dpe08-Dpe08-Dpe08-Dpe08-Dpe08-Dpe08-Dpe08-Dpe08-Dpe08-Dpe08-Dpe08-Dpe08-Dpe08-Dpe08-Dpe08-Dpe08-Dpe08-Dpe08-Dpe08-Dpe08-Dpe08-Dpe08-Dpe08-Dpe08-Dpe08-Dpe08-Dpe08-Dpe08-Dpe08-Dpe08-Dpe08-Dpe…
798	Fig2_3.	Octopus vulgaris	Doryteuthis pealeii	Chr02	Dpe29	Dpe09	297	0.99311157648761	0.0811631716229265	0.530405405405405	5	Dpe29-Dpe29-Dpe29-Dpe29-Dpe29-Dpe29-Dpe29-Dpe29-Dpe29-Dpe29-Dpe29-Dpe09-Dpe09-Dpe09-Dpe09-Dpe09-Dpe09-Dpe09-Dpe09-Dpe29-Dpe29-Dpe09-Dpe09-Dpe09-Dpe09-Dpe09-Dpe09-Dpe09-Dpe09-Dpe09-Dpe09-Dpe09-Dpe09-Dpe09-Dpe09-Dpe09-Dpe09-Dpe09-Dpe29-Dpe09-Dpe09-Dpe09-Dpe09-Dpe09-Dpe09-Dpe09-Dpe29-Dpe29-Dpe29-Dpe29-Dpe29-Dpe29-Dpe29-Dpe29-Dpe29-Dpe29-Dpe09-Dpe09-Dpe09-Dpe09-Dpe09-Dpe09-Dpe09-Dpe09-Dpe09-Dpe09-Dpe…
799	Fig2_3.	Octopus vulgaris	Doryteuthis pealeii	Chr02	Dpe25	Dpe08	271	0.999911598966662	0.0702410748992823	0.52037037037037	5	Dpe08-Dpe08-Dpe08-Dpe08-Dpe08-Dpe08-Dpe08-Dpe08-Dpe08-Dpe25-Dpe25-Dpe25-Dpe25-Dpe25-Dpe25-Dpe25-Dpe25-Dpe25-Dpe25-Dpe25-Dpe25-Dpe25-Dpe25-Dpe25-Dpe08-Dpe08-Dpe08-Dpe08-Dpe08-Dpe08-Dpe08-Dpe08-Dpe08-Dpe08-Dpe08-Dpe08-Dpe08-Dpe08-Dpe08-Dpe08-Dpe08-Dpe08-Dpe08-Dpe08-Dpe08-Dpe08-Dpe08-Dpe08-Dpe08-Dpe08-Dpe08-Dpe08-Dpe25-Dpe25-Dpe25-Dpe25-Dpe25-Dpe25-Dpe25-Dpe25-Dpe25-Dpe25-Dpe25-Dpe25-Dpe25-Dpe25-Dpe…
800	Fig2_3.	Octopus vulgaris	Doryteuthis pealeii	Chr02	Dpe25	Dpe09	300	0.994575075478355	0.0885793443411282	0.531772575250836	5	Dpe09-Dpe09-Dpe09-Dpe09-Dpe09-Dpe09-Dpe09-Dpe09-Dpe09-Dpe09-Dpe09-Dpe09-Dpe09-Dpe09-Dpe09-Dpe09-Dpe09-Dpe09-Dpe09-Dpe09-Dpe09-Dpe09-Dpe09-Dpe09-Dpe09-Dpe09-Dpe09-Dpe09-Dpe09-Dpe09-Dpe09-Dpe09-Dpe09-Dpe09-Dpe09-Dpe09-Dpe25-Dpe25-Dpe25-Dpe25-Dpe25-Dpe25-Dpe25-Dpe25-Dpe25-Dpe25-Dpe25-Dpe25-Dpe25-Dpe25-Dpe25-Dpe09-Dpe09-Dpe09-Dpe09-Dpe09-Dpe09-Dpe09-Dpe09-Dpe09-Dpe09-Dpe09-Dpe09-Dpe09-Dpe09-Dpe09-Dpe…
801	Fig2_3.	Octopus vulgaris	Doryteuthis pealeii	Chr02	Dpe08	Dpe09	297	0.99311157648761	0.126536397959456	0.550675675675676	5	Dpe09-Dpe09-Dpe09-Dpe09-Dpe09-Dpe09-Dpe09-Dpe09-Dpe08-Dpe09-Dpe09-Dpe09-Dpe09-Dpe09-Dpe09-Dpe09-Dpe09-Dpe09-Dpe09-Dpe09-Dpe09-Dpe09-Dpe09-Dpe09-Dpe09-Dpe09-Dpe08-Dpe08-Dpe08-Dpe08-Dpe08-Dpe08-Dpe09-Dpe09-Dpe09-Dpe09-Dpe09-Dpe09-Dpe09-Dpe09-Dpe09-Dpe09-Dpe08-Dpe08-Dpe09-Dpe09-Dpe09-Dpe09-Dpe09-Dpe09-Dpe09-Dpe09-Dpe09-Dpe09-Dpe08-Dpe08-Dpe08-Dpe08-Dpe08-Dpe08-Dpe08-Dpe08-Dpe08-Dpe08-Dpe09-Dpe09-Dpe…
802	Fig2_3.	Octopus vulgaris	Doryteuthis pealeii	Chr22	Dpe08	Dpe09	169	0.975590640452799	0.193208046062801	0.577380952380952	2	Dpe09-Dpe09-Dpe09-Dpe09-Dpe09-Dpe09-Dpe09-Dpe09-Dpe09-Dpe09-Dpe09-Dpe09-Dpe09-Dpe09-Dpe09-Dpe08-Dpe08-Dpe08-Dpe08-Dpe08-Dpe08-Dpe08-Dpe08-Dpe09-Dpe09-Dpe09-Dpe09-Dpe08-Dpe08-Dpe08-Dpe09-Dpe08-Dpe08-Dpe08-Dpe08-Dpe08-Dpe08-Dpe09-Dpe08-Dpe08-Dpe08-Dpe08-Dpe08-Dpe09-Dpe09-Dpe09-Dpe09-Dpe09-Dpe09-Dpe08-Dpe08-Dpe08-Dpe09-Dpe08-Dpe08-Dpe08-Dpe08-Dpe08-Dpe08-Dpe08-Dpe08-Dpe08-Dpe08-Dpe08-Dpe08-Dpe08-Dpe…
803	Fig2_3.	Octopus vulgaris	Doryteuthis pealeii	Chr11	Dpe32	Dpe36	420	0.97366806454962	0.177516334160138	0.579952267303103	2	Dpe32-Dpe32-Dpe32-Dpe32-Dpe32-Dpe32-Dpe36-Dpe32-Dpe32-Dpe36-Dpe36-Dpe36-Dpe36-Dpe36-Dpe32-Dpe32-Dpe36-Dpe36-Dpe32-Dpe36-Dpe36-Dpe36-Dpe36-Dpe36-Dpe36-Dpe36-Dpe32-Dpe32-Dpe36-Dpe36-Dpe36-Dpe36-Dpe32-Dpe32-Dpe32-Dpe32-Dpe32-Dpe32-Dpe32-Dpe32-Dpe32-Dpe32-Dpe36-Dpe36-Dpe36-Dpe36-Dpe36-Dpe36-Dpe36-Dpe36-Dpe36-Dpe36-Dpe36-Dpe36-Dpe36-Dpe36-Dpe36-Dpe32-Dpe32-Dpe36-Dpe36-Dpe36-Dpe36-Dpe36-Dpe36-Dpe36-Dpe…
804	Fig2_3.	Octopus vulgaris	Doryteuthis pealeii	Chr13	Dpe01	Dpe33	227	0.992581877317993	0.227908522577738	0.595132743362832	2	Dpe01-Dpe01-Dpe33-Dpe33-Dpe33-Dpe33-Dpe33-Dpe33-Dpe33-Dpe33-Dpe01-Dpe01-Dpe01-Dpe01-Dpe01-Dpe01-Dpe33-Dpe33-Dpe33-Dpe33-Dpe01-Dpe01-Dpe01-Dpe33-Dpe33-Dpe33-Dpe33-Dpe33-Dpe33-Dpe01-Dpe01-Dpe01-Dpe01-Dpe01-Dpe33-Dpe33-Dpe33-Dpe01-Dpe33-Dpe33-Dpe33-Dpe33-Dpe33-Dpe33-Dpe33-Dpe01-Dpe01-Dpe01-Dpe01-Dpe01-Dpe01-Dpe01-Dpe33-Dpe33-Dpe33-Dpe33-Dpe33-Dpe33-Dpe33-Dpe01-Dpe01-Dpe01-Dpe01-Dpe01-Dpe01-Dpe01-Dpe…
805	Fig2_3.	Octopus vulgaris	Doryteuthis pealeii	Chr07	Dpe01	Dpe33	160	0.488500160758828	0.12403046581452	0.547169811320755	4	Dpe01-Dpe01-Dpe01-Dpe01-Dpe33-Dpe33-Dpe33-Dpe33-Dpe01-Dpe01-Dpe01-Dpe01-Dpe01-Dpe01-Dpe33-Dpe33-Dpe01-Dpe01-Dpe01-Dpe01-Dpe01-Dpe01-Dpe01-Dpe01-Dpe01-Dpe01-Dpe01-Dpe01-Dpe01-Dpe01-Dpe01-Dpe01-Dpe01-Dpe01-Dpe01-Dpe01-Dpe01-Dpe01-Dpe01-Dpe01-Dpe01-Dpe01-Dpe01-Dpe01-Dpe01-Dpe01-Dpe01-Dpe01-Dpe01-Dpe01-Dpe01-Dpe01-Dpe01-Dpe01-Dpe01-Dpe01-Dpe33-Dpe33-Dpe01-Dpe01-Dpe01-Dpe01-Dpe01-Dpe01-Dpe01-Dpe01-Dpe…
806	Fig2_3.	Octopus vulgaris	Doryteuthis pealeii	Chr07	Dpe01	Dpe45	212	0.910232772124504	0.0950014595656613	0.533175355450237	4	Dpe45-Dpe45-Dpe45-Dpe45-Dpe45-Dpe45-Dpe45-Dpe01-Dpe01-Dpe01-Dpe01-Dpe01-Dpe01-Dpe01-Dpe01-Dpe01-Dpe01-Dpe01-Dpe01-Dpe01-Dpe01-Dpe01-Dpe01-Dpe45-Dpe45-Dpe45-Dpe45-Dpe45-Dpe45-Dpe45-Dpe45-Dpe45-Dpe45-Dpe45-Dpe45-Dpe45-Dpe45-Dpe45-Dpe45-Dpe01-Dpe01-Dpe01-Dpe01-Dpe01-Dpe01-Dpe01-Dpe01-Dpe01-Dpe01-Dpe01-Dpe01-Dpe01-Dpe01-Dpe01-Dpe01-Dpe01-Dpe01-Dpe01-Dpe01-Dpe01-Dpe01-Dpe01-Dpe01-Dpe01-Dpe01-Dpe01-Dpe…
807	Fig2_3.	Octopus vulgaris	Doryteuthis pealeii	Chr07	Dpe01	Dpe05	290	0.999862759496813	0.0683709532598238	0.52076124567474	4	Dpe05-Dpe05-Dpe05-Dpe05-Dpe05-Dpe05-Dpe05-Dpe05-Dpe05-Dpe05-Dpe01-Dpe01-Dpe01-Dpe01-Dpe01-Dpe01-Dpe01-Dpe01-Dpe01-Dpe01-Dpe01-Dpe01-Dpe01-Dpe01-Dpe01-Dpe01-Dpe05-Dpe05-Dpe05-Dpe05-Dpe05-Dpe05-Dpe05-Dpe05-Dpe05-Dpe05-Dpe05-Dpe05-Dpe05-Dpe05-Dpe05-Dpe05-Dpe05-Dpe05-Dpe05-Dpe05-Dpe05-Dpe05-Dpe05-Dpe05-Dpe05-Dpe05-Dpe05-Dpe05-Dpe05-Dpe01-Dpe01-Dpe01-Dpe01-Dpe01-Dpe01-Dpe01-Dpe01-Dpe01-Dpe01-Dpe01-Dpe…
808	Fig2_3.	Octopus vulgaris	Doryteuthis pealeii	Chr07	Dpe33	Dpe45	86	0.71725247773757	0.214731568879357	0.570588235294118	4	Dpe45-Dpe45-Dpe45-Dpe45-Dpe45-Dpe45-Dpe45-Dpe33-Dpe33-Dpe33-Dpe33-Dpe33-Dpe33-Dpe45-Dpe45-Dpe45-Dpe45-Dpe45-Dpe45-Dpe45-Dpe45-Dpe45-Dpe45-Dpe45-Dpe45-Dpe45-Dpe45-Dpe45-Dpe45-Dpe33-Dpe33-Dpe33-Dpe45-Dpe45-Dpe45-Dpe45-Dpe45-Dpe45-Dpe45-Dpe45-Dpe45-Dpe45-Dpe45-Dpe45-Dpe45-Dpe45-Dpe33-Dpe45-Dpe45-Dpe45-Dpe33-Dpe33-Dpe33-Dpe45-Dpe45-Dpe45-Dpe45-Dpe45-Dpe45-Dpe45-Dpe45-Dpe45-Dpe45-Dpe45-Dpe45-Dpe45-Dpe…
809	Fig2_3.	Octopus vulgaris	Doryteuthis pealeii	Chr07	Dpe33	Dpe05	164	0.480486742470515	0.0903895378863591	0.530674846625767	4	Dpe05-Dpe05-Dpe05-Dpe05-Dpe05-Dpe05-Dpe05-Dpe05-Dpe05-Dpe05-Dpe33-Dpe33-Dpe33-Dpe33-Dpe33-Dpe33-Dpe05-Dpe05-Dpe05-Dpe05-Dpe05-Dpe05-Dpe05-Dpe05-Dpe05-Dpe05-Dpe05-Dpe05-Dpe05-Dpe05-Dpe05-Dpe05-Dpe05-Dpe05-Dpe05-Dpe05-Dpe05-Dpe05-Dpe05-Dpe05-Dpe05-Dpe05-Dpe05-Dpe05-Dpe05-Dpe33-Dpe33-Dpe33-Dpe05-Dpe05-Dpe05-Dpe05-Dpe05-Dpe05-Dpe05-Dpe05-Dpe05-Dpe05-Dpe05-Dpe05-Dpe05-Dpe05-Dpe05-Dpe05-Dpe05-Dpe05-Dpe…
810	Fig2_3.	Octopus vulgaris	Doryteuthis pealeii	Chr07	Dpe45	Dpe05	216	0.903776288234583	0.195516956239775	0.583720930232558	4	Dpe05-Dpe05-Dpe05-Dpe05-Dpe05-Dpe05-Dpe45-Dpe45-Dpe45-Dpe45-Dpe05-Dpe05-Dpe05-Dpe45-Dpe45-Dpe45-Dpe05-Dpe05-Dpe05-Dpe05-Dpe45-Dpe45-Dpe45-Dpe45-Dpe45-Dpe45-Dpe45-Dpe45-Dpe45-Dpe45-Dpe45-Dpe45-Dpe45-Dpe45-Dpe45-Dpe45-Dpe05-Dpe05-Dpe05-Dpe05-Dpe05-Dpe05-Dpe05-Dpe05-Dpe05-Dpe05-Dpe05-Dpe05-Dpe05-Dpe05-Dpe05-Dpe05-Dpe05-Dpe05-Dpe05-Dpe05-Dpe05-Dpe05-Dpe05-Dpe05-Dpe05-Dpe05-Dpe05-Dpe05-Dpe05-Dpe05-Dpe…
811	Fig2_3.	Octopus vulgaris	Doryteuthis pealeii	Chr29	Dpe41	Dpe39	56	0.83837293770994	0.143160987024282	0.536363636363636	4	Dpe39-Dpe39-Dpe39-Dpe39-Dpe39-Dpe39-Dpe39-Dpe39-Dpe39-Dpe39-Dpe39-Dpe39-Dpe39-Dpe39-Dpe39-Dpe39-Dpe39-Dpe39-Dpe39-Dpe39-Dpe39-Dpe39-Dpe39-Dpe39-Dpe39-Dpe39-Dpe39-Dpe39-Dpe41-Dpe41-Dpe41-Dpe41-Dpe39-Dpe41-Dpe41-Dpe41-Dpe41-Dpe41-Dpe41-Dpe41-Dpe41-Dpe41-Dpe41-Dpe41-Dpe39-Dpe39-Dpe39-Dpe39-Dpe39-Dpe39-Dpe39-Dpe39-Dpe39-Dpe39-Dpe39-Dpe39
812	Fig2_3.	Octopus vulgaris	Doryteuthis pealeii	Chr29	Dpe41	Dpe27	45	0.918295834054489	0.310909871661196	0.522727272727273	4	Dpe27-Dpe27-Dpe27-Dpe27-Dpe27-Dpe27-Dpe27-Dpe27-Dpe27-Dpe27-Dpe27-Dpe27-Dpe27-Dpe27-Dpe41-Dpe41-Dpe41-Dpe41-Dpe41-Dpe41-Dpe41-Dpe41-Dpe41-Dpe41-Dpe41-Dpe41-Dpe41-Dpe41-Dpe41-Dpe27-Dpe27-Dpe27-Dpe27-Dpe27-Dpe27-Dpe27-Dpe27-Dpe27-Dpe27-Dpe27-Dpe27-Dpe27-Dpe27-Dpe27-Dpe27
813	Fig2_3.	Octopus vulgaris	Doryteuthis pealeii	Chr29	Dpe41	Dpe15	55	0.845350936622436	0.528931792623917	0.722222222222222	4	Dpe15-Dpe15-Dpe15-Dpe15-Dpe41-Dpe15-Dpe41-Dpe41-Dpe41-Dpe15-Dpe15-Dpe15-Dpe15-Dpe41-Dpe15-Dpe15-Dpe41-Dpe15-Dpe41-Dpe15-Dpe41-Dpe15-Dpe15-Dpe15-Dpe15-Dpe15-Dpe15-Dpe41-Dpe41-Dpe15-Dpe41-Dpe15-Dpe15-Dpe41-Dpe15-Dpe15-Dpe15-Dpe15-Dpe15-Dpe41-Dpe15-Dpe15-Dpe41-Dpe15-Dpe15-Dpe41-Dpe15-Dpe15-Dpe15-Dpe15-Dpe15-Dpe15-Dpe15-Dpe15-Dpe15
814	Fig2_3.	Octopus vulgaris	Doryteuthis pealeii	Chr29	Dpe39	Dpe27	71	0.982615428552612	0.408782328487099	0.657142857142857	4	Dpe39-Dpe39-Dpe39-Dpe39-Dpe39-Dpe39-Dpe27-Dpe27-Dpe27-Dpe27-Dpe27-Dpe39-Dpe39-Dpe39-Dpe39-Dpe27-Dpe39-Dpe39-Dpe39-Dpe39-Dpe39-Dpe39-Dpe39-Dpe27-Dpe39-Dpe39-Dpe39-Dpe27-Dpe39-Dpe39-Dpe39-Dpe39-Dpe39-Dpe39-Dpe39-Dpe27-Dpe27-Dpe27-Dpe27-Dpe27-Dpe27-Dpe39-Dpe39-Dpe39-Dpe39-Dpe27-Dpe27-Dpe27-Dpe27-Dpe39-Dpe27-Dpe39-Dpe27-Dpe27-Dpe27-Dpe39-Dpe27-Dpe27-Dpe27-Dpe39-Dpe27-Dpe27-Dpe27-Dpe27-Dpe39-Dpe39-Dpe…
815	Fig2_3.	Octopus vulgaris	Doryteuthis pealeii	Chr29	Dpe39	Dpe15	81	0.999890052454552	0.193948319162202	0.575	4	Dpe39-Dpe39-Dpe39-Dpe39-Dpe39-Dpe39-Dpe39-Dpe39-Dpe39-Dpe39-Dpe39-Dpe39-Dpe39-Dpe39-Dpe39-Dpe39-Dpe39-Dpe39-Dpe39-Dpe39-Dpe39-Dpe39-Dpe39-Dpe39-Dpe39-Dpe39-Dpe39-Dpe15-Dpe15-Dpe15-Dpe39-Dpe15-Dpe15-Dpe15-Dpe15-Dpe39-Dpe15-Dpe15-Dpe15-Dpe15-Dpe15-Dpe15-Dpe15-Dpe15-Dpe15-Dpe15-Dpe15-Dpe15-Dpe15-Dpe15-Dpe15-Dpe15-Dpe15-Dpe15-Dpe15-Dpe15-Dpe15-Dpe15-Dpe15-Dpe15-Dpe15-Dpe15-Dpe15-Dpe15-Dpe39-Dpe15-Dpe…
816	Fig2_3.	Octopus vulgaris	Doryteuthis pealeii	Chr29	Dpe27	Dpe15	70	0.985228136034252	0.132262785841766	0.543478260869565	4	Dpe27-Dpe27-Dpe27-Dpe27-Dpe27-Dpe27-Dpe27-Dpe27-Dpe27-Dpe27-Dpe27-Dpe27-Dpe27-Dpe15-Dpe15-Dpe27-Dpe15-Dpe15-Dpe15-Dpe15-Dpe15-Dpe15-Dpe15-Dpe15-Dpe15-Dpe15-Dpe15-Dpe15-Dpe15-Dpe15-Dpe15-Dpe15-Dpe15-Dpe15-Dpe15-Dpe15-Dpe15-Dpe15-Dpe15-Dpe15-Dpe15-Dpe15-Dpe15-Dpe15-Dpe15-Dpe15-Dpe15-Dpe15-Dpe15-Dpe15-Dpe15-Dpe15-Dpe15-Dpe27-Dpe27-Dpe27-Dpe27-Dpe27-Dpe27-Dpe27-Dpe27-Dpe27-Dpe27-Dpe27-Dpe27-Dpe27-Dpe…
817	Fig2_3.	Octopus vulgaris	Doryteuthis pealeii	Chr05	Dpe45	Dpe05	150	0.911484409698704	0.117584280071148	0.536912751677852	5	Dpe05-Dpe05-Dpe05-Dpe05-Dpe05-Dpe05-Dpe05-Dpe05-Dpe45-Dpe45-Dpe45-Dpe45-Dpe45-Dpe45-Dpe45-Dpe05-Dpe05-Dpe05-Dpe05-Dpe05-Dpe05-Dpe05-Dpe05-Dpe05-Dpe05-Dpe05-Dpe05-Dpe05-Dpe05-Dpe05-Dpe05-Dpe05-Dpe05-Dpe05-Dpe05-Dpe05-Dpe05-Dpe05-Dpe05-Dpe05-Dpe05-Dpe05-Dpe05-Dpe05-Dpe05-Dpe05-Dpe05-Dpe45-Dpe45-Dpe45-Dpe45-Dpe45-Dpe45-Dpe45-Dpe45-Dpe45-Dpe45-Dpe45-Dpe45-Dpe45-Dpe45-Dpe45-Dpe45-Dpe45-Dpe45-Dpe45-Dpe…
[truncated: 8,572 more rows]
